# Supplementary material for: Structural basis for receptor binding and broader interspecies receptor recognition of currently circulating Omicron sub-variants
Source: Nat Commun. 2023 Jul 21;14:4405. doi: 10.1038/s41467-023-39942-z (PMC10362042; doi:10.1038/s41467-023-39942-z)
Supplement: Supplementary file 4 — Source Data [file 41467_2023_39942_MOESM4_ESM.xlsx]

## Sheet: Fig1b
PT RBD				BA.2 RBD				BA.2.75 RBD				BA.2.12.1 RBD				BA.4/5 RBD
Time (s)	raw data (RU)	Time (s)	fitted data (RU)	Time (s)	raw data (RU)	Time (s)	fitted data (RU)	Time (s)	raw data (RU)	Time (s)	fitted data (RU)	Time (s)	raw data (RU)	Time (s)	fitted data (RU)	Time (s)	raw data (RU)	Time (s)	fitted data (RU)
-39.6	0.770867	-39.6	0	-39.6	-0.350214	-39.6	0	-39.7	1.2773	-39.7	0	-39.7	-4.1226	-39.7	0	-39.6	-1.8106	-39.6	0
-39.5	0.9913	-39.5	0	-39.5	1.1353	-39.5	0	-39.6	1.51777	-39.6	0	-39.6	-4.21871	-39.6	0	-39.5	-3.2176	-39.5	0
-39.4	-1.32847	-39.4	0	-39.4	-0.638996	-39.4	0	-39.5	-0.5753	-39.5	0	-39.5	-4.0659	-39.5	0	-39.4	-4.74627	-39.4	0
-39.3	0.2974	-39.3	0	-39.3	0.4696	-39.3	0	-39.4	0.977194	-39.4	0	-39.4	-4.11052	-39.4	0	-39.3	-2.7943	-39.3	0
-39.2	-0.0723986	-39.2	0	-39.2	-0.0440978	-39.2	0	-39.3	0.543363	-39.3	0	-39.3	-1.89857	-39.3	0	-39.2	-3.3885	-39.2	0
-39.1	-0.565699	-39.1	0	-39.1	-0.518602	-39.1	0	-39.2	-0.4909	-39.2	0	-39.2	-5.2664	-39.2	0	-39.1	-3.1014	-39.1	0
-39	0.2363	-39	0	-39	-0.2647	-39	0	-39.1	0.886497	-39.1	0	-39.1	-3.6881	-39.1	0	-39	-2.3902	-39	0
-38.9	0.2803	-38.9	0	-38.9	-0.178299	-38.9	0	-39	0.4198	-39	0	-39	-3.6889	-39	0	-38.9	-2.5017	-38.9	0
-38.8	0.3123	-38.8	0	-38.8	-0.1722	-38.8	0	-38.9	0.469399	-38.9	0	-38.9	-3.663	-38.9	0	-38.8	-2.3247	-38.8	0
-38.7	0.668687	-38.7	0	-38.7	-0.0758062	-38.7	0	-38.8	0.4475	-38.8	0	-38.8	-3.7162	-38.8	0	-38.7	-2.5416	-38.7	0
-38.6	0.152717	-38.6	0	-38.6	-0.126598	-38.6	0	-38.7	0.4552	-38.7	0	-38.7	-3.6854	-38.7	0	-38.6	-2.6408	-38.6	0
-38.5	0.0992	-38.5	0	-38.5	-0.102	-38.5	0	-38.6	0.412501	-38.6	0	-38.6	-3.7058	-38.6	0	-38.5	-2.7969	-38.5	0
-38.4	-0.0231959	-38.4	0	-38.4	-0.190397	-38.4	0	-38.5	0.4206	-38.5	0	-38.5	-3.6732	-38.5	0	-38.4	-2.9711	-38.4	0
-38.3	-0.5296	-38.3	0	-38.3	-0.3388	-38.3	0	-38.4	0.405698	-38.4	0	-38.4	-3.6108	-38.4	0	-38.3	-3.0887	-38.3	0
-38.2	-0.1962	-38.2	0	-38.2	-0.341701	-38.2	0	-38.3	0.374399	-38.3	0	-38.3	-3.5728	-38.3	0	-38.2	-3.1476	-38.2	0
-38.1	-0.257199	-38.1	0	-38.1	-0.354701	-38.1	0	-38.2	0.3608	-38.2	0	-38.2	-3.608	-38.2	0	-38.1	-3.128	-38.1	0
-38	0.4498	-38	0	-38	-0.3348	-38	0	-38.1	0.329598	-38.1	0	-38.1	-3.6111	-38.1	0	-38	-2.6087	-38	0
-37.9	0.528501	-37.9	0	-37.9	-0.0492069	-37.9	0	-38	0.3591	-38	0	-38	-3.5975	-38	0	-37.9	-2.4016	-37.9	0
-37.8	0.6887	-37.8	0	-37.8	-0.2028	-37.8	0	-37.9	0.346999	-37.9	0	-37.9	-3.5617	-37.9	0	-37.8	-2.2184	-37.8	0
-37.7	0.194699	-37.7	0	-37.7	-0.107704	-37.7	0	-37.8	0.310308	-37.8	0	-37.8	-3.5537	-37.8	0	-37.7	-2.02131	-37.7	0
-37.6	0.136499	-37.6	0	-37.6	-0.395404	-37.6	0	-37.7	0.5416	-37.7	0	-37.7	-3.5664	-37.7	0	-37.6	-2.19711	-37.6	0
-37.5	0.3165	-37.5	0	-37.5	-0.2629	-37.5	0	-37.6	0.586204	-37.6	0	-37.6	-3.5554	-37.6	0	-37.5	-2.2136	-37.5	0
-37.4	0.382798	-37.4	0	-37.4	-0.185799	-37.4	0	-37.5	0.4013	-37.5	0	-37.5	-3.5443	-37.5	0	-37.4	-2.3756	-37.4	0
-37.3	0.3785	-37.3	0	-37.3	-0.2733	-37.3	0	-37.4	0.500005	-37.4	0	-37.4	-3.5243	-37.4	0	-37.3	-2.6477	-37.3	0
-37.2	0.247096	-37.2	0	-37.2	-0.337302	-37.2	0	-37.3	0.517307	-37.3	0	-37.3	-3.4813	-37.3	0	-37.2	-2.7127	-37.2	0
-37.1	0.225497	-37.1	0	-37.1	-0.384698	-37.1	0	-37.2	0.6122	-37.2	0	-37.2	-3.4479	-37.2	0	-37.1	-2.711	-37.1	0
-37	0.2557	-37	0	-37	-0.2651	-37	0	-37.1	0.813406	-37.1	0	-37.1	-3.4554	-37.1	0	-37	-2.6563	-37	0
-36.9	0.2833	-36.9	0	-36.9	-0.238199	-36.9	0	-37	0.8922	-37	0	-37	-3.4368	-37	0	-36.9	-2.6478	-36.9	0
-36.8	0.2058	-36.8	0	-36.8	-0.2363	-36.8	0	-36.9	0.903704	-36.9	0	-36.9	-3.3646	-36.9	0	-36.8	-2.6778	-36.8	0
-36.7	0.124201	-36.7	0	-36.7	-0.316898	-36.7	0	-36.8	0.8789	-36.8	0	-36.8	-3.3816	-36.8	0	-36.7	-2.6999	-36.7	0
-36.6	0.131501	-36.6	0	-36.6	-0.361198	-36.6	0	-36.7	0.7844	-36.7	0	-36.7	-3.3316	-36.7	0	-36.6	-2.6785	-36.6	0
-36.5	0.0602	-36.5	0	-36.5	-0.4247	-36.5	0	-36.6	0.706797	-36.6	0	-36.6	-3.24	-36.6	0	-36.5	-2.6473	-36.5	0
-36.4	0.0484014	-36.4	0	-36.4	-0.441299	-36.4	0	-36.5	0.6642	-36.5	0	-36.5	-3.3073	-36.5	0	-36.4	-2.6426	-36.4	0
-36.3	0.036	-36.3	0	-36.3	-0.4285	-36.3	0	-36.4	0.662996	-36.4	0	-36.4	-3.3256	-36.4	0	-36.3	-2.6417	-36.3	0
-36.2	0.0754009	-36.2	0	-36.2	-0.4045	-36.2	0	-36.3	0.613096	-36.3	0	-36.3	-3.3686	-36.3	0	-36.2	-2.6335	-36.2	0
-36.1	0.0958002	-36.1	0	-36.1	-0.3934	-36.1	0	-36.2	0.6232	-36.2	0	-36.2	-3.4247	-36.2	0	-36.1	-2.592	-36.1	0
-36	0.1086	-36	0	-36	-0.3768	-36	0	-36.1	0.621997	-36.1	0	-36.1	-3.508	-36.1	0	-36	-2.5754	-36	0
-35.9	0.1287	-35.9	0	-35.9	-0.376499	-35.9	0	-36	0.6377	-36	0	-36	-3.4484	-36	0	-35.9	-2.5601	-35.9	0
-35.8	0.1247	-35.8	0	-35.8	-0.3723	-35.8	0	-35.9	0.657797	-35.9	0	-35.9	-3.4904	-35.9	0	-35.8	-2.5535	-35.8	0
-35.7	0.1223	-35.7	0	-35.7	-0.3804	-35.7	0	-35.8	0.666598	-35.8	0	-35.8	-3.42581	-35.8	0	-35.7	-2.5435	-35.7	0
-35.6	0.122	-35.6	0	-35.6	-0.3833	-35.6	0	-35.7	0.668	-35.7	0	-35.7	-3.5995	-35.7	0	-35.6	-2.5465	-35.6	0
-35.5	0.1291	-35.5	0	-35.5	-0.3792	-35.5	0	-35.6	0.640298	-35.6	0	-35.6	-3.7504	-35.6	0	-35.5	-2.5445	-35.5	0
-35.4	0.1269	-35.4	0	-35.4	-0.3745	-35.4	0	-35.5	0.6156	-35.5	0	-35.5	-3.6335	-35.5	0	-35.4	-2.5261	-35.4	0
-35.3	0.1303	-35.3	0	-35.3	-0.3668	-35.3	0	-35.4	0.624399	-35.4	0	-35.4	-3.40801	-35.4	0	-35.3	-2.5103	-35.3	0
-35.2	0.1273	-35.2	0	-35.2	-0.3629	-35.2	0	-35.3	0.620299	-35.3	0	-35.3	-3.26871	-35.3	0	-35.2	-2.5063	-35.2	0
-35.1	0.1285	-35.1	0	-35.1	-0.3584	-35.1	0	-35.2	0.6136	-35.2	0	-35.2	-3.4743	-35.2	0	-35.1	-2.4961	-35.1	0
-35	0.1299	-35	0	-35	-0.3592	-35	0	-35.1	0.608799	-35.1	0	-35.1	-3.59319	-35.1	0	-35	-2.4967	-35	0
-34.9	0.1311	-34.9	0	-34.9	-0.362	-34.9	0	-35	0.6026	-35	0	-35	-3.2752	-35	0	-34.9	-2.4911	-34.9	0
-34.8	0.1438	-34.8	0	-34.8	-0.3574	-34.8	0	-34.9	0.596599	-34.9	0	-34.9	-3.16949	-34.9	0	-34.8	-2.4853	-34.8	0
-34.7	0.151	-34.7	0	-34.7	-0.3512	-34.7	0	-34.8	0.594999	-34.8	0	-34.8	-3.1173	-34.8	0	-34.7	-2.4765	-34.7	0
-34.6	0.1427	-34.6	0	-34.6	-0.3526	-34.6	0	-34.7	0.5846	-34.7	0	-34.7	-3.0775	-34.7	0	-34.6	-2.4763	-34.6	0
-34.5	0.1421	-34.5	0	-34.5	-0.3547	-34.5	0	-34.6	0.582999	-34.6	0	-34.6	-3.0662	-34.6	0	-34.5	-2.4716	-34.5	0
-34.4	0.1503	-34.4	0	-34.4	-0.3459	-34.4	0	-34.5	0.5902	-34.5	0	-34.5	-3.286	-34.5	0	-34.4	-2.461	-34.4	0
-34.3	0.146	-34.3	0	-34.3	-0.3464	-34.3	0	-34.4	0.592999	-34.4	0	-34.4	-3.2247	-34.4	0	-34.3	-2.4527	-34.3	0
-34.2	0.1532	-34.2	0	-34.2	-0.3373	-34.2	0	-34.3	0.596799	-34.3	0	-34.3	-3.0423	-34.3	0	-34.2	-2.4435	-34.2	0
-34.1	0.1572	-34.1	0	-34.1	-0.332	-34.1	0	-34.2	0.6001	-34.2	0	-34.2	-3.0145	-34.2	0	-34.1	-2.439	-34.1	0
-34	0.1599	-34	0	-34	-0.3319	-34	0	-34.1	0.581399	-34.1	0	-34.1	-3.0778	-34.1	0	-34	-2.4253	-34	0
-33.9	0.1658	-33.9	0	-33.9	-0.3279	-33.9	0	-34	0.5766	-34	0	-34	-3.0743	-34	0	-33.9	-2.4122	-33.9	0
-33.8	0.1632	-33.8	0	-33.8	-0.3222	-33.8	0	-33.9	0.573599	-33.9	0	-33.9	-2.9794	-33.9	0	-33.8	-2.4064	-33.8	0
-33.7	0.1619	-33.7	0	-33.7	-0.3185	-33.7	0	-33.8	0.573899	-33.8	0	-33.8	-2.9492	-33.8	0	-33.7	-2.3998	-33.7	0
-33.6	0.1609	-33.6	0	-33.6	-0.3166	-33.6	0	-33.7	0.5772	-33.7	0	-33.7	-2.9978	-33.7	0	-33.6	-2.3872	-33.6	0
-33.5	0.1605	-33.5	0	-33.5	-0.3143	-33.5	0	-33.6	0.575399	-33.6	0	-33.6	-2.9464	-33.6	0	-33.5	-2.377	-33.5	0
-33.4	0.1585	-33.4	0	-33.4	-0.3186	-33.4	0	-33.5	0.5753	-33.5	0	-33.5	-2.9347	-33.5	0	-33.4	-2.3645	-33.4	0
-33.3	0.1585	-33.3	0	-33.3	-0.31	-33.3	0	-33.4	0.579799	-33.4	0	-33.4	-2.9327	-33.4	0	-33.3	-2.3519	-33.3	0
-33.2	0.1585	-33.2	0	-33.2	-0.2967	-33.2	0	-33.3	0.580899	-33.3	0	-33.3	-2.9064	-33.3	0	-33.2	-2.3453	-33.2	0
-33.1	0.1611	-33.1	0	-33.1	-0.2836	-33.1	0	-33.2	0.5766	-33.2	0	-33.2	-2.9038	-33.2	0	-33.1	-2.3291	-33.1	0
-33	0.1656	-33	0	-33	-0.2702	-33	0	-33.1	0.573899	-33.1	0	-33.1	-2.8987	-33.1	0	-33	-2.3194	-33	0
-32.9	0.1676	-32.9	0	-32.9	-0.2677	-32.9	0	-33	0.5647	-33	0	-33	-2.8954	-33	0	-32.9	-2.3076	-32.9	0
-32.8	0.1713	-32.8	0	-32.8	-0.2798	-32.8	0	-32.9	0.566699	-32.9	0	-32.9	-2.891	-32.9	0	-32.8	-2.3042	-32.8	0
-32.7	0.1703	-32.7	0	-32.7	-0.2967	-32.7	0	-32.8	0.572199	-32.8	0	-32.8	-2.8882	-32.8	0	-32.7	-2.297	-32.7	0
-32.6	0.1734	-32.6	0	-32.6	-0.3079	-32.6	0	-32.7	0.5715	-32.7	0	-32.7	-2.8715	-32.7	0	-32.6	-2.2858	-32.6	0
-32.5	0.1718	-32.5	0	-32.5	-0.3069	-32.5	0	-32.6	0.570799	-32.6	0	-32.6	-2.8552	-32.6	0	-32.5	-2.2751	-32.5	0
-32.4	0.1722	-32.4	0	-32.4	-0.3039	-32.4	0	-32.5	0.5739	-32.5	0	-32.5	-2.8524	-32.5	0	-32.4	-2.264	-32.4	0
-32.3	0.171	-32.3	0	-32.3	-0.2988	-32.3	0	-32.4	0.577399	-32.4	0	-32.4	-2.8487	-32.4	0	-32.3	-2.2568	-32.3	0
-32.2	0.1723	-32.2	0	-32.2	-0.296	-32.2	0	-32.3	0.577399	-32.3	0	-32.3	-2.8349	-32.3	0	-32.2	-2.2461	-32.2	0
-32.1	0.1783	-32.1	0	-32.1	-0.2928	-32.1	0	-32.2	0.574	-32.2	0	-32.2	-2.8268	-32.2	0	-32.1	-2.2369	-32.1	0
-32	0.1762	-32	0	-32	-0.2949	-32	0	-32.1	0.578899	-32.1	0	-32.1	-2.8174	-32.1	0	-32	-2.222	-32	0
-31.9	0.1737	-31.9	0	-31.9	-0.2964	-31.9	0	-32	0.5823	-32	0	-32	-2.8118	-32	0	-31.9	-2.2099	-31.9	0
-31.8	0.1784	-31.8	0	-31.8	-0.2815	-31.8	0	-31.9	0.5836	-31.9	0	-31.9	-2.811	-31.9	0	-31.8	-2.204	-31.8	0
-31.7	0.1816	-31.7	0	-31.7	-0.2798	-31.7	0	-31.8	0.584	-31.8	0	-31.8	-2.8036	-31.8	0	-31.7	-2.1999	-31.7	0
-31.6	0.1792	-31.6	0	-31.6	-0.2811	-31.6	0	-31.7	0.5837	-31.7	0	-31.7	-2.7896	-31.7	0	-31.6	-2.1881	-31.6	0
-31.5	0.175	-31.5	0	-31.5	-0.2812	-31.5	0	-31.6	0.587999	-31.6	0	-31.6	-2.7727	-31.6	0	-31.5	-2.1795	-31.5	0
-31.4	0.1764	-31.4	0	-31.4	-0.2765	-31.4	0	-31.5	0.5944	-31.5	0	-31.5	-2.7658	-31.5	0	-31.4	-2.1686	-31.4	0
-31.3	0.1739	-31.3	0	-31.3	-0.2736	-31.3	0	-31.4	0.5962	-31.4	0	-31.4	-2.7528	-31.4	0	-31.3	-2.1562	-31.3	0
-31.2	0.176	-31.2	0	-31.2	-0.2723	-31.2	0	-31.3	0.6005	-31.3	0	-31.3	-2.7375	-31.3	0	-31.2	-2.1428	-31.2	0
-31.1	0.1745	-31.1	0	-31.1	-0.2696	-31.1	0	-31.2	0.5996	-31.2	0	-31.2	-2.7251	-31.2	0	-31.1	-2.1323	-31.1	0
-31	0.1734	-31	0	-31	-0.2746	-31	0	-31.1	0.600599	-31.1	0	-31.1	-2.7073	-31.1	0	-31	-2.1192	-31	0
-30.9	0.1686	-30.9	0	-30.9	-0.2693	-30.9	0	-31	0.5998	-31	0	-31	-2.6878	-31	0	-30.9	-2.1035	-30.9	0
-30.8	0.1682	-30.8	0	-30.8	-0.2652	-30.8	0	-30.9	0.6053	-30.9	0	-30.9	-2.6733	-30.9	0	-30.8	-2.0929	-30.8	0
-30.7	0.1686	-30.7	0	-30.7	-0.266	-30.7	0	-30.8	0.6084	-30.8	0	-30.8	-2.6654	-30.8	0	-30.7	-2.0774	-30.7	0
-30.6	0.167	-30.6	0	-30.6	-0.2686	-30.6	0	-30.7	0.6109	-30.7	0	-30.7	-2.6556	-30.7	0	-30.6	-2.0656	-30.6	0
-30.5	0.171	-30.5	0	-30.5	-0.2659	-30.5	0	-30.6	0.612699	-30.6	0	-30.6	-2.6475	-30.6	0	-30.5	-2.0537	-30.5	0
-30.4	0.1684	-30.4	0	-30.4	-0.2606	-30.4	0	-30.5	0.6186	-30.5	0	-30.5	-2.6374	-30.5	0	-30.4	-2.0418	-30.4	0
-30.3	0.1657	-30.3	0	-30.3	-0.2592	-30.3	0	-30.4	0.6199	-30.4	0	-30.4	-2.6287	-30.4	0	-30.3	-2.0263	-30.3	0
-30.2	0.1668	-30.2	0	-30.2	-0.2536	-30.2	0	-30.3	0.6261	-30.3	0	-30.3	-2.6186	-30.3	0	-30.2	-2.0134	-30.2	0
-30.1	0.165	-30.1	0	-30.1	-0.2536	-30.1	0	-30.2	0.6291	-30.2	0	-30.2	-2.6126	-30.2	0	-30.1	-2.001	-30.1	0
-30	0.1648	-30	0	-30	-0.253	-30	0	-30.1	0.634299	-30.1	0	-30.1	-2.602	-30.1	0	-30	-1.9861	-30	0
-29.9	0.1635	-29.9	0	-29.9	-0.251	-29.9	0	-30	0.6367	-30	0	-30	-2.5898	-30	0	-29.9	-1.9721	-29.9	0
-29.8	0.1605	-29.8	0	-29.8	-0.25	-29.8	0	-29.9	0.6413	-29.9	0	-29.9	-2.5795	-29.9	0	-29.8	-1.9564	-29.8	0
-29.7	0.1601	-29.7	0	-29.7	-0.2489	-29.7	0	-29.8	0.6492	-29.8	0	-29.8	-2.5691	-29.8	0	-29.7	-1.9381	-29.7	0
-29.6	0.156	-29.6	0	-29.6	-0.2488	-29.6	0	-29.7	0.6548	-29.7	0	-29.7	-2.5574	-29.7	0	-29.6	-1.9256	-29.6	0
-29.5	0.1525	-29.5	0	-29.5	-0.2469	-29.5	0	-29.6	0.6585	-29.6	0	-29.6	-2.5478	-29.6	0	-29.5	-1.9131	-29.5	0
-29.4	0.1514	-29.4	0	-29.4	-0.2483	-29.4	0	-29.5	0.6579	-29.5	0	-29.5	-2.5375	-29.5	0	-29.4	-1.9022	-29.4	0
-29.3	0.1534	-29.3	0	-29.3	-0.2501	-29.3	0	-29.4	0.6572	-29.4	0	-29.4	-2.5277	-29.4	0	-29.3	-1.8886	-29.3	0
-29.2	0.1536	-29.2	0	-29.2	-0.2512	-29.2	0	-29.3	0.6584	-29.3	0	-29.3	-2.5134	-29.3	0	-29.2	-1.8754	-29.2	0
-29.1	0.1533	-29.1	0	-29.1	-0.2489	-29.1	0	-29.2	0.6621	-29.2	0	-29.2	-2.5032	-29.2	0	-29.1	-1.8634	-29.1	0
-29	0.1496	-29	0	-29	-0.244	-29	0	-29.1	0.6708	-29.1	0	-29.1	-2.4921	-29.1	0	-29	-1.8504	-29	0
-28.9	0.1467	-28.9	0	-28.9	-0.2386	-28.9	0	-29	0.6777	-29	0	-29	-2.4791	-29	0	-28.9	-1.8376	-28.9	0
-28.8	0.1458	-28.8	0	-28.8	-0.2326	-28.8	0	-28.9	0.684	-28.9	0	-28.9	-2.4639	-28.9	0	-28.8	-1.8255	-28.8	0
-28.7	0.1461	-28.7	0	-28.7	-0.2286	-28.7	0	-28.8	0.6863	-28.8	0	-28.8	-2.4538	-28.8	0	-28.7	-1.8156	-28.7	0
-28.6	0.1479	-28.6	0	-28.6	-0.2275	-28.6	0	-28.7	0.6915	-28.7	0	-28.7	-2.4408	-28.7	0	-28.6	-1.802	-28.6	0
-28.5	0.1517	-28.5	0	-28.5	-0.2211	-28.5	0	-28.6	0.6987	-28.6	0	-28.6	-2.429	-28.6	0	-28.5	-1.7879	-28.5	0
-28.4	0.156	-28.4	0	-28.4	-0.2158	-28.4	0	-28.5	0.7013	-28.5	0	-28.5	-2.4175	-28.5	0	-28.4	-1.7778	-28.4	0
-28.3	0.1497	-28.3	0	-28.3	-0.2224	-28.3	0	-28.4	0.7086	-28.4	0	-28.4	-2.4051	-28.4	0	-28.3	-1.7641	-28.3	0
-28.2	0.1469	-28.2	0	-28.2	-0.2183	-28.2	0	-28.3	0.7135	-28.3	0	-28.3	-2.3944	-28.3	0	-28.2	-1.7554	-28.2	0
-28.1	0.1509	-28.1	0	-28.1	-0.2181	-28.1	0	-28.2	0.7142	-28.2	0	-28.2	-2.3841	-28.2	0	-28.1	-1.7423	-28.1	0
-28	0.1543	-28	0	-28	-0.2205	-28	0	-28.1	0.7139	-28.1	0	-28.1	-2.3718	-28.1	0	-28	-1.7232	-28	0
-27.9	0.1546	-27.9	0	-27.9	-0.2218	-27.9	0	-28	0.7171	-28	0	-28	-2.36	-28	0	-27.9	-1.7086	-27.9	0
-27.8	0.1513	-27.8	0	-27.8	-0.2212	-27.8	0	-27.9	0.7162	-27.9	0	-27.9	-2.344	-27.9	0	-27.8	-1.6914	-27.8	0
-27.7	0.1517	-27.7	0	-27.7	-0.2207	-27.7	0	-27.8	0.7143	-27.8	0	-27.8	-2.328	-27.8	0	-27.7	-1.6744	-27.7	0
-27.6	0.1491	-27.6	0	-27.6	-0.2252	-27.6	0	-27.7	0.7133	-27.7	0	-27.7	-2.3171	-27.7	0	-27.6	-1.6623	-27.6	0
-27.5	0.1443	-27.5	0	-27.5	-0.224	-27.5	0	-27.6	0.7147	-27.6	0	-27.6	-2.3085	-27.6	0	-27.5	-1.6511	-27.5	0
-27.4	0.1392	-27.4	0	-27.4	-0.223	-27.4	0	-27.5	0.721	-27.5	0	-27.5	-2.2937	-27.5	0	-27.4	-1.6409	-27.4	0
-27.3	0.1368	-27.3	0	-27.3	-0.2273	-27.3	0	-27.4	0.7248	-27.4	0	-27.4	-2.2816	-27.4	0	-27.3	-1.6259	-27.3	0
-27.2	0.1386	-27.2	0	-27.2	-0.2256	-27.2	0	-27.3	0.7234	-27.3	0	-27.3	-2.2709	-27.3	0	-27.2	-1.614	-27.2	0
-27.1	0.1395	-27.1	0	-27.1	-0.2317	-27.1	0	-27.2	0.7189	-27.2	0	-27.2	-2.2603	-27.2	0	-27.1	-1.6003	-27.1	0
-27	0.14	-27	0	-27	-0.2319	-27	0	-27.1	0.7156	-27.1	0	-27.1	-2.248	-27.1	0	-27	-1.5927	-27	0
-26.9	0.1342	-26.9	0	-26.9	-0.226	-26.9	0	-27	0.7172	-27	0	-27	-2.2343	-27	0	-26.9	-1.5822	-26.9	0
-26.8	0.1331	-26.8	0	-26.8	-0.2272	-26.8	0	-26.9	0.7209	-26.9	0	-26.9	-2.2186	-26.9	0	-26.8	-1.5742	-26.8	0
-26.7	0.131	-26.7	0	-26.7	-0.2258	-26.7	0	-26.8	0.7226	-26.8	0	-26.8	-2.2038	-26.8	0	-26.7	-1.5605	-26.7	0
-26.6	0.1272	-26.6	0	-26.6	-0.2273	-26.6	0	-26.7	0.7213	-26.7	0	-26.7	-2.1904	-26.7	0	-26.6	-1.5486	-26.6	0
-26.5	0.1244	-26.5	0	-26.5	-0.2277	-26.5	0	-26.6	0.7172	-26.6	0	-26.6	-2.1794	-26.6	0	-26.5	-1.5401	-26.5	0
-26.4	0.1224	-26.4	0	-26.4	-0.2275	-26.4	0	-26.5	0.7163	-26.5	0	-26.5	-2.1717	-26.5	0	-26.4	-1.5318	-26.4	0
-26.3	0.1211	-26.3	0	-26.3	-0.2282	-26.3	0	-26.4	0.7166	-26.4	0	-26.4	-2.1548	-26.4	0	-26.3	-1.5218	-26.3	0
-26.2	0.1215	-26.2	0	-26.2	-0.2307	-26.2	0	-26.3	0.7159	-26.3	0	-26.3	-2.1455	-26.3	0	-26.2	-1.5096	-26.2	0
-26.1	0.1208	-26.1	0	-26.1	-0.2266	-26.1	0	-26.2	0.7132	-26.2	0	-26.2	-2.1338	-26.2	0	-26.1	-1.5018	-26.1	0
-26	0.1142	-26	0	-26	-0.2308	-26	0	-26.1	0.7116	-26.1	0	-26.1	-2.1184	-26.1	0	-26	-1.4923	-26	0
-25.9	0.1166	-25.9	0	-25.9	-0.2307	-25.9	0	-26	0.7097	-26	0	-26	-2.1056	-26	0	-25.9	-1.4838	-25.9	0
-25.8	0.1191	-25.8	0	-25.8	-0.2313	-25.8	0	-25.9	0.7063	-25.9	0	-25.9	-2.0905	-25.9	0	-25.8	-1.4731	-25.8	0
-25.7	0.1189	-25.7	0	-25.7	-0.2309	-25.7	0	-25.8	0.7044	-25.8	0	-25.8	-2.0784	-25.8	0	-25.7	-1.4584	-25.7	0
-25.6	0.1156	-25.6	0	-25.6	-0.2295	-25.6	0	-25.7	0.7026	-25.7	0	-25.7	-2.0698	-25.7	0	-25.6	-1.4449	-25.6	0
-25.5	0.114	-25.5	0	-25.5	-0.2259	-25.5	0	-25.6	0.7013	-25.6	0	-25.6	-2.0566	-25.6	0	-25.5	-1.4357	-25.5	0
-25.4	0.1176	-25.4	0	-25.4	-0.2241	-25.4	0	-25.5	0.6995	-25.5	0	-25.5	-2.0425	-25.5	0	-25.4	-1.4241	-25.4	0
-25.3	0.1196	-25.3	0	-25.3	-0.2211	-25.3	0	-25.4	0.6955	-25.4	0	-25.4	-2.0284	-25.4	0	-25.3	-1.4171	-25.3	0
-25.2	0.1193	-25.2	0	-25.2	-0.2239	-25.2	0	-25.3	0.6908	-25.3	0	-25.3	-2.013	-25.3	0	-25.2	-1.4103	-25.2	0
-25.1	0.1207	-25.1	0	-25.1	-0.2259	-25.1	0	-25.2	0.6922	-25.2	0	-25.2	-2.0008	-25.2	0	-25.1	-1.4044	-25.1	0
-25	0.1263	-25	0	-25	-0.2254	-25	0	-25.1	0.6935	-25.1	0	-25.1	-1.9873	-25.1	0	-25	-1.3937	-25	0
-24.9	0.1252	-24.9	0	-24.9	-0.2247	-24.9	0	-25	0.6925	-25	0	-25	-1.9778	-25	0	-24.9	-1.3836	-24.9	0
-24.8	0.1299	-24.8	0	-24.8	-0.2339	-24.8	0	-24.9	0.6907	-24.9	0	-24.9	-1.969	-24.9	0	-24.8	-1.3742	-24.8	0
-24.7	0.1289	-24.7	0	-24.7	-0.2354	-24.7	0	-24.8	0.6848	-24.8	0	-24.8	-1.9579	-24.8	0	-24.7	-1.3642	-24.7	0
-24.6	0.1306	-24.6	0	-24.6	-0.2379	-24.6	0	-24.7	0.6799	-24.7	0	-24.7	-1.9467	-24.7	0	-24.6	-1.3552	-24.6	0
-24.5	0.1333	-24.5	0	-24.5	-0.2391	-24.5	0	-24.6	0.6816	-24.6	0	-24.6	-1.9346	-24.6	0	-24.5	-1.3463	-24.5	0
-24.4	0.1263	-24.4	0	-24.4	-0.2393	-24.4	0	-24.5	0.683	-24.5	0	-24.5	-1.9226	-24.5	0	-24.4	-1.3391	-24.4	0
-24.3	0.128	-24.3	0	-24.3	-0.2425	-24.3	0	-24.4	0.6825	-24.4	0	-24.4	-1.9138	-24.4	0	-24.3	-1.3346	-24.3	0
-24.2	0.1265	-24.2	0	-24.2	-0.2387	-24.2	0	-24.3	0.6836	-24.3	0	-24.3	-1.904	-24.3	0	-24.2	-1.3253	-24.2	0
-24.1	0.126	-24.1	0	-24.1	-0.2366	-24.1	0	-24.2	0.676	-24.2	0	-24.2	-1.8927	-24.2	0	-24.1	-1.3181	-24.1	0
-24	0.1302	-24	0	-24	-0.2328	-24	0	-24.1	0.6729	-24.1	0	-24.1	-1.8793	-24.1	0	-24	-1.3099	-24	0
-23.9	0.1319	-23.9	0	-23.9	-0.2239	-23.9	0	-24	0.6673	-24	0	-24	-1.8679	-24	0	-23.9	-1.3062	-23.9	0
-23.8	0.1271	-23.8	0	-23.8	-0.2255	-23.8	0	-23.9	0.6673	-23.9	0	-23.9	-1.8589	-23.9	0	-23.8	-1.3001	-23.8	0
-23.7	0.1249	-23.7	0	-23.7	-0.2237	-23.7	0	-23.8	0.6646	-23.8	0	-23.8	-1.8505	-23.8	0	-23.7	-1.2906	-23.7	0
-23.6	0.125	-23.6	0	-23.6	-0.2219	-23.6	0	-23.7	0.6593	-23.7	0	-23.7	-1.8389	-23.7	0	-23.6	-1.2824	-23.6	0
-23.5	0.1288	-23.5	0	-23.5	-0.2187	-23.5	0	-23.6	0.6545	-23.6	0	-23.6	-1.8264	-23.6	0	-23.5	-1.2722	-23.5	0
-23.4	0.1295	-23.4	0	-23.4	-0.2158	-23.4	0	-23.5	0.6492	-23.5	0	-23.5	-1.8179	-23.5	0	-23.4	-1.267	-23.4	0
-23.3	0.1222	-23.3	0	-23.3	-0.2153	-23.3	0	-23.4	0.6501	-23.4	0	-23.4	-1.8065	-23.4	0	-23.3	-1.2587	-23.3	0
-23.2	0.1217	-23.2	0	-23.2	-0.2159	-23.2	0	-23.3	0.6502	-23.3	0	-23.3	-1.7933	-23.3	0	-23.2	-1.2473	-23.2	0
-23.1	0.1243	-23.1	0	-23.1	-0.2156	-23.1	0	-23.2	0.649	-23.2	0	-23.2	-1.7834	-23.2	0	-23.1	-1.2381	-23.1	0
-23	0.1226	-23	0	-23	-0.2165	-23	0	-23.1	0.6456	-23.1	0	-23.1	-1.7684	-23.1	0	-23	-1.2279	-23	0
-22.9	0.1265	-22.9	0	-22.9	-0.215	-22.9	0	-23	0.6438	-23	0	-23	-1.7559	-23	0	-22.9	-1.2215	-22.9	0
-22.8	0.1327	-22.8	0	-22.8	-0.2128	-22.8	0	-22.9	0.636	-22.9	0	-22.9	-1.7468	-22.9	0	-22.8	-1.2162	-22.8	0
-22.7	0.1335	-22.7	0	-22.7	-0.2112	-22.7	0	-22.8	0.6309	-22.8	0	-22.8	-1.7376	-22.8	0	-22.7	-1.2096	-22.7	0
-22.6	0.1301	-22.6	0	-22.6	-0.2105	-22.6	0	-22.7	0.6289	-22.7	0	-22.7	-1.7241	-22.7	0	-22.6	-1.2038	-22.6	0
-22.5	0.1234	-22.5	0	-22.5	-0.2205	-22.5	0	-22.6	0.626	-22.6	0	-22.6	-1.716	-22.6	0	-22.5	-1.1959	-22.5	0
-22.4	0.116	-22.4	0	-22.4	-0.2262	-22.4	0	-22.5	0.6236	-22.5	0	-22.5	-1.7085	-22.5	0	-22.4	-1.1888	-22.4	0
-22.3	0.1158	-22.3	0	-22.3	-0.2257	-22.3	0	-22.4	0.6194	-22.4	0	-22.4	-1.6986	-22.4	0	-22.3	-1.1774	-22.3	0
-22.2	0.1179	-22.2	0	-22.2	-0.2164	-22.2	0	-22.3	0.6125	-22.3	0	-22.3	-1.6864	-22.3	0	-22.2	-1.1642	-22.2	0
-22.1	0.1125	-22.1	0	-22.1	-0.2069	-22.1	0	-22.2	0.6083	-22.2	0	-22.2	-1.6795	-22.2	0	-22.1	-1.1604	-22.1	0
-22	0.1139	-22	0	-22	-0.2071	-22	0	-22.1	0.6017	-22.1	0	-22.1	-1.6655	-22.1	0	-22	-1.1528	-22	0
-21.9	0.1126	-21.9	0	-21.9	-0.2082	-21.9	0	-22	0.5974	-22	0	-22	-1.6552	-22	0	-21.9	-1.1496	-21.9	0
-21.8	0.1163	-21.8	0	-21.8	-0.2028	-21.8	0	-21.9	0.5915	-21.9	0	-21.9	-1.6428	-21.9	0	-21.8	-1.1425	-21.8	0
-21.7	0.1167	-21.7	0	-21.7	-0.205	-21.7	0	-21.8	0.5824	-21.8	0	-21.8	-1.6269	-21.8	0	-21.7	-1.1358	-21.7	0
-21.6	0.1216	-21.6	0	-21.6	-0.2069	-21.6	0	-21.7	0.5793	-21.7	0	-21.7	-1.6057	-21.7	0	-21.6	-1.1307	-21.6	0
-21.5	0.1252	-21.5	0	-21.5	-0.2081	-21.5	0	-21.6	0.5768	-21.6	0	-21.6	-1.5984	-21.6	0	-21.5	-1.1271	-21.5	0
-21.4	0.1335	-21.4	0	-21.4	-0.1995	-21.4	0	-21.5	0.5726	-21.5	0	-21.5	-1.5936	-21.5	0	-21.4	-1.12	-21.4	0
-21.3	0.1332	-21.3	0	-21.3	-0.1791	-21.3	0	-21.4	0.5729	-21.4	0	-21.4	-1.5826	-21.4	0	-21.3	-1.1117	-21.3	0
-21.2	0.1348	-21.2	0	-21.2	-0.1745	-21.2	0	-21.3	0.5731	-21.3	0	-21.3	-1.5777	-21.3	0	-21.2	-1.1064	-21.2	0
-21.1	0.1474	-21.1	0	-21.1	-0.1741	-21.1	0	-21.2	0.5617	-21.2	0	-21.2	-1.5605	-21.2	0	-21.1	-1.1038	-21.1	0
-21	0.1591	-21	0	-21	-0.1678	-21	0	-21.1	0.5587	-21.1	0	-21.1	-1.5468	-21.1	0	-21	-1.1034	-21	0
-20.9	0.165	-20.9	0	-20.9	-0.1646	-20.9	0	-21	0.5519	-21	0	-21	-1.5363	-21	0	-20.9	-1.1015	-20.9	0
-20.8	0.1705	-20.8	0	-20.8	-0.1712	-20.8	0	-20.9	0.536	-20.9	0	-20.9	-1.5356	-20.9	0	-20.8	-1.0938	-20.8	0
-20.7	0.1664	-20.7	0	-20.7	-0.1701	-20.7	0	-20.8	0.5231	-20.8	0	-20.8	-1.5293	-20.8	0	-20.7	-1.079	-20.7	0
-20.6	0.1596	-20.6	0	-20.6	-0.1662	-20.6	0	-20.7	0.5181	-20.7	0	-20.7	-1.5203	-20.7	0	-20.6	-1.0749	-20.6	0
-20.5	0.1441	-20.5	0	-20.5	-0.1677	-20.5	0	-20.6	0.5135	-20.6	0	-20.6	-1.5094	-20.6	0	-20.5	-1.0639	-20.5	0
-20.4	0.134	-20.4	0	-20.4	-0.1687	-20.4	0	-20.5	0.5096	-20.5	0	-20.5	-1.5098	-20.5	0	-20.4	-1.0559	-20.4	0
-20.3	0.1243	-20.3	0	-20.3	-0.174	-20.3	0	-20.4	0.5123	-20.4	0	-20.4	-1.4972	-20.4	0	-20.3	-1.0492	-20.3	0
-20.2	0.1193	-20.2	0	-20.2	-0.1715	-20.2	0	-20.3	0.5158	-20.3	0	-20.3	-1.4907	-20.3	0	-20.2	-1.0422	-20.2	0
-20.1	0.1134	-20.1	0	-20.1	-0.1705	-20.1	0	-20.2	0.5177	-20.2	0	-20.2	-1.4768	-20.2	0	-20.1	-1.0405	-20.1	0
-20	0.1018	-20	0	-20	-0.1744	-20	0	-20.1	0.5128	-20.1	0	-20.1	-1.4725	-20.1	0	-20	-1.0261	-20	0
-19.9	0.0941999	-19.9	0	-19.9	-0.1695	-19.9	0	-20	0.5207	-20	0	-20	-1.4519	-20	0	-19.9	-1.0197	-19.9	0
-19.8	0.0946999	-19.8	0	-19.8	-0.161	-19.8	0	-19.9	0.5216	-19.9	0	-19.9	-1.4465	-19.9	0	-19.8	-1.0112	-19.8	0
-19.7	0.0988999	-19.7	0	-19.7	-0.1587	-19.7	0	-19.8	0.5238	-19.8	0	-19.8	-1.4424	-19.8	0	-19.7	-1.0072	-19.7	0
-19.6	0.106	-19.6	0	-19.6	-0.158	-19.6	0	-19.7	0.5205	-19.7	0	-19.7	-1.4283	-19.7	0	-19.6	-0.9968	-19.6	0
-19.5	0.1127	-19.5	0	-19.5	-0.165	-19.5	0	-19.6	0.5036	-19.6	0	-19.6	-1.3954	-19.6	0	-19.5	-0.9884	-19.5	0
-19.4	0.1152	-19.4	0	-19.4	-0.1741	-19.4	0	-19.5	0.5055	-19.5	0	-19.5	-1.3708	-19.5	0	-19.4	-0.9747	-19.4	0
-19.3	0.1114	-19.3	0	-19.3	-0.1752	-19.3	0	-19.4	0.5032	-19.4	0	-19.4	-1.3707	-19.4	0	-19.3	-0.9601	-19.3	0
-19.2	0.1066	-19.2	0	-19.2	-0.1743	-19.2	0	-19.3	0.5008	-19.3	0	-19.3	-1.3836	-19.3	0	-19.2	-0.9479	-19.2	0
-19.1	0.1074	-19.1	0	-19.1	-0.1758	-19.1	0	-19.2	0.5039	-19.2	0	-19.2	-1.4353	-19.2	0	-19.1	-0.9365	-19.1	0
-19	0.1126	-19	0	-19	-0.1749	-19	0	-19.1	0.509	-19.1	0	-19.1	-1.4685	-19.1	0	-19	-0.9316	-19	0
-18.9	0.1114	-18.9	0	-18.9	-0.1775	-18.9	0	-19	0.5142	-19	0	-19	-1.478	-19	0	-18.9	-0.925501	-18.9	0
-18.8	0.1113	-18.8	0	-18.8	-0.1811	-18.8	0	-18.9	0.5199	-18.9	0	-18.9	-1.4514	-18.9	0	-18.8	-0.9156	-18.8	0
-18.7	0.1052	-18.7	0	-18.7	-0.1866	-18.7	0	-18.8	0.5227	-18.8	0	-18.8	-1.4291	-18.8	0	-18.7	-0.9156	-18.7	0
-18.6	0.0988	-18.6	0	-18.6	-0.1881	-18.6	0	-18.7	0.5242	-18.7	0	-18.7	-1.4034	-18.7	0	-18.6	-0.9107	-18.6	0
-18.5	0.1051	-18.5	0	-18.5	-0.1855	-18.5	0	-18.6	0.5299	-18.6	0	-18.6	-1.3728	-18.6	0	-18.5	-0.9067	-18.5	0
-18.4	0.1124	-18.4	0	-18.4	-0.184599	-18.4	0	-18.5	0.535	-18.5	0	-18.5	-1.352	-18.5	0	-18.4	-0.901301	-18.4	0
-18.3	0.1133	-18.3	0	-18.3	-0.1847	-18.3	0	-18.4	0.5407	-18.4	0	-18.4	-1.3306	-18.4	0	-18.3	-0.8855	-18.3	0
-18.2	0.1128	-18.2	0	-18.2	-0.177	-18.2	0	-18.3	0.5485	-18.3	0	-18.3	-1.3047	-18.3	0	-18.2	-0.8688	-18.2	0
-18.1	0.1146	-18.1	0	-18.1	-0.1798	-18.1	0	-18.2	0.5589	-18.2	0	-18.2	-1.263	-18.2	0	-18.1	-0.853	-18.1	0
-18	0.1128	-18	0	-18	-0.1862	-18	0	-18.1	0.5625	-18.1	0	-18.1	-1.2289	-18.1	0	-18	-0.8357	-18	0
-17.9	0.116	-17.9	0	-17.9	-0.1946	-17.9	0	-18	0.5713	-18	0	-18	-1.1891	-18	0	-17.9	-0.825601	-17.9	0
-17.8	0.1151	-17.8	0	-17.8	-0.1992	-17.8	0	-17.9	0.5827	-17.9	0	-17.9	-1.1786	-17.9	0	-17.8	-0.8105	-17.8	0
-17.7	0.1046	-17.7	0	-17.7	-0.2019	-17.7	0	-17.8	0.5966	-17.8	0	-17.8	-1.1605	-17.8	0	-17.7	-0.8109	-17.7	0
-17.6	0.0887	-17.6	0	-17.6	-0.2112	-17.6	0	-17.7	0.6078	-17.7	0	-17.7	-1.1425	-17.7	0	-17.6	-0.8057	-17.6	0
-17.5	0.0766	-17.5	0	-17.5	-0.2213	-17.5	0	-17.6	0.6205	-17.6	0	-17.6	-1.1298	-17.6	0	-17.5	-0.8059	-17.5	0
-17.4	0.0725	-17.4	0	-17.4	-0.2366	-17.4	0	-17.5	0.6313	-17.5	0	-17.5	-1.1127	-17.5	0	-17.4	-0.803801	-17.4	0
-17.3	0.0669999	-17.3	0	-17.3	-0.2456	-17.3	0	-17.4	0.6403	-17.4	0	-17.4	-1.0812	-17.4	0	-17.3	-0.8	-17.3	0
-17.2	0.0642998	-17.2	0	-17.2	-0.2449	-17.2	0	-17.3	0.6489	-17.3	0	-17.3	-1.0623	-17.3	0	-17.2	-0.7942	-17.2	0
-17.1	0.0602	-17.1	0	-17.1	-0.2409	-17.1	0	-17.2	0.6563	-17.2	0	-17.2	-1.0421	-17.2	0	-17.1	-0.781	-17.1	0
-17	0.0711999	-17	0	-17	-0.2361	-17	0	-17.1	0.6566	-17.1	0	-17.1	-1.033	-17.1	0	-17	-0.7764	-17	0
-16.9	0.0725998	-16.9	0	-16.9	-0.2271	-16.9	0	-17	0.6511	-17	0	-17	-1.017	-17	0	-16.9	-0.7665	-16.9	0
-16.8	0.0771999	-16.8	0	-16.8	-0.2194	-16.8	0	-16.9	0.6471	-16.9	0	-16.9	-1.0118	-16.9	0	-16.8	-0.76	-16.8	0
-16.7	0.0816999	-16.7	0	-16.7	-0.2096	-16.7	0	-16.8	0.6513	-16.8	0	-16.8	-0.9935	-16.8	0	-16.7	-0.748	-16.7	0
-16.6	0.0846	-16.6	0	-16.6	-0.1998	-16.6	0	-16.7	0.6511	-16.7	0	-16.7	-0.9883	-16.7	0	-16.6	-0.7449	-16.6	0
-16.5	0.0937999	-16.5	0	-16.5	-0.1939	-16.5	0	-16.6	0.6421	-16.6	0	-16.6	-0.982	-16.6	0	-16.5	-0.7376	-16.5	0
-16.4	0.1011	-16.4	0	-16.4	-0.1907	-16.4	0	-16.5	0.6281	-16.5	0	-16.5	-0.9905	-16.5	0	-16.4	-0.730401	-16.4	0
-16.3	0.1067	-16.3	0	-16.3	-0.1868	-16.3	0	-16.4	0.611	-16.4	0	-16.4	-0.9582	-16.4	0	-16.3	-0.7251	-16.3	0
-16.2	0.1123	-16.2	0	-16.2	-0.1768	-16.2	0	-16.3	0.5721	-16.3	0	-16.3	-0.9594	-16.3	0	-16.2	-0.7122	-16.2	0
-16.1	0.1088	-16.1	0	-16.1	-0.1708	-16.1	0	-16.2	0.5535	-16.2	0	-16.2	-0.9462	-16.2	0	-16.1	-0.7084	-16.1	0
-16	0.1046	-16	0	-16	-0.1638	-16	0	-16.1	0.527	-16.1	0	-16.1	-0.9439	-16.1	0	-16	-0.7098	-16	0
-15.9	0.0930002	-15.9	0	-15.9	-0.1566	-15.9	0	-16	0.4847	-16	0	-16	-0.9426	-16	0	-15.9	-0.705801	-15.9	0
-15.8	0.0871001	-15.8	0	-15.8	-0.1516	-15.8	0	-15.9	0.4615	-15.9	0	-15.9	-0.94	-15.9	0	-15.8	-0.695	-15.8	0
-15.7	0.0942998	-15.7	0	-15.7	-0.1578	-15.7	0	-15.8	0.427	-15.8	0	-15.8	-0.9314	-15.8	0	-15.7	-0.682	-15.7	0
-15.6	0.1119	-15.6	0	-15.6	-0.161	-15.6	0	-15.7	0.4078	-15.7	0	-15.7	-0.908699	-15.7	0	-15.6	-0.6736	-15.6	0
-15.5	0.1296	-15.5	0	-15.5	-0.1575	-15.5	0	-15.6	0.3919	-15.6	0	-15.6	-0.875399	-15.6	0	-15.5	-0.6567	-15.5	0
-15.4	0.158299	-15.4	0	-15.4	-0.177299	-15.4	0	-15.5	0.3825	-15.5	0	-15.5	-0.8541	-15.5	0	-15.4	-0.647401	-15.4	0
-15.3	0.1599	-15.3	0	-15.3	-0.1808	-15.3	0	-15.4	0.3805	-15.4	0	-15.4	-0.8523	-15.4	0	-15.3	-0.6386	-15.3	0
-15.2	0.1562	-15.2	0	-15.2	-0.1845	-15.2	0	-15.3	0.3778	-15.3	0	-15.3	-0.8453	-15.3	0	-15.2	-0.6259	-15.2	0
-15.1	0.1561	-15.1	0	-15.1	-0.1798	-15.1	0	-15.2	0.3856	-15.2	0	-15.2	-0.8454	-15.2	0	-15.1	-0.6174	-15.1	0
-15	0.1546	-15	0	-15	-0.1773	-15	0	-15.1	0.3859	-15.1	0	-15.1	-0.844	-15.1	0	-15	-0.6154	-15	0
-14.9	0.1545	-14.9	0	-14.9	-0.1756	-14.9	0	-15	0.3895	-15	0	-15	-0.8367	-15	0	-14.9	-0.6001	-14.9	0
-14.8	0.1464	-14.8	0	-14.8	-0.1694	-14.8	0	-14.9	0.3856	-14.9	0	-14.9	-0.8297	-14.9	0	-14.8	-0.5915	-14.8	0
-14.7	0.1337	-14.7	0	-14.7	-0.1565	-14.7	0	-14.8	0.385	-14.8	0	-14.8	-0.8299	-14.8	0	-14.7	-0.5833	-14.7	0
-14.6	0.13	-14.6	0	-14.6	-0.1432	-14.6	0	-14.7	0.3762	-14.7	0	-14.7	-0.8283	-14.7	0	-14.6	-0.5834	-14.6	0
-14.5	0.124	-14.5	0	-14.5	-0.1279	-14.5	0	-14.6	0.383999	-14.6	0	-14.6	-0.81	-14.6	0	-14.5	-0.5815	-14.5	0
-14.4	0.1176	-14.4	0	-14.4	-0.122701	-14.4	0	-14.5	0.3753	-14.5	0	-14.5	-0.8049	-14.5	0	-14.4	-0.582	-14.4	0
-14.3	0.1083	-14.3	0	-14.3	-0.1227	-14.3	0	-14.4	0.3673	-14.4	0	-14.4	-0.7927	-14.4	0	-14.3	-0.5835	-14.3	0
-14.2	0.1004	-14.2	0	-14.2	-0.1072	-14.2	0	-14.3	0.3616	-14.3	0	-14.3	-0.7911	-14.3	0	-14.2	-0.5785	-14.2	0
-14.1	0.0928001	-14.1	0	-14.1	-0.0995003	-14.1	0	-14.2	0.3599	-14.2	0	-14.2	-0.7794	-14.2	0	-14.1	-0.576	-14.1	0
-14	0.0878001	-14	0	-14	-0.1003	-14	0	-14.1	0.3709	-14.1	0	-14.1	-0.7692	-14.1	0	-14	-0.573	-14	0
-13.9	0.0788002	-13.9	0	-13.9	-0.0953011	-13.9	0	-14	0.3785	-14	0	-14	-0.7618	-14	0	-13.9	-0.5643	-13.9	0
-13.8	0.0658002	-13.8	0	-13.8	-0.0906005	-13.8	0	-13.9	0.3856	-13.9	0	-13.9	-0.7458	-13.9	0	-13.8	-0.5613	-13.8	0
-13.7	0.0589002	-13.7	0	-13.7	-0.0943003	-13.7	0	-13.8	0.3872	-13.8	0	-13.8	-0.7313	-13.8	0	-13.7	-0.5612	-13.7	0
-13.6	0.0563001	-13.6	0	-13.6	-0.0954003	-13.6	0	-13.7	0.4001	-13.7	0	-13.7	-0.7255	-13.7	0	-13.6	-0.5572	-13.6	0
-13.5	0.0452002	-13.5	0	-13.5	-0.1008	-13.5	0	-13.6	0.3994	-13.6	0	-13.6	-0.7224	-13.6	0	-13.5	-0.5458	-13.5	0
-13.4	0.0325004	-13.4	0	-13.4	-0.1024	-13.4	0	-13.5	0.4026	-13.5	0	-13.5	-0.7117	-13.5	0	-13.4	-0.5425	-13.4	0
-13.3	0.0304	-13.3	0	-13.3	-0.1031	-13.3	0	-13.4	0.391	-13.4	0	-13.4	-0.7008	-13.4	0	-13.3	-0.5358	-13.3	0
-13.2	0.0251	-13.2	0	-13.2	-0.0918002	-13.2	0	-13.3	0.3873	-13.3	0	-13.3	-0.6825	-13.3	0	-13.2	-0.5186	-13.2	0
-13.1	0.0206999	-13.1	0	-13.1	-0.0855002	-13.1	0	-13.2	0.379	-13.2	0	-13.2	-0.6767	-13.2	0	-13.1	-0.5023	-13.1	0
-13	0.0182	-13	0	-13	-0.0780003	-13	0	-13.1	0.362699	-13.1	0	-13.1	-0.6727	-13.1	0	-13	-0.4909	-13	0
-12.9	0.0147996	-12.9	0	-12.9	-0.0770005	-12.9	0	-13	0.3464	-13	0	-13	-0.6651	-13	0	-12.9	-0.486401	-12.9	0
-12.8	0.0208996	-12.8	0	-12.8	-0.0854002	-12.8	0	-12.9	0.3251	-12.9	0	-12.9	-0.6607	-12.9	0	-12.8	-0.4891	-12.8	0
-12.7	0.0269999	-12.7	0	-12.7	-0.0832005	-12.7	0	-12.8	0.303	-12.8	0	-12.8	-0.6495	-12.8	0	-12.7	-0.4788	-12.7	0
-12.6	0.0286001	-12.6	0	-12.6	-0.0738007	-12.6	0	-12.7	0.2906	-12.7	0	-12.7	-0.6429	-12.7	0	-12.6	-0.4702	-12.6	0
-12.5	0.0329001	-12.5	0	-12.5	-0.0606004	-12.5	0	-12.6	0.269	-12.6	0	-12.6	-0.61	-12.6	0	-12.5	-0.4669	-12.5	0
-12.4	0.0402001	-12.4	0	-12.4	-0.057401	-12.4	0	-12.5	0.26	-12.5	0	-12.5	-0.5982	-12.5	0	-12.4	-0.4682	-12.4	0
-12.3	0.0347002	-12.3	0	-12.3	-0.0435004	-12.3	0	-12.4	0.2521	-12.4	0	-12.4	-0.5782	-12.4	0	-12.3	-0.4624	-12.3	0
-12.2	0.0393001	-12.2	0	-12.2	-0.0513	-12.2	0	-12.3	0.252	-12.3	0	-12.3	-0.5456	-12.3	0	-12.2	-0.4526	-12.2	0
-12.1	0.0439001	-12.1	0	-12.1	-0.0628001	-12.1	0	-12.2	0.2561	-12.2	0	-12.2	-0.518	-12.2	0	-12.1	-0.4462	-12.1	0
-12	0.0447002	-12	0	-12	-0.0612003	-12	0	-12.1	0.2584	-12.1	0	-12.1	-0.495	-12.1	0	-12	-0.4412	-12	0
-11.9	0.0492001	-11.9	0	-11.9	-0.0604007	-11.9	0	-12	0.2584	-12	0	-12	-0.4834	-12	0	-11.9	-0.4278	-11.9	0
-11.8	0.0477002	-11.8	0	-11.8	-0.0520004	-11.8	0	-11.9	0.2561	-11.9	0	-11.9	-0.4707	-11.9	0	-11.8	-0.4175	-11.8	0
-11.7	0.0438001	-11.7	0	-11.7	-0.0445003	-11.7	0	-11.8	0.2523	-11.8	0	-11.8	-0.4599	-11.8	0	-11.7	-0.412	-11.7	0
-11.6	0.0447	-11.6	0	-11.6	-0.0325004	-11.6	0	-11.7	0.2485	-11.7	0	-11.7	-0.45	-11.7	0	-11.6	-0.4028	-11.6	0
-11.5	0.0437	-11.5	0	-11.5	-0.0318003	-11.5	0	-11.6	0.237699	-11.6	0	-11.6	-0.4438	-11.6	0	-11.5	-0.3919	-11.5	0
-11.4	0.0382001	-11.4	0	-11.4	-0.0347007	-11.4	0	-11.5	0.2228	-11.5	0	-11.5	-0.4398	-11.5	0	-11.4	-0.3843	-11.4	0
-11.3	0.0384999	-11.3	0	-11.3	-0.0438004	-11.3	0	-11.4	0.2094	-11.4	0	-11.4	-0.4378	-11.4	0	-11.3	-0.3726	-11.3	0
-11.2	0.0390999	-11.2	0	-11.2	-0.0518002	-11.2	0	-11.3	0.1962	-11.3	0	-11.3	-0.4251	-11.3	0	-11.2	-0.3611	-11.2	0
-11.1	0.0424	-11.1	0	-11.1	-0.0514003	-11.1	0	-11.2	0.1876	-11.2	0	-11.2	-0.4215	-11.2	0	-11.1	-0.353	-11.1	0
-11	0.0466	-11	0	-11	-0.0536003	-11	0	-11.1	0.1903	-11.1	0	-11.1	-0.4175	-11.1	0	-11	-0.3418	-11	0
-10.9	0.0421002	-10.9	0	-10.9	-0.0504007	-10.9	0	-11	0.1855	-11	0	-11	-0.4068	-11	0	-10.9	-0.3367	-10.9	0
-10.8	0.0499	-10.8	0	-10.8	-0.0424005	-10.8	0	-10.9	0.1808	-10.9	0	-10.9	-0.4059	-10.9	0	-10.8	-0.3257	-10.8	0
-10.7	0.0494	-10.7	0	-10.7	-0.0336005	-10.7	0	-10.8	0.1772	-10.8	0	-10.8	-0.3973	-10.8	0	-10.7	-0.3144	-10.7	0
-10.6	0.0494	-10.6	0	-10.6	-0.0235006	-10.6	0	-10.7	0.1715	-10.7	0	-10.7	-0.386	-10.7	0	-10.6	-0.3051	-10.6	0
-10.5	0.0556999	-10.5	0	-10.5	-0.0229005	-10.5	0	-10.6	0.1721	-10.6	0	-10.6	-0.3776	-10.6	0	-10.5	-0.3032	-10.5	0
-10.4	0.0580999	-10.4	0	-10.4	-0.0194009	-10.4	0	-10.5	0.172	-10.5	0	-10.5	-0.3632	-10.5	0	-10.4	-0.2988	-10.4	0
-10.3	0.0625999	-10.3	0	-10.3	-0.00950065	-10.3	0	-10.4	0.1712	-10.4	0	-10.4	-0.3544	-10.4	0	-10.3	-0.2885	-10.3	0
-10.2	0.0776999	-10.2	0	-10.2	-0.00150078	-10.2	0	-10.3	0.1721	-10.3	0	-10.3	-0.3394	-10.3	0	-10.2	-0.2864	-10.2	0
-10.1	0.0822999	-10.1	0	-10.1	0.0116992	-10.1	0	-10.2	0.1694	-10.2	0	-10.2	-0.3381	-10.2	0	-10.1	-0.2886	-10.1	0
-10	0.0804999	-10	0	-10	0.0226993	-10	0	-10.1	0.1692	-10.1	0	-10.1	-0.3354	-10.1	0	-10	-0.2833	-10	0
-9.9	0.0767	-9.9	0	-9.9	0.0193988	-9.9	0	-10	0.1664	-10	0	-10	-0.3368	-10	0	-9.9	-0.282	-9.9	0
-9.8	0.0757	-9.8	0	-9.8	0.0171996	-9.8	0	-9.9	0.1632	-9.9	0	-9.9	-0.3362	-9.9	0	-9.8	-0.2788	-9.8	0
-9.7	0.0793999	-9.7	0	-9.7	-0.00330004	-9.7	0	-9.8	0.1663	-9.8	0	-9.8	-0.3388	-9.8	0	-9.7	-0.2662	-9.7	0
-9.6	0.0840999	-9.6	0	-9.6	0.00559991	-9.6	0	-9.7	0.1664	-9.7	0	-9.7	-0.3312	-9.7	0	-9.6	-0.2592	-9.6	0
-9.5	0.0918999	-9.5	0	-9.5	-0.00449989	-9.5	0	-9.6	0.1701	-9.6	0	-9.6	-0.3247	-9.6	0	-9.5	-0.2498	-9.5	0
-9.4	0.0946001	-9.4	0	-9.4	-0.000599833	-9.4	0	-9.5	0.1778	-9.5	0	-9.5	-0.3104	-9.5	0	-9.4	-0.2416	-9.4	0
-9.3	0.1025	-9.3	0	-9.3	-0.000399895	-9.3	0	-9.4	0.1808	-9.4	0	-9.4	-0.282199	-9.4	0	-9.3	-0.2365	-9.3	0
-9.2	0.1105	-9.2	0	-9.2	0.00719999	-9.2	0	-9.3	0.1849	-9.3	0	-9.3	-0.2407	-9.3	0	-9.2	-0.2308	-9.2	0
-9.1	0.1124	-9.1	0	-9.1	0.00560014	-9.1	0	-9.2	0.1833	-9.2	0	-9.2	-0.2127	-9.2	0	-9.1	-0.2215	-9.1	0
-9	0.1234	-9	0	-9	0.00820018	-9	0	-9.1	0.186499	-9.1	0	-9.1	-0.190899	-9.1	0	-9	-0.214	-9	0
-8.9	0.1371	-8.9	0	-8.9	0.0139002	-8.9	0	-9	0.1901	-9	0	-9	-0.184199	-9	0	-8.9	-0.2072	-8.9	0
-8.8	0.1243	-8.8	0	-8.8	0.0132001	-8.8	0	-8.9	0.1839	-8.9	0	-8.9	-0.1712	-8.9	0	-8.8	-0.2136	-8.8	0
-8.7	0.1061	-8.7	0	-8.7	0.0110001	-8.7	0	-8.8	0.1866	-8.8	0	-8.8	-0.176	-8.8	0	-8.7	-0.2101	-8.7	0
-8.6	0.0782004	-8.6	0	-8.6	-0.00979958	-8.6	0	-8.7	0.1724	-8.7	0	-8.7	-0.1717	-8.7	0	-8.6	-0.1966	-8.6	0
-8.5	0.0756001	-8.5	0	-8.5	-0.00509989	-8.5	0	-8.6	0.1621	-8.6	0	-8.6	-0.1644	-8.6	0	-8.5	-0.1904	-8.5	0
-8.4	0.0615005	-8.4	0	-8.4	-0.0104994	-8.4	0	-8.5	0.1583	-8.5	0	-8.5	-0.1625	-8.5	0	-8.4	-0.187	-8.4	0
-8.3	0.0623001	-8.3	0	-8.3	-0.0135998	-8.3	0	-8.4	0.1408	-8.4	0	-8.4	-0.1537	-8.4	0	-8.3	-0.1841	-8.3	0
-8.2	0.0627	-8.2	0	-8.2	-0.0102998	-8.2	0	-8.3	0.1273	-8.3	0	-8.3	-0.1489	-8.3	0	-8.2	-0.1739	-8.2	0
-8.1	0.0654	-8.1	0	-8.1	-0.00119997	-8.1	0	-8.2	0.1181	-8.2	0	-8.2	-0.1402	-8.2	0	-8.1	-0.1705	-8.1	0
-8	0.0661	-8	0	-8	0.0024	-8	0	-8.1	0.0994996	-8.1	0	-8.1	-0.1354	-8.1	0	-8	-0.1655	-8	0
-7.9	0.0638003	-7.9	0	-7.9	0.00839999	-7.9	0	-8	0.0990999	-8	0	-8	-0.1403	-8	0	-7.9	-0.1583	-7.9	0
-7.8	0.0590001	-7.8	0	-7.8	0.0103	-7.8	0	-7.9	0.1011	-7.9	0	-7.9	-0.1464	-7.9	0	-7.8	-0.1531	-7.8	0
-7.7	0.0625	-7.7	0	-7.7	0.0110999	-7.7	0	-7.8	0.0905997	-7.8	0	-7.8	-0.1472	-7.8	0	-7.7	-0.1493	-7.7	0
-7.6	0.0551002	-7.6	0	-7.6	0.0110999	-7.6	0	-7.7	0.0846	-7.7	0	-7.7	-0.1495	-7.7	0	-7.6	-0.1427	-7.6	0
-7.5	0.0519	-7.5	0	-7.5	0.0074	-7.5	0	-7.6	0.0785998	-7.6	0	-7.6	-0.138599	-7.6	0	-7.5	-0.1339	-7.5	0
-7.4	0.0509001	-7.4	0	-7.4	0.00610013	-7.4	0	-7.5	0.0765	-7.5	0	-7.5	-0.1251	-7.5	0	-7.4	-0.1323	-7.4	0
-7.3	0.0488	-7.3	0	-7.3	0.0054	-7.3	0	-7.4	0.0712996	-7.4	0	-7.4	-0.111099	-7.4	0	-7.3	-0.127	-7.3	0
-7.2	0.0456001	-7.2	0	-7.2	0.0118999	-7.2	0	-7.3	0.0675996	-7.3	0	-7.3	-0.0887988	-7.3	0	-7.2	-0.1218	-7.2	0
-7.1	0.0396001	-7.1	0	-7.1	0.0106001	-7.1	0	-7.2	0.0621	-7.2	0	-7.2	-0.0704	-7.2	0	-7.1	-0.1133	-7.1	0
-7	0.0363	-7	0	-7	0.0066	-7	0	-7.1	0.0589997	-7.1	0	-7.1	-0.0390979	-7.1	0	-7	-0.1062	-7	0
-6.9	0.0291001	-6.9	0	-6.9	0.00650009	-6.9	0	-7	0.0553	-7	0	-7	0.00449999	-7	0	-6.9	-0.101	-6.9	0
-6.8	0.0292	-6.8	0	-6.8	0.001	-6.8	0	-6.9	0.0513996	-6.9	0	-6.9	0.046102	-6.9	0	-6.8	-0.0959	-6.8	0
-6.7	0.0299999	-6.7	0	-6.7	0.00260018	-6.7	0	-6.8	0.0497997	-6.8	0	-6.8	0.0868017	-6.8	0	-6.7	-0.0949004	-6.7	0
-6.6	0.0289	-6.6	0	-6.6	0.00110028	-6.6	0	-6.7	0.0491	-6.7	0	-6.7	0.1243	-6.7	0	-6.6	-0.0944003	-6.6	0
-6.5	0.0263	-6.5	0	-6.5	-0.0024	-6.5	0	-6.6	0.0454997	-6.6	0	-6.6	0.133801	-6.6	0	-6.5	-0.0925	-6.5	0
-6.4	0.0223001	-6.4	0	-6.4	1.80898e-07	-6.4	0	-6.5	0.0443	-6.5	0	-6.5	0.151	-6.5	0	-6.4	-0.0919003	-6.4	0
-6.3	0.02	-6.3	0	-6.3	0.0021	-6.3	0	-6.4	0.0438997	-6.4	0	-6.4	0.162201	-6.4	0	-6.3	-0.0889	-6.3	0
-6.2	0.0156002	-6.2	0	-6.2	0.00300009	-6.2	0	-6.3	0.0387995	-6.3	0	-6.3	0.166801	-6.3	0	-6.2	-0.0846003	-6.2	0
-6.1	0.0134001	-6.1	0	-6.1	0.00140023	-6.1	0	-6.2	0.032	-6.2	0	-6.2	0.1749	-6.2	0	-6.1	-0.0822003	-6.1	0
-6	0.0135	-6	0	-6	0.002	-6	0	-6.1	0.0286996	-6.1	0	-6.1	0.170001	-6.1	0	-6	-0.0793	-6	0
-5.9	0.0128	-5.9	0	-5.9	0.00200017	-5.9	0	-6	0.0218	-6	0	-6	0.1679	-6	0	-5.9	-0.0721004	-5.9	0
-5.8	0.011	-5.8	0	-5.8	0.0031	-5.8	0	-5.9	0.0207996	-5.9	0	-5.9	0.161501	-5.9	0	-5.8	-0.0646	-5.8	0
-5.7	0.00850006	-5.7	0	-5.7	0.00190014	-5.7	0	-5.8	0.0131997	-5.8	0	-5.8	0.158801	-5.8	0	-5.7	-0.0623003	-5.7	0
-5.6	0.00880002	-5.6	0	-5.6	0.000200172	-5.6	0	-5.7	0.0162	-5.7	0	-5.7	0.1472	-5.7	0	-5.6	-0.0543005	-5.6	0
-5.5	0.0085	-5.5	0	-5.5	0.0002	-5.5	0	-5.6	0.0229997	-5.6	0	-5.6	0.143101	-5.6	0	-5.5	-0.0432	-5.5	0
-5.4	0.00790005	-5.4	0	-5.4	-0.000399924	-5.4	0	-5.5	0.0215	-5.5	0	-5.5	0.1295	-5.5	0	-5.4	-0.0304005	-5.4	0
-5.3	0.0084	-5.3	0	-5.3	-0.0019	-5.3	0	-5.4	0.0181996	-5.4	0	-5.4	0.1037	-5.4	0	-5.3	-0.0225	-5.3	0
-5.2	0.00410015	-5.2	0	-5.2	-0.00199992	-5.2	0	-5.3	0.0113996	-5.3	0	-5.3	0.0707002	-5.3	0	-5.2	-0.0188004	-5.2	0
-5.1	0.00290016	-5.1	0	-5.1	-0.00149988	-5.1	0	-5.2	0.0065	-5.2	0	-5.2	0.0419	-5.2	0	-5.1	-0.00650053	-5.1	0
-5	0.0022	-5	0	-5	0	-5	0	-5.1	0.00229961	-5.1	0	-5.1	0.00179972	-5.1	0	-5	0	-5	0
-4.9	-0.00549979	-4.9	0	-4.9	-9.98358e-05	-4.9	0	-5	0	-5	0	-5	-0.035	-5	0	-4.9	0.00759958	-4.9	0
-4.8	-0.0071	-4.8	0	-4.8	0.0029	-4.8	0	-4.9	-0.00380034	-4.9	0	-4.9	-0.0565	-4.9	0	-4.8	0.0164	-4.8	0
-4.7	-0.0103999	-4.7	0	-4.7	0.00640006	-4.7	0	-4.8	-0.00890034	-4.8	0	-4.8	-0.0666998	-4.8	0	-4.7	0.0218996	-4.7	0
-4.6	-0.0118999	-4.6	0	-4.6	0.0052001	-4.6	0	-4.7	-0.0156	-4.7	0	-4.7	-0.0704	-4.7	0	-4.6	0.0275996	-4.6	0
-4.5	-0.0149	-4.5	0	-4.5	0.0099	-4.5	0	-4.6	-0.0206004	-4.6	0	-4.6	-0.0765	-4.6	0	-4.5	0.0335	-4.5	0
-4.4	-0.0195998	-4.4	0	-4.4	0.0127001	-4.4	0	-4.5	-0.0281	-4.5	0	-4.5	-0.091	-4.5	0	-4.4	0.0391996	-4.4	0
-4.3	-0.0224	-4.3	0	-4.3	0.0129	-4.3	0	-4.4	-0.0353003	-4.4	0	-4.4	-0.1112	-4.4	0	-4.3	0.0435	-4.3	0
-4.2	-0.0214	-4.2	0	-4.2	0.0128002	-4.2	0	-4.3	-0.0391003	-4.3	0	-4.3	-0.1196	-4.3	0	-4.2	0.0509995	-4.2	0
-4.1	-0.0246999	-4.1	0	-4.1	0.0127002	-4.1	0	-4.2	-0.0446	-4.2	0	-4.2	-0.1424	-4.2	0	-4.1	0.0542996	-4.1	0
-4	-0.0274	-4	0	-4	0.0135	-4	0	-4.1	-0.0505004	-4.1	0	-4.1	-0.1565	-4.1	0	-4	0.0593	-4	0
-3.9	-0.0258	-3.9	0	-3.9	0.0113001	-3.9	0	-4	-0.0549	-4	0	-4	-0.1717	-4	0	-3.9	0.0667996	-3.9	0
-3.8	-0.0261	-3.8	0	-3.8	0.0107	-3.8	0	-3.9	-0.0558002	-3.9	0	-3.9	-0.168799	-3.9	0	-3.8	0.0768	-3.8	0
-3.7	-0.0235002	-3.7	0	-3.7	0.0109999	-3.7	0	-3.8	-0.0582003	-3.8	0	-3.8	-0.157799	-3.8	0	-3.7	0.0855996	-3.7	0
-3.6	-0.0222998	-3.6	0	-3.6	0.0174002	-3.6	0	-3.7	-0.0601	-3.7	0	-3.7	-0.1615	-3.7	0	-3.6	0.0835998	-3.6	0
-3.5	-0.0176	-3.5	0	-3.5	0.0122	-3.5	0	-3.6	-0.0637002	-3.6	0	-3.6	-0.1559	-3.6	0	-3.5	0.0948	-3.5	0
-3.4	-0.0173001	-3.4	0	-3.4	0.0137999	-3.4	0	-3.5	-0.0721	-3.5	0	-3.5	-0.1728	-3.5	0	-3.4	0.106799	-3.4	0
-3.3	-0.0221	-3.3	0	-3.3	0.0119	-3.3	0	-3.4	-0.0796002	-3.4	0	-3.4	-0.1903	-3.4	0	-3.3	0.1159	-3.3	0
-3.2	-0.0244	-3.2	0	-3.2	0.0142997	-3.2	0	-3.3	-0.0782003	-3.3	0	-3.3	-0.2209	-3.3	0	-3.2	0.123799	-3.2	0
-3.1	-0.0277	-3.1	0	-3.1	0.0129999	-3.1	0	-3.2	-0.0844	-3.2	0	-3.2	-0.2371	-3.2	0	-3.1	0.1267	-3.1	0
-3	-0.0469	-3	0	-3	0.0122	-3	0	-3.1	-0.0847	-3.1	0	-3.1	-0.2758	-3.1	0	-3	0.1458	-3	0
-2.9	-0.0486002	-2.9	0	-2.9	0.0175999	-2.9	0	-3	-0.0851	-3	0	-3	-0.3651	-3	0	-2.9	0.1528	-2.9	0
-2.8	-0.0482	-2.8	0	-2.8	0.0183	-2.8	0	-2.9	-0.0860002	-2.9	0	-2.9	-0.3776	-2.9	0	-2.8	0.1611	-2.8	0
-2.7	-0.0522	-2.7	0	-2.7	0.0177	-2.7	0	-2.8	-0.0888001	-2.8	0	-2.8	-0.285899	-2.8	0	-2.7	0.171399	-2.7	0
-2.6	-0.0547	-2.6	0	-2.6	0.00990017	-2.6	0	-2.7	-0.087	-2.7	0	-2.7	-0.1157	-2.7	0	-2.6	0.1763	-2.6	0
-2.5	-0.0517	-2.5	0	-2.5	0.0075	-2.5	0	-2.6	-0.0903003	-2.6	0	-2.6	0.128601	-2.6	0	-2.5	0.1873	-2.5	0
-2.4	-0.0475002	-2.4	0	-2.4	0.0120999	-2.4	0	-2.5	-0.096	-2.5	0	-2.5	0.4006	-2.5	0	-2.4	0.1947	-2.4	0
-2.3	-0.0525	-2.3	0	-2.3	0.0077	-2.3	0	-2.4	-0.1027	-2.4	0	-2.4	0.5777	-2.4	0	-2.3	0.2079	-2.3	0
-2.2	-0.0470998	-2.2	0	-2.2	0.0146998	-2.2	0	-2.3	-0.1059	-2.3	0	-2.3	0.6576	-2.3	0	-2.2	0.2156	-2.2	0
-2.1	-0.0484998	-2.1	0	-2.1	0.0205	-2.1	0	-2.2	-0.1103	-2.2	0	-2.2	0.6869	-2.2	0	-2.1	0.2219	-2.1	0
-2	-0.0457	-2	0	-2	0.0272	-2	0	-2.1	-0.1195	-2.1	0	-2.1	0.6447	-2.1	0	-2	0.2272	-2	0
-1.9	-0.0366002	-1.9	0	-1.9	0.0201002	-1.9	0	-2	-0.1215	-2	0	-2	0.6309	-2	0	-1.9	0.239699	-1.9	0
-1.8	-0.0399	-1.8	0	-1.8	0.027	-1.8	0	-1.9	-0.1194	-1.9	0	-1.9	0.5845	-1.9	0	-1.8	0.2531	-1.8	0
-1.7	-0.0421998	-1.7	0	-1.7	0.0236	-1.7	0	-1.8	-0.1161	-1.8	0	-1.8	0.5935	-1.8	0	-1.7	0.268399	-1.7	0
-1.6	-0.0437	-1.6	0	-1.6	0.0278995	-1.6	0	-1.7	-0.1294	-1.7	0	-1.7	0.5917	-1.7	0	-1.6	0.285799	-1.6	0
-1.5	-0.0461	-1.5	0	-1.5	0.0419	-1.5	0	-1.6	-0.1341	-1.6	0	-1.6	0.581301	-1.6	0	-1.5	0.2988	-1.5	0
-1.4	-0.0437	-1.4	0	-1.4	0.0512999	-1.4	0	-1.5	-0.1437	-1.5	0	-1.5	0.6095	-1.5	0	-1.4	0.302	-1.4	0
-1.3	-0.0437	-1.3	0	-1.3	0.0593998	-1.3	0	-1.4	-0.174501	-1.4	0	-1.4	0.584301	-1.4	0	-1.3	0.3042	-1.3	0
-1.2	-0.0397002	-1.2	0	-1.2	0.0593998	-1.2	0	-1.3	-0.1786	-1.3	0	-1.3	0.6018	-1.3	0	-1.2	0.312	-1.2	0
-1.1	-0.031701	-1.1	0	-1.1	0.0608	-1.1	0	-1.2	-0.174501	-1.2	0	-1.2	0.608	-1.2	0	-1.1	0.3201	-1.1	0
-1	-0.0141	-1	0	-1	0.0611	-1	0	-1.1	-0.155	-1.1	0	-1.1	0.6095	-1.1	0	-1	0.3309	-1	0
-0.900002	-0.0082	-0.900002	0	-0.900002	0.0682985	-0.900002	0	-1	-0.1437	-1	0	-1	0.6112	-1	0	-0.900002	0.3396	-0.900002	0
-0.799999	-0.00450043	-0.799999	0	-0.799999	0.0694989	-0.799999	0	-0.899998	-0.1157	-0.899998	0	-0.899998	0.6281	-0.899998	0	-0.799999	0.3406	-0.799999	0
-0.700001		-0.700001	0	-0.700001		-0.700001	0	-0.799999	-0.1111	-0.799999	0	-0.799999	0.634	-0.799999	0	-0.700001		-0.700001	0
-0.600002		-0.600002	0	-0.600002		-0.600002	0	-0.700001		-0.700001	0	-0.700001		-0.700001	0	-0.600002		-0.600002	0
-0.5		-0.5	0	-0.5		-0.5	0	-0.599998		-0.599998	0	-0.599998		-0.599998	0	-0.5		-0.5	0
-0.400002		-0.400002	0	-0.400002		-0.400002	0	-0.5		-0.5	0	-0.5		-0.5	0	-0.400002		-0.400002	0
-0.299999		-0.299999	0	-0.299999		-0.299999	0	-0.399998		-0.399998	0	-0.399998		-0.399998	0	-0.299999		-0.299999	0
-0.200001		-0.200001	0	-0.200001		-0.200001	0	-0.299999		-0.299999	0	-0.299999		-0.299999	0	-0.200001		-0.200001	0
-0.100002		-0.100002	0	-0.100002		-0.100002	0	-0.200001		-0.200001	0	-0.200001		-0.200001	0	-0.100002		-0.100002	0
0		0	0	0		0	0	-0.0999985		-0.0999985	0	-0.0999985		-0.0999985	0	0		0	0
0.0999985		0.0999985	0	0.0999985		0.0999985	0	0		0	0	0		0	0	0.0999985		0.0999985	0
0.200001		0.200001	0.623975	0.200001		0.200001	0.453149	0.100002		0.100002	0	0.100002		0.100002	0	0.200001		0.200001	0.274997
0.299999		0.299999	1.24746	0.299999		0.299999	0.906053	0.200001		0.200001	0.0123755	0.200001		0.200001	0.0767139	0.299999		0.299999	0.549913
0.399998		0.399998	1.87049	0.399998		0.399998	1.35873	0.299999		0.299999	0.0247505	0.299999		0.299999	0.153384	0.399998		0.399998	0.824759
0.5		0.5	2.49308	0.5		0.5	1.8112	0.400002		0.400002	0.0371256	0.400002		0.400002	0.230012	0.5		0.5	1.09955
0.599998		0.599998	3.11519	0.599998		0.599998	2.26343	0.5		0.5	0.0494997	0.5		0.5	0.306593	0.599998		0.599998	1.37425
0.700001		0.700001	3.73685	0.700001		0.700001	2.71544	0.600002		0.600002	0.0618738	0.600002		0.600002	0.383133	0.700001		0.700001	1.6489
0.799999		0.799999	4.35804	0.799999		0.799999	3.16721	0.700001		0.700001	0.074247	0.700001		0.700001	0.459626	0.799999		0.799999	1.92346
0.899998		0.899998	4.97876	0.899998		0.899998	3.61876	0.799999		0.799999	0.0866197	0.799999		0.799999	0.536075	0.899998		0.899998	2.19796
1		1	5.59905	1		1	4.0701	0.900002		0.900002	0.0989925	0.900002		0.900002	0.612483	1		1	2.47239
1.1		1.1	6.21886	1.1		1.1	4.52119	1		1	0.111364	1		1	0.688843	1.1		1.1	2.74674
1.2		1.2	6.83823	1.2		1.2	4.97208	1.1		1.1	0.123736	1.1		1.1	0.765163	1.2		1.2	3.02104
1.3		1.3	7.45711	1.3		1.3	5.42272	1.2		1.2	0.136107	1.2		1.2	0.841436	1.3		1.3	3.29525
1.4		1.4	8.07554	1.4		1.4	5.87314	1.3		1.3	0.148477	1.3		1.3	0.917664	1.4		1.4	3.56939
1.5		1.5	8.69354	1.5		1.5	6.32335	1.4		1.4	0.160848	1.4		1.4	0.993852	1.5		1.5	3.84348
1.6		1.6	9.31105	1.6		1.6	6.77332	1.5		1.5	0.173217	1.5		1.5	1.06999	1.6		1.6	4.11748
1.7		1.7	9.92813	1.7		1.7	7.22308	1.6		1.6	0.185587	1.6		1.6	1.14609	1.7		1.7	4.39142
1.8	4.31964	1.8	10.5447	1.8	3.77854	1.8	7.6726	1.7		1.7	0.197955	1.7		1.7	1.22215	1.8	3.06179	1.8	4.66529
1.9	4.97383	1.9	11.1609	1.9	4.45123	1.9	8.12189	1.8	1.9801	1.8	0.210324	1.8	2.917	1.8	1.29815	1.9	3.09198	1.9	4.93908
2	5.5615	2	11.7766	2	5.1516	2	8.57097	1.9	1.9801	1.9	0.222692	1.9	2.9214	1.9	1.37412	2	3.113	2	5.21281
2.1	6.17842	2.1	12.3918	2.1	5.77353	2.1	9.01982	2	1.9627	2	0.235059	2	2.929	2	1.45004	2.1	3.26119	2.1	5.48647
2.2	6.6538	2.2	13.0066	2.2	6.489	2.2	9.46845	2.1	1.9393	2.1	0.247426	2.1	2.9344	2.1	1.52593	2.2	3.4932	2.2	5.76006
2.3	7.42781	2.3	13.6209	2.3	7.33332	2.3	9.91685	2.2	1.91581	2.2	0.259792	2.2	2.9567	2.2	1.60176	2.3	3.8874	2.3	6.03357
2.4	7.84391	2.4	14.2348	2.4	7.84252	2.4	10.365	2.3	1.91581	2.3	0.272158	2.3	2.989	2.3	1.67755	2.4	4.37509	2.4	6.30701
2.5	8.5084	2.5	14.8482	2.5	8.4334	2.5	10.813	2.4	1.9393	2.4	0.284524	2.4	3.0584	2.4	1.7533	2.5	4.7678	2.5	6.5804
2.6	9.18861	2.6	15.4612	2.6	9.04271	2.6	11.2607	2.5	1.9801	2.5	0.296889	2.5	3.0856	2.5	1.829	2.6	5.1951	2.6	6.8537
2.7	9.8168	2.7	16.0737	2.7	9.7323	2.7	11.7082	2.6	1.91421	2.6	0.309254	2.6	3.1212	2.6	1.90466	2.7	5.581	2.7	7.12694
2.8	10.5057	2.8	16.6858	2.8	10.4355	2.8	12.1555	2.7	2.0137	2.7	0.321618	2.7	3.2086	2.7	1.98028	2.8	5.9694	2.8	7.40011
2.9	11.1025	2.9	17.2974	2.9	11.0686	2.9	12.6025	2.8	1.9113	2.8	0.333981	2.8	3.2383	2.8	2.05585	2.9	6.2701	2.9	7.6732
3	11.6681	3	17.9085	3	11.7331	3	13.0494	2.9	1.804	2.9	0.346345	2.9	3.2979	2.9	2.13138	3	6.5832	3	7.94623
3.1	12.2421	3.1	18.5192	3.1	12.3371	3.1	13.496	3	1.8149	3	0.358707	3	3.3882	3	2.20687	3.1	6.899	3.1	8.21918
3.2	12.8137	3.2	19.1295	3.2	12.9636	3.2	13.9424	3.1	1.8958	3.1	0.37107	3.1	3.4726	3.1	2.28231	3.2	7.2636	3.2	8.49208
3.3	13.4611	3.3	19.7393	3.3	13.646	3.3	14.3885	3.2	1.8167	3.2	0.383431	3.2	3.5538	3.2	2.35771	3.3	7.6345	3.3	8.76489
3.4	14.0972	3.4	20.3486	3.4	14.2556	3.4	14.8345	3.3	1.813	3.3	0.395793	3.3	3.6356	3.3	2.43306	3.4	7.9766	3.4	9.03764
3.5	14.6942	3.5	20.9575	3.5	14.9103	3.5	15.2802	3.4	1.8024	3.4	0.408154	3.4	3.685	3.4	2.50838	3.5	8.3408	3.5	9.31032
3.6	15.2977	3.6	21.5659	3.6	15.5774	3.6	15.7257	3.5	1.8147	3.5	0.420514	3.5	3.7689	3.5	2.58365	3.6	8.7211	3.6	9.58292
3.7	15.9021	3.7	22.1739	3.7	16.2797	3.7	16.171	3.6	1.8483	3.6	0.432874	3.6	3.8461	3.6	2.65887	3.7	9.0754	3.7	9.85547
3.8	16.5626	3.8	22.7815	3.8	16.9375	3.8	16.616	3.7	1.8715	3.7	0.445234	3.7	3.9327	3.7	2.73405	3.8	9.3966	3.8	10.1279
3.9	17.2277	3.9	23.3886	3.9	17.5949	3.9	17.0608	3.8	1.8512	3.8	0.457593	3.8	4.0057	3.8	2.80919	3.9	9.7812	3.9	10.4003
4	17.8716	4	23.9952	4	18.2527	4	17.5054	3.9	1.8473	3.9	0.469952	3.9	4.0865	3.9	2.88429	4	10.121	4	10.6727
4.1	18.5241	4.1	24.6014	4.1	18.9374	4.1	17.9498	4	1.8377	4	0.482309	4	4.1273	4	2.95934	4.1	10.4914	4.1	10.9449
4.2	19.1813	4.2	25.2072	4.2	19.6219	4.2	18.394	4.1	1.8182	4.1	0.494667	4.1	4.2052	4.1	3.03435	4.2	10.8602	4.2	11.2171
4.3	19.8378	4.3	25.8124	4.3	20.2873	4.3	18.8379	4.2	1.8424	4.2	0.507024	4.2	4.2663	4.2	3.10931	4.3	11.2041	4.3	11.4892
4.4	20.4752	4.4	26.4173	4.4	20.9645	4.4	19.2816	4.3	1.8572	4.3	0.519381	4.3	4.362	4.3	3.18423	4.4	11.554	4.4	11.7613
4.5	21.1284	4.5	27.0217	4.5	21.6319	4.5	19.7251	4.4	1.8768	4.4	0.531738	4.4	4.421	4.4	3.25912	4.5	11.9078	4.5	12.0333
4.6	21.8065	4.6	27.6256	4.6	22.3166	4.6	20.1684	4.5	1.881	4.5	0.544093	4.5	4.5185	4.5	3.33395	4.6	12.2521	4.6	12.3052
4.7	22.4724	4.7	28.2292	4.7	22.9908	4.7	20.6114	4.6	1.9036	4.6	0.556449	4.6	4.6027	4.6	3.40874	4.7	12.6196	4.7	12.577
4.8	23.1256	4.8	28.8322	4.8	23.6448	4.8	21.0542	4.7	1.9031	4.7	0.568804	4.7	4.6709	4.7	3.48349	4.8	12.9939	4.8	12.8488
4.9	23.7681	4.9	29.4348	4.9	24.3204	4.9	21.4968	4.8	1.8927	4.8	0.581158	4.8	4.7628	4.8	3.5582	4.9	13.3339	4.9	13.1205
5	24.437	5	30.037	5	24.9947	5	21.9392	4.9	1.8759	4.9	0.593512	4.9	4.8285	4.9	3.63286	5	13.6886	5	13.3921
5.1	25.1111	5.1	30.6387	5.1	25.661	5.1	22.3814	5	1.8957	5	0.605865	5	4.9273	5	3.70748	5.1	14.0352	5.1	13.6637
5.2	25.7652	5.2	31.24	5.2	26.3426	5.2	22.8233	5.1	1.8895	5.1	0.618219	5.1	5.0065	5.1	3.78206	5.2	14.3868	5.2	13.9352
5.3	26.4309	5.3	31.8408	5.3	27.0179	5.3	23.265	5.2	1.8963	5.2	0.630571	5.2	5.0956	5.2	3.85659	5.3	14.7514	5.3	14.2066
5.4	27.0932	5.4	32.4412	5.4	27.6831	5.4	23.7065	5.3	1.9154	5.3	0.642923	5.3	5.1815	5.3	3.93108	5.4	15.1263	5.4	14.478
5.5	27.7666	5.5	33.0411	5.5	28.3483	5.5	24.1478	5.4	1.8961	5.4	0.655275	5.4	5.2645	5.4	4.00553	5.5	15.4812	5.5	14.7492
5.6	28.4355	5.6	33.6406	5.6	29.0205	5.6	24.5889	5.5	1.9226	5.5	0.667626	5.5	5.3357	5.5	4.07994	5.6	15.8351	5.6	15.0205
5.7	29.1008	5.7	34.2397	5.7	29.6943	5.7	25.0297	5.6	1.9216	5.6	0.679977	5.6	5.4128	5.6	4.1543	5.7	16.1813	5.7	15.2916
5.8	29.7572	5.8	34.8383	5.8	30.362	5.8	25.4703	5.7	1.9333	5.7	0.692327	5.7	5.5041	5.7	4.22862	5.8	16.5248	5.8	15.5627
5.9	30.4086	5.9	35.4364	5.9	31.0221	5.9	25.9107	5.8	1.9331	5.8	0.704677	5.8	5.5964	5.8	4.3029	5.9	16.8718	5.9	15.8337
6	31.0714	6	36.0342	6	31.688	6	26.3509	5.9	1.9421	5.9	0.717027	5.9	5.6758	5.9	4.37713	6	17.2117	6	16.1046
6.1	31.7296	6.1	36.6314	6.1	32.3605	6.1	26.7908	6	1.9533	6	0.729375	6	5.7755	6	4.45132	6.1	17.5469	6.1	16.3755
6.2	32.3861	6.2	37.2283	6.2	33.0298	6.2	27.2306	6.1	1.9785	6.1	0.741724	6.1	5.8606	6.1	4.52547	6.2	17.8909	6.2	16.6463
6.3	33.0362	6.3	37.8247	6.3	33.6783	6.3	27.6701	6.2	1.9684	6.2	0.754072	6.2	5.9504	6.2	4.59958	6.3	18.2371	6.3	16.917
6.4	33.6862	6.4	38.4206	6.4	34.3311	6.4	28.1094	6.3	1.9811	6.3	0.766419	6.3	6.0442	6.3	4.67364	6.4	18.5807	6.4	17.1877
6.5	34.3333	6.5	39.0161	6.5	34.9972	6.5	28.5485	6.4	1.981	6.4	0.778766	6.4	6.1301	6.4	4.74766	6.5	18.9053	6.5	17.4583
6.6	34.9817	6.6	39.6112	6.6	35.6646	6.6	28.9873	6.5	1.9658	6.5	0.791113	6.5	6.2267	6.5	4.82164	6.6	19.2512	6.6	17.7288
6.7	35.626	6.7	40.2058	6.7	36.315	6.7	29.426	6.6	1.9914	6.6	0.803459	6.6	6.3132	6.6	4.89557	6.7	19.6069	6.7	17.9993
6.8	36.2774	6.8	40.8	6.8	36.9496	6.8	29.8644	6.7	1.9793	6.7	0.815805	6.7	6.3932	6.7	4.96947	6.8	19.9812	6.8	18.2696
6.9	36.9338	6.9	41.3938	6.9	37.5999	6.9	30.3026	6.8	1.9861	6.8	0.82815	6.8	6.4863	6.8	5.04331	6.9	20.3296	6.9	18.54
7	37.6014	7	41.9871	7	38.2447	7	30.7405	6.9	2.0014	6.9	0.840495	6.9	6.5626	6.9	5.11712	7	20.6732	7	18.8102
7.1	38.264	7.1	42.5799	7.1	38.8864	7.1	31.1783	7	1.9912	7	0.852839	7	6.6476	7	5.19089	7.1	21.0216	7.1	19.0804
7.2	38.909	7.2	43.1724	7.2	39.5126	7.2	31.6158	7.1	1.9972	7.1	0.865183	7.1	6.7373	7.1	5.26461	7.2	21.3656	7.2	19.3505
7.3	39.5568	7.3	43.7644	7.3	40.1412	7.3	32.0532	7.2	2.001	7.2	0.877526	7.2	6.821	7.2	5.33829	7.3	21.7033	7.3	19.6205
7.4	40.2144	7.4	44.3559	7.4	40.7762	7.4	32.4903	7.3	2.0165	7.3	0.889869	7.3	6.8936	7.3	5.41192	7.4	22.0339	7.4	19.8905
7.5	40.8672	7.5	44.9471	7.5	41.398	7.5	32.9271	7.4	2.0313	7.4	0.902211	7.4	6.9751	7.4	5.48552	7.5	22.3716	7.5	20.1604
7.6	41.5233	7.6	45.5377	7.6	42.0248	7.6	33.3638	7.5	2.0519	7.5	0.914553	7.5	7.0607	7.5	5.55907	7.6	22.7105	7.6	20.4302
7.7	42.184	7.7	46.128	7.7	42.6503	7.7	33.8003	7.6	2.0588	7.6	0.926895	7.6	7.1466	7.6	5.63258	7.7	23.0514	7.7	20.7
7.8	42.8326	7.8	46.7178	7.8	43.289	7.8	34.2365	7.7	2.0741	7.7	0.939236	7.7	7.2344	7.7	5.70605	7.8	23.401	7.8	20.9697
7.9	43.4852	7.9	47.3071	7.9	43.9285	7.9	34.6725	7.8	2.0773	7.8	0.951576	7.8	7.3143	7.8	5.77947	7.9	23.7434	7.9	21.2393
8	44.1378	8	47.8961	8	44.55	8	35.1083	7.9	2.0797	7.9	0.963917	7.9	7.4048	7.9	5.85286	8	24.0841	8	21.5089
8.1	44.7901	8.1	48.4846	8.1	45.1715	8.1	35.5438	8	2.0738	8	0.976256	8	7.4918	8	5.9262	8.1	24.4375	8.1	21.7784
8.2	45.4474	8.2	49.0726	8.2	45.7967	8.2	35.9792	8.1	2.0902	8.1	0.988596	8.1	7.5678	8.1	5.99949	8.2	24.7881	8.2	22.0478
8.3	46.1054	8.3	49.6602	8.3	46.4206	8.3	36.4143	8.2	2.0958	8.2	1.00093	8.2	7.6635	8.2	6.07275	8.3	25.1221	8.3	22.3171
8.4	46.7596	8.4	50.2474	8.4	47.0518	8.4	36.8493	8.3	2.1023	8.3	1.01327	8.3	7.752	8.3	6.14596	8.4	25.4605	8.4	22.5864
8.5	47.412	8.5	50.8342	8.5	47.6872	8.5	37.284	8.4	2.0941	8.4	1.02561	8.4	7.8483	8.4	6.21913	8.5	25.8012	8.5	22.8556
8.6	48.0645	8.6	51.4205	8.6	48.3139	8.6	37.7184	8.5	2.0972	8.5	1.03795	8.5	7.9266	8.5	6.29226	8.6	26.1471	8.6	23.1248
8.7	48.7044	8.7	52.0064	8.7	48.9465	8.7	38.1527	8.6	2.1084	8.6	1.05028	8.6	8.0049	8.6	6.36535	8.7	26.4877	8.7	23.3938
8.8	49.3449	8.8	52.5918	8.8	49.5843	8.8	38.5868	8.7	2.1098	8.7	1.06262	8.7	8.0864	8.7	6.43839	8.8	26.8249	8.8	23.6628
8.9	49.9958	8.9	53.1769	8.9	50.2181	8.9	39.0206	8.8	2.1331	8.8	1.07496	8.8	8.1646	8.8	6.5114	8.9	27.1497	8.9	23.9318
9	50.6562	9	53.7615	9	50.8503	9	39.4542	8.9	2.1525	8.9	1.08729	8.9	8.2425	8.9	6.58436	9	27.4665	9	24.2006
9.1	51.3059	9.1	54.3456	9.1	51.4891	9.1	39.8876	9	2.1577	9	1.09963	9	8.3274	9	6.65728	9.1	27.7962	9.1	24.4694
9.2	51.9435	9.2	54.9293	9.2	52.1231	9.2	40.3208	9.1	2.1659	9.1	1.11196	9.1	8.4106	9.1	6.73015	9.2	28.1267	9.2	24.7382
9.3	52.5779	9.3	55.5126	9.3	52.7518	9.3	40.7537	9.2	2.1695	9.2	1.1243	9.2	8.5089	9.2	6.80299	9.3	28.4589	9.3	25.0068
9.4	53.2171	9.4	56.0954	9.4	53.3771	9.4	41.1865	9.3	2.1636	9.3	1.13663	9.3	8.5936	9.3	6.87578	9.4	28.8001	9.4	25.2754
9.5	53.8632	9.5	56.6779	9.5	54.0024	9.5	41.619	9.4	2.154	9.4	1.14896	9.4	8.6752	9.4	6.94853	9.5	29.1427	9.5	25.5439
9.6	54.5118	9.6	57.2599	9.6	54.6292	9.6	42.0513	9.5	2.1641	9.5	1.1613	9.5	8.7601	9.5	7.02124	9.6	29.4831	9.6	25.8124
9.7	55.1458	9.7	57.8414	9.7	55.2501	9.7	42.4834	9.6	2.1727	9.6	1.17363	9.6	8.8322	9.6	7.09391	9.7	29.8165	9.7	26.0808
9.8	55.7863	9.8	58.4226	9.8	55.8704	9.8	42.9153	9.7	2.1905	9.7	1.18596	9.7	8.9164	9.7	7.16653	9.8	30.1438	9.8	26.3491
9.9	56.4363	9.9	59.0033	9.9	56.4799	9.9	43.347	9.8	2.1896	9.8	1.19829	9.8	9.0061	9.8	7.23911	9.9	30.4685	9.9	26.6173
10	57.0743	10	59.5835	10	57.0895	10	43.7784	9.9	2.2019	9.9	1.21062	9.9	9.0926	9.9	7.31165	10	30.7932	10	26.8855
10.1	57.7038	10.1	60.1634	10.1	57.6998	10.1	44.2097	10	2.2089	10	1.22295	10	9.1734	10	7.38415	10.1	31.1248	10.1	27.1536
10.2	58.3294	10.2	60.7428	10.2	58.3118	10.2	44.6407	10.1	2.2297	10.1	1.23528	10.1	9.2534	10.1	7.45661	10.2	31.4704	10.2	27.4217
10.3	58.965	10.3	61.3218	10.3	58.9213	10.3	45.0715	10.2	2.2433	10.2	1.24761	10.2	9.3402	10.2	7.52903	10.3	31.8077	10.3	27.6896
10.4	59.5905	10.4	61.9003	10.4	59.5381	10.4	45.5021	10.3	2.2556	10.3	1.25994	10.3	9.4274	10.3	7.6014	10.4	32.1316	10.4	27.9575
10.5	60.221	10.5	62.4785	10.5	60.1482	10.5	45.9325	10.4	2.2609	10.4	1.27227	10.4	9.5126	10.4	7.67373	10.5	32.4608	10.5	28.2254
10.6	60.85	10.6	63.0561	10.6	60.763	10.6	46.3626	10.5	2.2667	10.5	1.2846	10.5	9.5921	10.5	7.74602	10.6	32.8014	10.6	28.4931
10.7	61.4772	10.7	63.6334	10.7	61.3634	10.7	46.7926	10.6	2.2741	10.6	1.29692	10.6	9.6761	10.6	7.81827	10.7	33.1392	10.7	28.7609
10.8	62.1093	10.8	64.2103	10.8	61.9558	10.8	47.2223	10.7	2.2735	10.7	1.30925	10.7	9.7637	10.7	7.89048	10.8	33.4824	10.8	29.0285
10.9	62.7504	10.9	64.7867	10.9	62.5422	10.9	47.6518	10.8	2.2823	10.8	1.32158	10.8	9.8455	10.8	7.96264	10.9	33.8318	10.9	29.296
11	63.3795	11	65.3627	11	63.1412	11	48.0811	10.9	2.2906	10.9	1.3339	10.9	9.933	10.9	8.03477	11	34.1722	11	29.5635
11.1	64.0121	11.1	65.9382	11.1	63.7469	11.1	48.5102	11	2.3065	11	1.34623	11	10.0116	11	8.10685	11.1	34.5139	11.1	29.831
11.2	64.6476	11.2	66.5134	11.2	64.3471	11.2	48.939	11.1	2.3167	11.1	1.35856	11.1	10.0917	11.1	8.17889	11.2	34.8599	11.2	30.0983
11.3	65.2805	11.3	67.0881	11.3	64.9479	11.3	49.3677	11.2	2.327	11.2	1.37088	11.2	10.1718	11.2	8.25089	11.3	35.2031	11.3	30.3656
11.4	65.9169	11.4	67.6623	11.4	65.5525	11.4	49.7961	11.3	2.3409	11.3	1.3832	11.3	10.2551	11.3	8.32284	11.4	35.5458	11.4	30.6328
11.5	66.5606	11.5	68.2362	11.5	66.1565	11.5	50.2243	11.4	2.3457	11.4	1.39553	11.4	10.3455	11.4	8.39476	11.5	35.8971	11.5	30.9
11.6	67.1914	11.6	68.8096	11.6	66.7657	11.6	50.6524	11.5	2.3544	11.5	1.40785	11.5	10.4346	11.5	8.46664	11.6	36.2448	11.6	31.1671
11.7	67.8233	11.7	69.3827	11.7	67.3714	11.7	51.0802	11.6	2.3589	11.6	1.42018	11.6	10.5216	11.6	8.53847	11.7	36.5826	11.7	31.4341
11.8	68.4633	11.8	69.9552	11.8	67.9812	11.8	51.5077	11.7	2.3656	11.7	1.4325	11.7	10.6122	11.7	8.61026	11.8	36.918	11.8	31.701
11.9	69.1111	11.9	70.5274	11.9	68.5986	11.9	51.9351	11.8	2.37	11.8	1.44482	11.8	10.6988	11.8	8.68201	11.9	37.2412	11.9	31.9679
12	69.7435	12	71.0991	12	69.2111	12	52.3623	11.9	2.3779	11.9	1.45714	11.9	10.7877	11.9	8.75372	12	37.5482	12	32.2347
12.1	70.3658	12.1	71.6704	12.1	69.8064	12.1	52.7892	12	2.3932	12	1.46946	12	10.8792	12	8.82539	12.1	37.8769	12.1	32.5014
12.2	70.9904	12.2	72.2413	12.2	70.4022	12.2	53.2159	12.1	2.405	12.1	1.48178	12.1	10.9579	12.1	8.89702	12.2	38.2078	12.2	32.7681
12.3	71.6166	12.3	72.8118	12.3	70.9925	12.3	53.6424	12.2	2.4169	12.2	1.4941	12.2	11.0427	12.2	8.9686	12.3	38.5367	12.3	33.0347
12.4	72.2452	12.4	73.3818	12.4	71.5877	12.4	54.0687	12.3	2.4302	12.3	1.50642	12.3	11.1301	12.3	9.04014	12.4	38.8621	12.4	33.3013
12.5	72.8667	12.5	73.9515	12.5	72.188	12.5	54.4948	12.4	2.4369	12.4	1.51874	12.4	11.2185	12.4	9.11165	12.5	39.1893	12.5	33.5677
12.6	73.4798	12.6	74.5207	12.6	72.781	12.6	54.9207	12.5	2.4423	12.5	1.53106	12.5	11.3076	12.5	9.18311	12.6	39.5067	12.6	33.8341
12.7	74.0924	12.7	75.0895	12.7	73.3734	12.7	55.3464	12.6	2.4486	12.6	1.54338	12.6	11.3957	12.6	9.25453	12.7	39.8224	12.7	34.1005
12.8	74.706	12.8	75.6578	12.8	73.9594	12.8	55.7718	12.7	2.4578	12.7	1.5557	12.7	11.4831	12.7	9.32591	12.8	40.1365	12.8	34.3667
12.9	75.316	12.9	76.2257	12.9	74.5419	12.9	56.197	12.8	2.4711	12.8	1.56801	12.8	11.5704	12.8	9.39724	12.9	40.4595	12.9	34.6329
13	75.9249	13	76.7933	13	75.1177	13	56.622	12.9	2.4827	12.9	1.58033	12.9	11.6518	12.9	9.46854	13	40.793	13	34.8991
13.1	76.5376	13.1	77.3604	13.1	75.7041	13.1	57.0468	13	2.492	13	1.59265	13	11.7274	13	9.53979	13.1	41.1382	13.1	35.1651
13.2	77.1624	13.2	77.927	13.2	76.2961	13.2	57.4715	13.1	2.5	13.1	1.60496	13.1	11.8057	13.1	9.61101	13.2	41.4754	13.2	35.4311
13.3	77.7832	13.3	78.4933	13.3	76.8819	13.3	57.8958	13.2	2.5063	13.2	1.61728	13.2	11.8838	13.2	9.68218	13.3	41.8089	13.3	35.697
13.4	78.39	13.4	79.0591	13.4	77.4741	13.4	58.32	13.3	2.5161	13.3	1.62959	13.3	11.9643	13.3	9.75331	13.4	42.135	13.4	35.9629
13.5	78.9997	13.5	79.6246	13.5	78.0513	13.5	58.744	13.4	2.5215	13.4	1.64191	13.4	12.0476	13.4	9.82441	13.5	42.4627	13.5	36.2287
13.6	79.6237	13.6	80.1895	13.6	78.6315	13.6	59.1677	13.5	2.5315	13.5	1.65422	13.5	12.1273	13.5	9.89546	13.6	42.7893	13.6	36.4944
13.7	80.2414	13.7	80.7541	13.7	79.2081	13.7	59.5912	13.6	2.5401	13.6	1.66654	13.6	12.2162	13.6	9.96647	13.7	43.1167	13.7	36.76
13.8	80.8631	13.8	81.3183	13.8	79.78	13.8	60.0146	13.7	2.5498	13.7	1.67885	13.7	12.3072	13.7	10.0374	13.8	43.4409	13.8	37.0256
13.9	81.4833	13.9	81.882	13.9	80.3483	13.9	60.4377	13.8	2.5545	13.8	1.69116	13.8	12.394	13.8	10.1084	13.9	43.7646	13.9	37.2911
14	82.0906	14	82.4454	14	80.9166	14	60.8606	13.9	2.5659	13.9	1.70348	13.9	12.4887	13.9	10.1792	14	44.0862	14	37.5566
14.1	82.6981	14.1	83.0083	14.1	81.4931	14.1	61.2833	14	2.5744	14	1.71579	14	12.5768	14	10.2501	14.1	44.4043	14.1	37.822
14.2	83.3134	14.2	83.5708	14.2	82.0641	14.2	61.7057	14.1	2.5856	14.1	1.7281	14.1	12.6513	14.1	10.3209	14.2	44.7269	14.2	38.0873
14.3	83.9162	14.3	84.1329	14.3	82.6296	14.3	62.128	14.2	2.5914	14.2	1.74041	14.2	12.7291	14.2	10.3917	14.3	45.0445	14.3	38.3525
14.4	84.5113	14.4	84.6945	14.4	83.1834	14.4	62.55	14.3	2.5999	14.3	1.75272	14.3	12.8179	14.3	10.4624	14.4	45.3595	14.4	38.6177
14.5	85.1136	14.5	85.2558	14.5	83.7353	14.5	62.9719	14.4	2.6058	14.4	1.76503	14.4	12.8981	14.4	10.5331	14.5	45.6757	14.5	38.8828
14.6	85.7223	14.6	85.8166	14.6	84.2934	14.6	63.3935	14.5	2.6156	14.5	1.77734	14.5	12.9822	14.5	10.6037	14.6	45.9976	14.6	39.1478
14.7	86.3326	14.7	86.377	14.7	84.849	14.7	63.815	14.6	2.6258	14.6	1.78965	14.6	13.0632	14.6	10.6743	14.7	46.322	14.7	39.4128
14.8	86.9499	14.8	86.937	14.8	85.4135	14.8	64.2362	14.7	2.6349	14.7	1.80196	14.7	13.1491	14.7	10.7449	14.8	46.6366	14.8	39.6777
14.9	87.56	14.9	87.4966	14.9	85.9858	14.9	64.6571	14.8	2.6493	14.8	1.81426	14.8	13.2338	14.8	10.8154	14.9	46.9638	14.9	39.9426
15	88.1674	15	88.0558	15	86.5521	15	65.0779	14.9	2.6571	14.9	1.82657	14.9	13.3211	14.9	10.8859	15	47.2941	15	40.2073
15.1	88.7739	15.1	88.6145	15.1	87.1152	15.1	65.4985	15	2.6707	15	1.83888	15	13.4059	15	10.9563	15.1	47.6216	15.1	40.472
15.2	89.3815	15.2	89.1729	15.2	87.6786	15.2	65.9189	15.1	2.6826	15.1	1.85119	15.1	13.4911	15.1	11.0267	15.2	47.9489	15.2	40.7367
15.3	89.9947	15.3	89.7308	15.3	88.2478	15.3	66.339	15.2	2.6922	15.2	1.86349	15.2	13.5777	15.2	11.0971	15.3	48.2699	15.3	41.0012
15.4	90.6111	15.4	90.2883	15.4	88.8197	15.4	66.759	15.3	2.7012	15.3	1.8758	15.3	13.6618	15.3	11.1674	15.4	48.5959	15.4	41.2657
15.5	91.2237	15.5	90.8454	15.5	89.4066	15.5	67.1787	15.4	2.7128	15.4	1.8881	15.4	13.7458	15.4	11.2377	15.5	48.9215	15.5	41.5302
15.6	91.8275	15.6	91.4021	15.6	89.9899	15.6	67.5982	15.5	2.7209	15.5	1.90041	15.5	13.825	15.5	11.3079	15.6	49.2489	15.6	41.7945
15.7	92.4332	15.7	91.9584	15.7	90.5569	15.7	68.0176	15.6	2.7275	15.6	1.91271	15.6	13.9059	15.6	11.3781	15.7	49.57	15.7	42.0588
15.8	93.0429	15.8	92.5143	15.8	91.1187	15.8	68.4367	15.7	2.7356	15.7	1.92502	15.7	13.9909	15.7	11.4482	15.8	49.8948	15.8	42.323
15.9	93.6449	15.9	93.0697	15.9	91.6763	15.9	68.8556	15.8	2.7459	15.8	1.93732	15.8	14.074	15.8	11.5184	15.9	50.2168	15.9	42.5872
16	94.2518	16	93.6248	16	92.2403	16	69.2743	15.9	2.7569	15.9	1.94962	15.9	14.1601	15.9	11.5884	16	50.5267	16	42.8513
16.1	94.866	16.1	94.1794	16.1	92.7992	16.1	69.6927	16	2.7654	16	1.96193	16	14.2399	16	11.6585	16.1	50.8413	16.1	43.1153
16.2	95.4786	16.2	94.7336	16.2	93.358	16.2	70.111	16.1	2.776	16.1	1.97423	16.1	14.3176	16.1	11.7285	16.2	51.1672	16.2	43.3793
16.3	96.0859	16.3	95.2874	16.3	93.9283	16.3	70.5291	16.2	2.7868	16.2	1.98653	16.2	14.3996	16.2	11.7984	16.3	51.4903	16.3	43.6432
16.4	96.6893	16.4	95.8408	16.4	94.4894	16.4	70.9469	16.3	2.7985	16.3	1.99883	16.3	14.4814	16.3	11.8683	16.4	51.815	16.4	43.907
16.5	97.2885	16.5	96.3938	16.5	95.0318	16.5	71.3646	16.4	2.8097	16.4	2.01113	16.4	14.5609	16.4	11.9382	16.5	52.1355	16.5	44.1707
16.6	97.8835	16.6	96.9464	16.6	95.5742	16.6	71.782	16.5	2.8217	16.5	2.02343	16.5	14.6377	16.5	12.008	16.6	52.4492	16.6	44.4344
16.7	98.4899	16.7	97.4986	16.7	96.1208	16.7	72.1992	16.6	2.8363	16.6	2.03573	16.6	14.7197	16.6	12.0778	16.7	52.7528	16.7	44.6981
16.8	99.0926	16.8	98.0504	16.8	96.6861	16.8	72.6162	16.7	2.8447	16.7	2.04803	16.7	14.7956	16.7	12.1476	16.8	53.0618	16.8	44.9616
16.9	99.6903	16.9	98.6017	16.9	97.2394	16.9	73.033	16.8	2.8561	16.8	2.06033	16.8	14.8754	16.8	12.2173	16.9	53.3853	16.9	45.2251
17	100.289	17	99.1527	17	97.7765	17	73.4496	16.9	2.8683	16.9	2.07263	16.9	14.9584	16.9	12.2869	17	53.7047	17	45.4885
17.1	100.885	17.1	99.7032	17.1	98.3178	17.1	73.866	17	2.877	17	2.08493	17	15.0403	17	12.3566	17.1	54.0295	17.1	45.7519
17.2	101.468	17.2	100.253	17.2	98.8579	17.2	74.2822	17.1	2.8881	17.1	2.09722	17.1	15.1193	17.1	12.4262	17.2	54.3567	17.2	46.0151
17.3	102.048	17.3	100.803	17.3	99.4016	17.3	74.6982	17.2	2.8974	17.2	2.10952	17.2	15.2	17.2	12.4957	17.3	54.6695	17.3	46.2784
17.4	102.635	17.4	101.352	17.4	99.9375	17.4	75.1139	17.3	2.9021	17.3	2.12182	17.3	15.2809	17.3	12.5652	17.4	54.9797	17.4	46.5415
17.5	103.228	17.5	101.901	17.5	100.474	17.5	75.5295	17.4	2.9096	17.4	2.13411	17.4	15.3611	17.4	12.6347	17.5	55.2975	17.5	46.8046
17.6	103.821	17.6	102.45	17.6	101.018	17.6	75.9448	17.5	2.9215	17.5	2.14641	17.5	15.4423	17.5	12.7041	17.6	55.6076	17.6	47.0676
17.7	104.408	17.7	102.998	17.7	101.56	17.7	76.36	17.6	2.9342	17.6	2.1587	17.6	15.52	17.6	12.7735	17.7	55.9177	17.7	47.3305
17.8	105	17.8	103.546	17.8	102.102	17.8	76.7749	17.7	2.9461	17.7	2.171	17.7	15.5998	17.7	12.8429	17.8	56.2363	17.8	47.5934
17.9	105.592	17.9	104.093	17.9	102.638	17.9	77.1896	17.8	2.9551	17.8	2.18329	17.8	15.6801	17.8	12.9122	17.9	56.5555	17.9	47.8562
18	106.173	18	104.64	18	103.183	18	77.6042	17.9	2.9653	17.9	2.19559	17.9	15.7604	17.9	12.9814	18	56.869	18	48.119
18.1	106.762	18.1	105.186	18.1	103.736	18.1	78.0185	18	2.9725	18	2.20788	18	15.8407	18	13.0507	18.1	57.1863	18.1	48.3816
18.2	107.36	18.2	105.732	18.2	104.276	18.2	78.4326	18.1	2.9832	18.1	2.22017	18.1	15.9196	18.1	13.1199	18.2	57.4949	18.2	48.6443
18.3	107.957	18.3	106.278	18.3	104.82	18.3	78.8465	18.2	2.9893	18.2	2.23246	18.2	15.9975	18.2	13.189	18.3	57.7956	18.3	48.9068
18.4	108.547	18.4	106.823	18.4	105.359	18.4	79.2601	18.3	2.9978	18.3	2.24476	18.3	16.0774	18.3	13.2581	18.4	58.1103	18.4	49.1693
18.5	109.14	18.5	107.368	18.5	105.896	18.5	79.6736	18.4	3.0101	18.4	2.25705	18.4	16.159	18.4	13.3272	18.5	58.423	18.5	49.4317
18.6	109.723	18.6	107.913	18.6	106.44	18.6	80.0869	18.5	3.0187	18.5	2.26934	18.5	16.2392	18.5	13.3962	18.6	58.7293	18.6	49.694
18.7	110.309	18.7	108.457	18.7	106.985	18.7	80.5	18.6	3.0298	18.6	2.28163	18.6	16.3224	18.6	13.4652	18.7	59.0422	18.7	49.9563
18.8	110.913	18.8	109	18.8	107.526	18.8	80.9128	18.7	3.0398	18.7	2.29392	18.7	16.4052	18.7	13.5342	18.8	59.3601	18.8	50.2185
18.9	111.524	18.9	109.544	18.9	108.068	18.9	81.3255	18.8	3.0467	18.8	2.30621	18.8	16.4909	18.8	13.6031	18.9	59.6824	18.9	50.4806
19	112.119	19	110.086	19	108.605	19	81.7379	18.9	3.0545	18.9	2.3185	18.9	16.5802	18.9	13.6719	19	60.0076	19	50.7427
19.1	112.702	19.1	110.629	19.1	109.148	19.1	82.1502	19	3.0614	19	2.33079	19	16.661	19	13.7408	19.1	60.332	19.1	51.0047
19.2	113.279	19.2	111.171	19.2	109.685	19.2	82.5622	19.1	3.0711	19.1	2.34307	19.1	16.7451	19.1	13.8096	19.2	60.6521	19.2	51.2667
19.3	113.854	19.3	111.712	19.3	110.217	19.3	82.974	19.2	3.0791	19.2	2.35536	19.2	16.8277	19.2	13.8783	19.3	60.9832	19.3	51.5285
19.4	114.439	19.4	112.254	19.4	110.758	19.4	83.3857	19.3	3.0926	19.3	2.36765	19.3	16.9052	19.3	13.947	19.4	61.3054	19.4	51.7903
19.5	115.027	19.5	112.795	19.5	111.305	19.5	83.7971	19.4	3.1004	19.4	2.37994	19.4	16.9812	19.4	14.0157	19.5	61.6251	19.5	52.0521
19.6	115.609	19.6	113.335	19.6	111.845	19.6	84.2083	19.5	3.1089	19.5	2.39222	19.5	17.0556	19.5	14.0843	19.6	61.941	19.6	52.3137
19.7	116.192	19.7	113.875	19.7	112.371	19.7	84.6193	19.6	3.1205	19.6	2.40451	19.6	17.1371	19.6	14.1529	19.7	62.2593	19.7	52.5753
19.8	116.764	19.8	114.415	19.8	112.9	19.8	85.0301	19.7	3.1305	19.7	2.41679	19.7	17.2164	19.7	14.2215	19.8	62.5781	19.8	52.8369
19.9	117.336	19.9	114.954	19.9	113.432	19.9	85.4407	19.8	3.1407	19.8	2.42908	19.8	17.2884	19.8	14.29	19.9	62.8999	19.9	53.0983
20	117.899	20	115.493	20	113.965	20	85.8511	19.9	3.1526	19.9	2.44136	19.9	17.3655	19.9	14.3585	20	63.2206	20	53.3597
20.1	118.464	20.1	116.031	20.1	114.51	20.1	86.2613	20	3.1598	20	2.45365	20	17.4476	20	14.4269	20.1	63.5273	20.1	53.6211
20.2	119.047	20.2	116.569	20.2	115.048	20.2	86.6712	20.1	3.1717	20.1	2.46593	20.1	17.5264	20.1	14.4953	20.2	63.836	20.2	53.8824
20.3	119.629	20.3	117.107	20.3	115.582	20.3	87.081	20.2	3.1848	20.2	2.47821	20.2	17.6146	20.2	14.5637	20.3	64.1455	20.3	54.1436
20.4	120.215	20.4	117.644	20.4	116.116	20.4	87.4906	20.3	3.1957	20.3	2.49049	20.3	17.6905	20.3	14.632	20.4	64.4552	20.4	54.4047
20.5	120.799	20.5	118.181	20.5	116.656	20.5	87.8999	20.4	3.2059	20.4	2.50278	20.4	17.7731	20.4	14.7003	20.5	64.7723	20.5	54.6658
20.6	121.381	20.6	118.717	20.6	117.185	20.6	88.3091	20.5	3.216	20.5	2.51506	20.5	17.8517	20.5	14.7685	20.6	65.0768	20.6	54.9268
20.7	121.957	20.7	119.253	20.7	117.716	20.7	88.7181	20.6	3.2272	20.6	2.52734	20.6	17.9285	20.6	14.8367	20.7	65.3818	20.7	55.1877
20.8	122.533	20.8	119.789	20.8	118.246	20.8	89.1268	20.7	3.2344	20.7	2.53962	20.7	18.0058	20.7	14.9049	20.8	65.6867	20.8	55.4486
20.9	123.122	20.9	120.324	20.9	118.768	20.9	89.5353	20.8	3.2431	20.8	2.5519	20.8	18.0868	20.8	14.973	20.9	65.9964	20.9	55.7094
21	123.696	21	120.859	21	119.293	21	89.9437	20.9	3.249	20.9	2.56418	20.9	18.1699	20.9	15.0411	21	66.2981	21	55.9701
21.1	124.258	21.1	121.394	21.1	119.821	21.1	90.3518	21	3.26	21	2.57646	21	18.2477	21	15.1091	21.1	66.5951	21.1	56.2308
21.2	124.828	21.2	121.928	21.2	120.333	21.2	90.7598	21.1	3.2691	21.1	2.58874	21.1	18.3243	21.1	15.1771	21.2	66.9068	21.2	56.4914
21.3	125.392	21.3	122.461	21.3	120.837	21.3	91.1675	21.2	3.2814	21.2	2.60102	21.2	18.4069	21.2	15.2451	21.3	67.2244	21.3	56.7519
21.4	125.954	21.4	122.995	21.4	121.352	21.4	91.575	21.3	3.2934	21.3	2.61329	21.3	18.4919	21.3	15.313	21.4	67.5331	21.4	57.0124
21.5	126.523	21.5	123.528	21.5	121.875	21.5	91.9823	21.4	3.3039	21.4	2.62557	21.4	18.5753	21.4	15.3809	21.5	67.8416	21.5	57.2728
21.6	127.093	21.6	124.06	21.6	122.385	21.6	92.3894	21.5	3.309	21.5	2.63785	21.5	18.6543	21.5	15.4487	21.6	68.1596	21.6	57.5331
21.7	127.668	21.7	124.592	21.7	122.886	21.7	92.7964	21.6	3.3191	21.6	2.65013	21.6	18.7319	21.6	15.5165	21.7	68.4803	21.7	57.7934
21.8	128.244	21.8	125.124	21.8	123.401	21.8	93.2031	21.7	3.3335	21.7	2.6624	21.7	18.812	21.7	15.5843	21.8	68.7934	21.8	58.0536
21.9	128.808	21.9	125.655	21.9	123.921	21.9	93.6096	21.8	3.3409	21.8	2.67468	21.8	18.8873	21.8	15.652	21.9	69.1115	21.9	58.3137
22	129.366	22	126.186	22	124.432	22	94.0159	21.9	3.3536	21.9	2.68695	21.9	18.9637	21.9	15.7197	22	69.4342	22	58.5738
22.1	129.931	22.1	126.717	22.1	124.949	22.1	94.422	22	3.3625	22	2.69923	22	19.0399	22	15.7874	22.1	69.7537	22.1	58.8338
22.2	130.504	22.2	127.247	22.2	125.469	22.2	94.8279	22.1	3.3736	22.1	2.7115	22.1	19.1187	22.1	15.855	22.2	70.0713	22.2	59.0937
22.3	131.071	22.3	127.777	22.3	125.991	22.3	95.2336	22.2	3.3822	22.2	2.72377	22.2	19.1902	22.2	15.9226	22.3	70.3822	22.3	59.3536
22.4	131.64	22.4	128.306	22.4	126.505	22.4	95.639	22.3	3.3908	22.3	2.73605	22.3	19.2644	22.3	15.9901	22.4	70.6908	22.4	59.6134
22.5	132.209	22.5	128.835	22.5	127.025	22.5	96.0443	22.4	3.4018	22.4	2.74832	22.4	19.345	22.4	16.0576	22.5	71.0065	22.5	59.8731
22.6	132.777	22.6	129.363	22.6	127.534	22.6	96.4494	22.5	3.4147	22.5	2.76059	22.5	19.4296	22.5	16.125	22.6	71.3256	22.6	60.1328
22.7	133.352	22.7	129.892	22.7	128.046	22.7	96.8543	22.6	3.4215	22.6	2.77286	22.6	19.5088	22.6	16.1925	22.7	71.628	22.7	60.3924
22.8	133.923	22.8	130.419	22.8	128.566	22.8	97.259	22.7	3.4305	22.7	2.78514	22.7	19.5855	22.7	16.2598	22.8	71.9384	22.8	60.6519
22.9	134.493	22.9	130.947	22.9	129.08	22.9	97.6634	22.8	3.4447	22.8	2.79741	22.8	19.662	22.8	16.3272	22.9	72.2585	22.9	60.9114
23	135.057	23	131.474	23	129.595	23	98.0677	22.9	3.4536	22.9	2.80968	22.9	19.7384	22.9	16.3945	23	72.5734	23	61.1708
23.1	135.615	23.1	132	23.1	130.112	23.1	98.4718	23	3.4606	23	2.82195	23	19.8171	23	16.4617	23.1	72.8888	23.1	61.4301
23.2	136.175	23.2	132.527	23.2	130.629	23.2	98.8757	23.1	3.4708	23.1	2.83422	23.1	19.8944	23.1	16.529	23.2	73.1967	23.2	61.6894
23.3	136.738	23.3	133.052	23.3	131.141	23.3	99.2793	23.2	3.482	23.2	2.84649	23.2	19.9701	23.2	16.5962	23.3	73.5078	23.3	61.9486
23.4	137.314	23.4	133.578	23.4	131.65	23.4	99.6828	23.3	3.4912	23.3	2.85875	23.3	20.0504	23.3	16.6633	23.4	73.8142	23.4	62.2077
23.5	137.887	23.5	134.103	23.5	132.164	23.5	100.086	23.4	3.5068	23.4	2.87102	23.4	20.1285	23.4	16.7304	23.5	74.1242	23.5	62.4668
23.6	138.458	23.6	134.628	23.6	132.677	23.6	100.489	23.5	3.518	23.5	2.88329	23.5	20.2106	23.5	16.7975	23.6	74.4294	23.6	62.7258
23.7	139.018	23.7	135.152	23.7	133.192	23.7	100.892	23.6	3.525	23.6	2.89556	23.6	20.2883	23.6	16.8645	23.7	74.7307	23.7	62.9847
23.8	139.559	23.8	135.676	23.8	133.709	23.8	101.295	23.7	3.5323	23.7	2.90782	23.7	20.3636	23.7	16.9315	23.8	75.0348	23.8	63.2436
23.9	140.099	23.9	136.199	23.9	134.219	23.9	101.697	23.8	3.5413	23.8	2.92009	23.8	20.4387	23.8	16.9984	23.9	75.3394	23.9	63.5024
24	140.652	24	136.722	24	134.732	24	102.099	23.9	3.5508	23.9	2.93236	23.9	20.5157	23.9	17.0654	24	75.6462	24	63.7612
24.1	141.212	24.1	137.245	24.1	135.246	24.1	102.501	24	3.5598	24	2.94462	24	20.5982	24	17.1322	24.1	75.9448	24.1	64.0198
24.2	141.771	24.2	137.767	24.2	135.754	24.2	102.903	24.1	3.5726	24.1	2.95689	24.1	20.6782	24.1	17.1991	24.2	76.2531	24.2	64.2784
24.3	142.331	24.3	138.289	24.3	136.27	24.3	103.305	24.2	3.5838	24.2	2.96915	24.2	20.7577	24.2	17.2659	24.3	76.565	24.3	64.537
24.4	142.89	24.4	138.811	24.4	136.783	24.4	103.706	24.3	3.5931	24.3	2.98141	24.3	20.8366	24.3	17.3326	24.4	76.876	24.4	64.7955
24.5	143.443	24.5	139.332	24.5	137.292	24.5	104.108	24.4	3.6046	24.4	2.99368	24.4	20.9114	24.4	17.3993	24.5	77.1805	24.5	65.0539
24.6	143.995	24.6	139.853	24.6	137.799	24.6	104.509	24.5	3.6109	24.5	3.00594	24.5	20.9917	24.5	17.466	24.6	77.4924	24.6	65.3122
24.7	144.549	24.7	140.373	24.7	138.301	24.7	104.91	24.6	3.6222	24.6	3.0182	24.6	21.0637	24.6	17.5327	24.7	77.8049	24.7	65.5705
24.8	145.105	24.8	140.893	24.8	138.799	24.8	105.31	24.7	3.6333	24.7	3.03046	24.7	21.1365	24.7	17.5993	24.8	78.1144	24.8	65.8287
24.9	145.672	24.9	141.413	24.9	139.305	24.9	105.711	24.8	3.6456	24.8	3.04273	24.8	21.2148	24.8	17.6658	24.9	78.4286	24.9	66.0868
25	146.229	25	141.932	25	139.813	25	106.111	24.9	3.6564	24.9	3.05499	24.9	21.2928	24.9	17.7324	25	78.7426	25	66.3449
25.1	146.787	25.1	142.451	25.1	140.322	25.1	106.511	25	3.6705	25	3.06725	25	21.3634	25	17.7989	25.1	79.0574	25.1	66.6029
25.2	147.352	25.2	142.969	25.2	140.818	25.2	106.911	25.1	3.6837	25.1	3.07951	25.1	21.4413	25.1	17.8653	25.2	79.3622	25.2	66.8609
25.3	147.907	25.3	143.488	25.3	141.312	25.3	107.31	25.2	3.6922	25.2	3.09177	25.2	21.5151	25.2	17.9317	25.3	79.6647	25.3	67.1188
25.4	148.457	25.4	144.005	25.4	141.806	25.4	107.71	25.3	3.7056	25.3	3.10403	25.3	21.5912	25.3	17.9981	25.4	79.9589	25.4	67.3766
25.5	149.009	25.5	144.523	25.5	142.313	25.5	108.109	25.4	3.7169	25.4	3.11629	25.4	21.6731	25.4	18.0644	25.5	80.2606	25.5	67.6343
25.6	149.557	25.6	145.04	25.6	142.812	25.6	108.508	25.5	3.7294	25.5	3.12854	25.5	21.7575	25.5	18.1307	25.6	80.5713	25.6	67.892
25.7	150.099	25.7	145.556	25.7	143.301	25.7	108.907	25.6	3.7432	25.6	3.1408	25.6	21.8308	25.6	18.197	25.7	80.8811	25.7	68.1496
25.8	150.642	25.8	146.072	25.8	143.8	25.8	109.306	25.7	3.7533	25.7	3.15306	25.7	21.9038	25.7	18.2632	25.8	81.1851	25.8	68.4072
25.9	151.18	25.9	146.588	25.9	144.292	25.9	109.704	25.8	3.7652	25.8	3.16532	25.8	21.9799	25.8	18.3294	25.9	81.4913	25.9	68.6646
26	151.73	26	147.103	26	144.78	26	110.102	25.9	3.776	25.9	3.17757	25.9	22.06	25.9	18.3956	26	81.7971	26	68.9221
26.1	152.281	26.1	147.619	26.1	145.266	26.1	110.5	26	3.7841	26	3.18983	26	22.1345	26	18.4617	26.1	82.0894	26.1	69.1794
26.2	152.824	26.2	148.133	26.2	145.756	26.2	110.898	26.1	3.7973	26.1	3.20208	26.1	22.2067	26.1	18.5277	26.2	82.3803	26.2	69.4367
26.3	153.37	26.3	148.647	26.3	146.246	26.3	111.296	26.2	3.8057	26.2	3.21434	26.2	22.282	26.2	18.5938	26.3	82.6797	26.3	69.6939
26.4	153.927	26.4	149.161	26.4	146.739	26.4	111.693	26.3	3.8143	26.3	3.22659	26.3	22.3539	26.3	18.6598	26.4	82.9732	26.4	69.9511
26.5	154.481	26.5	149.675	26.5	147.231	26.5	112.091	26.4	3.8265	26.4	3.23885	26.4	22.4307	26.4	18.7257	26.5	83.2734	26.5	70.2082
26.6	155.035	26.6	150.188	26.6	147.708	26.6	112.488	26.5	3.8393	26.5	3.2511	26.5	22.5043	26.5	18.7916	26.6	83.5684	26.6	70.4652
26.7	155.583	26.7	150.701	26.7	148.193	26.7	112.885	26.6	3.8484	26.6	3.26335	26.6	22.5786	26.6	18.8575	26.7	83.8691	26.7	70.7222
26.8	156.126	26.8	151.213	26.8	148.692	26.8	113.281	26.7	3.8553	26.7	3.27561	26.7	22.6591	26.7	18.9234	26.8	84.172	26.8	70.9791
26.9	156.668	26.9	151.725	26.9	149.193	26.9	113.678	26.8	3.8664	26.8	3.28786	26.8	22.7385	26.8	18.9892	26.9	84.4692	26.9	71.2359
27	157.212	27	152.237	27	149.685	27	114.074	26.9	3.8776	26.9	3.30011	26.9	22.8096	26.9	19.0549	27	84.7622	27	71.4926
27.1	157.761	27.1	152.748	27.1	150.178	27.1	114.47	27	3.8897	27	3.31236	27	22.8795	27	19.1207	27.1	85.0534	27.1	71.7493
27.2	158.317	27.2	153.259	27.2	150.671	27.2	114.866	27.1	3.9045	27.1	3.32461	27.1	22.9555	27.1	19.1863	27.2	85.3599	27.2	72.006
27.3	158.862	27.3	153.769	27.3	151.167	27.3	115.261	27.2	3.9211	27.2	3.33686	27.2	23.0337	27.2	19.252	27.3	85.6694	27.3	72.2625
27.4	159.399	27.4	154.279	27.4	151.663	27.4	115.657	27.3	3.9282	27.3	3.34911	27.3	23.1092	27.3	19.3176	27.4	85.9672	27.4	72.519
27.5	159.931	27.5	154.789	27.5	152.159	27.5	116.052	27.4	3.9378	27.4	3.36136	27.4	23.1825	27.4	19.3832	27.5	86.2773	27.5	72.7754
27.6	160.461	27.6	155.298	27.6	152.668	27.6	116.447	27.5	3.9486	27.5	3.37361	27.5	23.2554	27.5	19.4487	27.6	86.5863	27.6	73.0318
27.7	160.997	27.7	155.807	27.7	153.165	27.7	116.842	27.6	3.9631	27.6	3.38586	27.6	23.3326	27.6	19.5142	27.7	86.8925	27.7	73.2881
27.8	161.533	27.8	156.316	27.8	153.659	27.8	117.237	27.7	3.9774	27.7	3.39811	27.7	23.4078	27.7	19.5797	27.8	87.1856	27.8	73.5444
27.9	162.078	27.9	156.824	27.9	154.152	27.9	117.631	27.8	3.99	27.8	3.41035	27.8	23.4807	27.8	19.6451	27.9	87.4728	27.9	73.8005
28	162.628	28	157.332	28	154.628	28	118.026	27.9	3.9999	27.9	3.4226	27.9	23.5578	27.9	19.7105	28	87.7761	28	74.0566
28.1	163.175	28.1	157.84	28.1	155.108	28.1	118.42	28	4.01	28	3.43485	28	23.6358	28	19.7759	28.1	88.0916	28.1	74.3127
28.2	163.708	28.2	158.347	28.2	155.596	28.2	118.814	28.1	4.0243	28.1	3.44709	28.1	23.7122	28.1	19.8412	28.2	88.3962	28.2	74.5686
28.3	164.231	28.3	158.853	28.3	156.082	28.3	119.207	28.2	4.0348	28.2	3.45934	28.2	23.7917	28.2	19.9064	28.3	88.6996	28.3	74.8246
28.4	164.772	28.4	159.36	28.4	156.55	28.4	119.601	28.3	4.0463	28.3	3.47159	28.3	23.8684	28.3	19.9717	28.4	89.0035	28.4	75.0804
28.5	165.314	28.5	159.866	28.5	157.03	28.5	119.994	28.4	4.0616	28.4	3.48383	28.4	23.938	28.4	20.0369	28.5	89.3054	28.5	75.3362
28.6	165.853	28.6	160.371	28.6	157.513	28.6	120.387	28.5	4.0712	28.5	3.49607	28.5	24.0068	28.5	20.102	28.6	89.5993	28.6	75.5919
28.7	166.39	28.7	160.876	28.7	157.984	28.7	120.78	28.6	4.0791	28.6	3.50832	28.6	24.0824	28.6	20.1672	28.7	89.8967	28.7	75.8475
28.8	166.932	28.8	161.381	28.8	158.454	28.8	121.173	28.7	4.0896	28.7	3.52056	28.7	24.1569	28.7	20.2322	28.8	90.194	28.8	76.1031
28.9	167.463	28.9	161.886	28.9	158.928	28.9	121.565	28.8	4.0999	28.8	3.5328	28.8	24.2337	28.8	20.2973	28.9	90.5015	28.9	76.3586
29	167.994	29	162.39	29	159.395	29	121.958	28.9	4.1085	28.9	3.54505	28.9	24.3083	28.9	20.3623	29	90.8117	29	76.6141
29.1	168.52	29.1	162.894	29.1	159.869	29.1	122.35	29	4.1227	29	3.55729	29	24.3868	29	20.4273	29.1	91.1107	29.1	76.8695
29.2	169.054	29.2	163.397	29.2	160.349	29.2	122.742	29.1	4.1333	29.1	3.56953	29.1	24.4584	29.1	20.4922	29.2	91.4045	29.2	77.1248
29.3	169.594	29.3	163.9	29.3	160.815	29.3	123.133	29.2	4.1454	29.2	3.58177	29.2	24.535	29.2	20.5571	29.3	91.7037	29.3	77.38
29.4	170.131	29.4	164.402	29.4	161.292	29.4	123.525	29.3	4.1562	29.3	3.59401	29.3	24.6117	29.3	20.622	29.4	92.0002	29.4	77.6352
29.5	170.663	29.5	164.905	29.5	161.778	29.5	123.916	29.4	4.1656	29.4	3.60625	29.4	24.6869	29.4	20.6868	29.5	92.2966	29.5	77.8903
29.6	171.195	29.6	165.406	29.6	162.253	29.6	124.307	29.5	4.1719	29.5	3.61849	29.5	24.7648	29.5	20.7516	29.6	92.6058	29.6	78.1454
29.7	171.729	29.7	165.908	29.7	162.725	29.7	124.698	29.6	4.1844	29.6	3.63073	29.6	24.8401	29.6	20.8163	29.7	92.9169	29.7	78.4004
29.8	172.265	29.8	166.409	29.8	163.205	29.8	125.089	29.7	4.1949	29.7	3.64297	29.7	24.917	29.7	20.8811	29.8	93.228	29.8	78.6553
29.9	172.793	29.9	166.91	29.9	163.687	29.9	125.48	29.8	4.2055	29.8	3.65521	29.8	24.9946	29.8	20.9457	29.9	93.5311	29.9	78.9102
30	173.329	30	167.41	30	164.166	30	125.87	29.9	4.22	29.9	3.66744	29.9	25.0688	29.9	21.0104	30	93.8242	30	79.165
30.1	173.85	30.1	167.91	30.1	164.636	30.1	126.26	30	4.2332	30	3.67968	30	25.1396	30	21.075	30.1	94.115	30.1	79.4197
30.2	174.373	30.2	168.41	30.2	165.094	30.2	126.65	30.1	4.2478	30.1	3.69192	30.1	25.2062	30.1	21.1395	30.2	94.4099	30.2	79.6744
30.3	174.912	30.3	168.909	30.3	165.558	30.3	127.04	30.2	4.2576	30.2	3.70416	30.2	25.279	30.2	21.2041	30.3	94.7023	30.3	79.929
30.4	175.438	30.4	169.408	30.4	166.035	30.4	127.429	30.3	4.2668	30.3	3.71639	30.3	25.3509	30.3	21.2685	30.4	95.0019	30.4	80.1835
30.5	175.979	30.5	169.906	30.5	166.501	30.5	127.819	30.4	4.2788	30.4	3.72863	30.4	25.4196	30.4	21.333	30.5	95.3014	30.5	80.438
30.6	176.525	30.6	170.405	30.6	166.962	30.6	128.208	30.5	4.2923	30.5	3.74086	30.5	25.4884	30.5	21.3974	30.6	95.6051	30.6	80.6924
30.7	177.06	30.7	170.902	30.7	167.437	30.7	128.597	30.6	4.3046	30.6	3.7531	30.6	25.559	30.6	21.4618	30.7	95.9052	30.7	80.9467
30.8	177.583	30.8	171.4	30.8	167.91	30.8	128.986	30.7	4.3186	30.7	3.76533	30.7	25.6317	30.7	21.5261	30.8	96.1988	30.8	81.201
30.9	178.107	30.9	171.897	30.9	168.389	30.9	129.374	30.8	4.3332	30.8	3.77756	30.8	25.704	30.8	21.5904	30.9	96.4897	30.9	81.4552
31	178.626	31	172.394	31	168.856	31	129.763	30.9	4.3415	30.9	3.7898	30.9	25.7773	30.9	21.6547	31	96.7935	31	81.7093
31.1	179.158	31.1	172.89	31.1	169.322	31.1	130.151	31	4.3533	31	3.80203	31	25.8481	31	21.7189	31.1	97.0906	31.1	81.9634
31.2	179.689	31.2	173.386	31.2	169.794	31.2	130.539	31.1	4.3617	31.1	3.81426	31.1	25.921	31.1	21.7831	31.2	97.3901	31.2	82.2175
31.3	180.215	31.3	173.881	31.3	170.28	31.3	130.927	31.2	4.3754	31.2	3.82649	31.2	25.992	31.2	21.8473	31.3	97.69	31.3	82.4714
31.4	180.733	31.4	174.377	31.4	170.754	31.4	131.314	31.3	4.3897	31.3	3.83872	31.3	26.0636	31.3	21.9114	31.4	97.9983	31.4	82.7253
31.5	181.254	31.5	174.871	31.5	171.221	31.5	131.702	31.4	4.3955	31.4	3.85095	31.4	26.1348	31.4	21.9755	31.5	98.305	31.5	82.9791
31.6	181.768	31.6	175.366	31.6	171.69	31.6	132.089	31.5	4.4032	31.5	3.86318	31.5	26.2009	31.5	22.0395	31.6	98.6056	31.6	83.2329
31.7	182.285	31.7	175.86	31.7	172.169	31.7	132.476	31.6	4.413	31.6	3.87541	31.6	26.2679	31.6	22.1035	31.7	98.8926	31.7	83.4866
31.8	182.804	31.8	176.354	31.8	172.637	31.8	132.863	31.7	4.4246	31.7	3.88764	31.7	26.3394	31.7	22.1675	31.8	99.1838	31.8	83.7402
31.9	183.327	31.9	176.847	31.9	173.094	31.9	133.25	31.8	4.432	31.8	3.89987	31.8	26.4087	31.8	22.2314	31.9	99.4713	31.9	83.9937
32	183.855	32	177.34	32	173.559	32	133.636	31.9	4.4404	31.9	3.9121	31.9	26.4795	31.9	22.2953	32	99.7617	32	84.2472
32.1	184.375	32.1	177.833	32.1	174.034	32.1	134.022	32	4.4493	32	3.92433	32	26.5508	32	22.3592	32.1	100.056	32.1	84.5007
32.2	184.878	32.2	178.325	32.2	174.509	32.2	134.409	32.1	4.4627	32.1	3.93656	32.1	26.6242	32.1	22.423	32.2	100.357	32.2	84.754
32.3	185.386	32.3	178.817	32.3	174.978	32.3	134.794	32.2	4.4694	32.2	3.94878	32.2	26.6976	32.2	22.4868	32.3	100.658	32.3	85.0073
32.4	185.904	32.4	179.308	32.4	175.445	32.4	135.18	32.3	4.4811	32.3	3.96101	32.3	26.7676	32.3	22.5505	32.4	100.968	32.4	85.2606
32.5	186.417	32.5	179.8	32.5	175.907	32.5	135.566	32.4	4.4907	32.4	3.97324	32.4	26.8367	32.4	22.6142	32.5	101.266	32.5	85.5137
32.6	186.937	32.6	180.29	32.6	176.355	32.6	135.951	32.5	4.5007	32.5	3.98546	32.5	26.9073	32.5	22.6779	32.6	101.548	32.6	85.7669
32.7	187.454	32.7	180.781	32.7	176.808	32.7	136.336	32.6	4.5083	32.6	3.99769	32.6	26.977	32.6	22.7416	32.7	101.833	32.7	86.0199
32.8	187.97	32.8	181.271	32.8	177.251	32.8	136.721	32.7	4.5227	32.7	4.00991	32.7	27.0526	32.7	22.8052	32.8	102.129	32.8	86.2729
32.9	188.498	32.9	181.761	32.9	177.708	32.9	137.106	32.8	4.5381	32.8	4.02213	32.8	27.1248	32.8	22.8687	32.9	102.429	32.9	86.5258
33	189.015	33	182.25	33	178.173	33	137.49	32.9	4.5513	32.9	4.03436	32.9	27.1992	32.9	22.9323	33	102.738	33	86.7786
33.1	189.528	33.1	182.739	33.1	178.639	33.1	137.875	33	4.5621	33	4.04658	33	27.2718	33	22.9958	33.1	103.041	33.1	87.0314
33.2	190.045	33.2	183.228	33.2	179.092	33.2	138.259	33.1	4.574	33.1	4.0588	33.1	27.342	33.1	23.0592	33.2	103.336	33.2	87.2841
33.3	190.553	33.3	183.716	33.3	179.546	33.3	138.643	33.2	4.5811	33.2	4.07103	33.2	27.4139	33.2	23.1226	33.3	103.622	33.3	87.5368
33.4	191.086	33.4	184.204	33.4	180.017	33.4	139.026	33.3	4.5876	33.3	4.08325	33.3	27.4847	33.3	23.186	33.4	103.907	33.4	87.7894
33.5	191.615	33.5	184.692	33.5	180.487	33.5	139.41	33.4	4.5994	33.4	4.09547	33.4	27.5553	33.4	23.2493	33.5	104.19	33.5	88.0419
33.6	192.136	33.6	185.179	33.6	180.948	33.6	139.793	33.5	4.6125	33.5	4.10769	33.5	27.6295	33.5	23.3127	33.6	104.476	33.6	88.2944
33.7	192.647	33.7	185.666	33.7	181.405	33.7	140.177	33.6	4.6235	33.6	4.11991	33.6	27.6973	33.6	23.3759	33.7	104.768	33.7	88.5468
33.8	193.147	33.8	186.152	33.8	181.868	33.8	140.56	33.7	4.6341	33.7	4.13213	33.7	27.765	33.7	23.4392	33.8	105.054	33.8	88.7991
33.9	193.651	33.9	186.638	33.9	182.344	33.9	140.942	33.8	4.6493	33.8	4.14435	33.8	27.8385	33.8	23.5024	33.9	105.342	33.9	89.0513
34	194.157	34	187.124	34	182.803	34	141.325	33.9	4.6546	33.9	4.15657	33.9	27.9156	33.9	23.5655	34	105.626	34	89.3035
34.1	194.669	34.1	187.609	34.1	183.251	34.1	141.708	34	4.6648	34	4.16879	34	27.9877	34	23.6287	34.1	105.909	34.1	89.5557
34.2	195.179	34.2	188.094	34.2	183.698	34.2	142.09	34.1	4.6754	34.1	4.18101	34.1	28.0509	34.1	23.6918	34.2	106.183	34.2	89.8078
34.3	195.699	34.3	188.579	34.3	184.158	34.3	142.472	34.2	4.6827	34.2	4.19322	34.2	28.1259	34.2	23.7548	34.3	106.475	34.3	90.0598
34.4	196.22	34.4	189.063	34.4	184.619	34.4	142.854	34.3	4.6926	34.3	4.20544	34.3	28.1962	34.3	23.8178	34.4	106.768	34.4	90.3117
34.5	196.72	34.5	189.547	34.5	185.067	34.5	143.235	34.4	4.7027	34.4	4.21766	34.4	28.2606	34.4	23.8808	34.5	107.056	34.5	90.5636
34.6	197.214	34.6	190.031	34.6	185.507	34.6	143.617	34.5	4.7091	34.5	4.22987	34.5	28.3342	34.5	23.9438	34.6	107.351	34.6	90.8154
34.7	197.723	34.7	190.514	34.7	185.962	34.7	143.998	34.6	4.721	34.6	4.24209	34.6	28.4059	34.6	24.0067	34.7	107.647	34.7	91.0672
34.8	198.236	34.8	190.997	34.8	186.423	34.8	144.379	34.7	4.7304	34.7	4.2543	34.7	28.4753	34.7	24.0695	34.8	107.946	34.8	91.3188
34.9	198.749	34.9	191.48	34.9	186.869	34.9	144.76	34.8	4.7435	34.8	4.26652	34.8	28.549	34.8	24.1324	34.9	108.245	34.9	91.5705
35	199.263	35	191.962	35	187.301	35	145.141	34.9	4.7542	34.9	4.27873	34.9	28.6194	34.9	24.1952	35	108.531	35	91.822
35.1	199.765	35.1	192.444	35.1	187.746	35.1	145.521	35	4.7663	35	4.29095	35	28.6933	35	24.2579	35.1	108.825	35.1	92.0735
35.2	200.271	35.2	192.925	35.2	188.199	35.2	145.902	35.1	4.776	35.1	4.30316	35.1	28.7649	35.1	24.3207	35.2	109.121	35.2	92.3249
35.3	200.78	35.3	193.406	35.3	188.657	35.3	146.282	35.2	4.789	35.2	4.31537	35.2	28.8336	35.2	24.3834	35.3	109.422	35.3	92.5763
35.4	201.286	35.4	193.887	35.4	189.11	35.4	146.662	35.3	4.8007	35.3	4.32759	35.3	28.9029	35.3	24.446	35.4	109.712	35.4	92.8276
35.5	201.793	35.5	194.367	35.5	189.555	35.5	147.041	35.4	4.8077	35.4	4.3398	35.4	28.9769	35.4	24.5086	35.5	109.996	35.5	93.0788
35.6	202.292	35.6	194.847	35.6	190.009	35.6	147.421	35.5	4.8206	35.5	4.35201	35.5	29.0538	35.5	24.5712	35.6	110.286	35.6	93.33
35.7	202.795	35.7	195.327	35.7	190.477	35.7	147.8	35.6	4.8293	35.6	4.36422	35.6	29.1283	35.6	24.6338	35.7	110.583	35.7	93.5811
35.8	203.293	35.8	195.806	35.8	190.936	35.8	148.18	35.7	4.8346	35.7	4.37643	35.7	29.1989	35.7	24.6963	35.8	110.877	35.8	93.8321
35.9	203.801	35.9	196.285	35.9	191.391	35.9	148.559	35.8	4.8484	35.8	4.38864	35.8	29.2715	35.8	24.7587	35.9	111.164	35.9	94.0831
36	204.317	36	196.764	36	191.854	36	148.937	35.9	4.8583	35.9	4.40085	35.9	29.3421	35.9	24.8212	36	111.453	36	94.334
36.1	204.83	36.1	197.242	36.1	192.323	36.1	149.316	36	4.8663	36	4.41306	36	29.4206	36	24.8836	36.1	111.757	36.1	94.5849
36.2	205.337	36.2	197.72	36.2	192.779	36.2	149.694	36.1	4.8778	36.1	4.42527	36.1	29.4951	36.1	24.946	36.2	112.05	36.2	94.8357
36.3	205.843	36.3	198.198	36.3	193.24	36.3	150.073	36.2	4.8937	36.2	4.43748	36.2	29.5657	36.2	25.0083	36.3	112.332	36.3	95.0864
36.4	206.345	36.4	198.675	36.4	193.686	36.4	150.451	36.3	4.9066	36.3	4.44968	36.3	29.6361	36.3	25.0706	36.4	112.616	36.4	95.337
36.5	206.852	36.5	199.152	36.5	194.114	36.5	150.829	36.4	4.9196	36.4	4.46189	36.4	29.7039	36.4	25.1328	36.5	112.902	36.5	95.5876
36.6	207.345	36.6	199.628	36.6	194.557	36.6	151.206	36.5	4.933	36.5	4.4741	36.5	29.7738	36.5	25.1951	36.6	113.187	36.6	95.8382
36.7	207.849	36.7	200.104	36.7	195.005	36.7	151.584	36.6	4.9434	36.6	4.4863	36.6	29.8434	36.6	25.2572	36.7	113.471	36.7	96.0886
36.8	208.358	36.8	200.58	36.8	195.446	36.8	151.961	36.7	4.9538	36.7	4.49851	36.7	29.9134	36.7	25.3194	36.8	113.752	36.8	96.339
36.9	208.86	36.9	201.056	36.9	195.896	36.9	152.338	36.8	4.9639	36.8	4.51071	36.8	29.9838	36.8	25.3815	36.9	114.031	36.9	96.5894
37	209.354	37	201.531	37	196.337	37	152.715	36.9	4.9716	36.9	4.52292	36.9	30.0529	36.9	25.4436	37	114.319	37	96.8396
37.1	209.845	37.1	202.005	37.1	196.77	37.1	153.092	37	4.9848	37	4.53512	37	30.1208	37	25.5056	37.1	114.603	37.1	97.0899
37.2	210.338	37.2	202.48	37.2	197.199	37.2	153.468	37.1	4.9965	37.1	4.54733	37.1	30.187	37.1	25.5676	37.2	114.891	37.2	97.34
37.3	210.833	37.3	202.954	37.3	197.639	37.3	153.845	37.2	5.009	37.2	4.55953	37.2	30.2531	37.2	25.6296	37.3	115.173	37.3	97.5901
37.4	211.328	37.4	203.427	37.4	198.083	37.4	154.221	37.3	5.0167	37.3	4.57173	37.3	30.3274	37.3	25.6916	37.4	115.453	37.4	97.8401
37.5	211.821	37.5	203.901	37.5	198.534	37.5	154.597	37.4	5.0254	37.4	4.58394	37.4	30.3953	37.4	25.7535	37.5	115.728	37.5	98.09
37.6	212.314	37.6	204.374	37.6	198.983	37.6	154.973	37.5	5.037	37.5	4.59614	37.5	30.4662	37.5	25.8153	37.6	116.009	37.6	98.3399
37.7	212.807	37.7	204.846	37.7	199.425	37.7	155.348	37.6	5.044	37.6	4.60834	37.6	30.5396	37.6	25.8772	37.7	116.307	37.7	98.5898
37.8	213.29	37.8	205.319	37.8	199.864	37.8	155.724	37.7	5.0544	37.7	4.62054	37.7	30.613	37.7	25.9389	37.8	116.591	37.8	98.8395
37.9	213.778	37.9	205.791	37.9	200.297	37.9	156.099	37.8	5.0645	37.8	4.63274	37.8	30.6882	37.8	26.0007	37.9	116.861	37.9	99.0892
38	214.271	38	206.262	38	200.719	38	156.474	37.9	5.0747	37.9	4.64494	37.9	30.7634	37.9	26.0624	38	117.149	38	99.3388
38.1	214.763	38.1	206.733	38.1	201.155	38.1	156.849	38	5.0894	38	4.65714	38	30.8309	38	26.1241	38.1	117.439	38.1	99.5884
38.2	215.246	38.2	207.204	38.2	201.602	38.2	157.223	38.1	5.104	38.1	4.66934	38.1	30.9006	38.1	26.1858	38.2	117.729	38.2	99.8379
38.3	215.726	38.3	207.675	38.3	202.037	38.3	157.598	38.2	5.1172	38.2	4.68154	38.2	30.9765	38.2	26.2474	38.3	118.011	38.3	100.087
38.4	216.213	38.4	208.145	38.4	202.473	38.4	157.972	38.3	5.1302	38.3	4.69374	38.3	31.0455	38.3	26.309	38.4	118.303	38.4	100.337
38.5	216.701	38.5	208.615	38.5	202.903	38.5	158.346	38.4	5.1393	38.4	4.70594	38.4	31.1133	38.4	26.3705	38.5	118.587	38.5	100.586
38.6	217.194	38.6	209.084	38.6	203.338	38.6	158.72	38.5	5.153	38.5	4.71813	38.5	31.1803	38.5	26.432	38.6	118.874	38.6	100.835
38.7	217.679	38.7	209.553	38.7	203.77	38.7	159.094	38.6	5.1656	38.6	4.73033	38.6	31.2498	38.6	26.4935	38.7	119.158	38.7	101.084
38.8	218.173	38.8	210.022	38.8	204.193	38.8	159.467	38.7	5.1804	38.7	4.74253	38.7	31.3191	38.7	26.5549	38.8	119.441	38.8	101.334
38.9	218.669	38.9	210.491	38.9	204.624	38.9	159.841	38.8	5.1879	38.8	4.75472	38.8	31.3872	38.8	26.6163	38.9	119.732	38.9	101.583
39	219.173	39	210.959	39	205.045	39	160.214	38.9	5.1967	38.9	4.76692	38.9	31.4602	38.9	26.6777	39	120.029	39	101.832
39.1	219.691	39.1	211.427	39.1	205.478	39.1	160.587	39	5.2036	39	4.77911	39	31.5309	39	26.739	39.1	120.311	39.1	102.081
39.2	220.191	39.2	211.894	39.2	205.914	39.2	160.96	39.1	5.2132	39.1	4.79131	39.1	31.6003	39.1	26.8003	39.2	120.593	39.2	102.329
39.3	220.679	39.3	212.361	39.3	206.353	39.3	161.332	39.2	5.2227	39.2	4.8035	39.2	31.6687	39.2	26.8616	39.3	120.873	39.3	102.578
39.4	221.183	39.4	212.828	39.4	206.801	39.4	161.705	39.3	5.2348	39.3	4.8157	39.3	31.7403	39.3	26.9228	39.4	121.144	39.4	102.827
39.5	221.685	39.5	213.294	39.5	207.233	39.5	162.077	39.4	5.2444	39.4	4.82789	39.4	31.8092	39.4	26.984	39.5	121.425	39.5	103.076
39.6	222.174	39.6	213.76	39.6	207.656	39.6	162.449	39.5	5.2573	39.5	4.84008	39.5	31.8836	39.5	27.0452	39.6	121.711	39.6	103.324
39.7	222.664	39.7	214.226	39.7	208.078	39.7	162.821	39.6	5.2687	39.6	4.85227	39.6	31.9518	39.6	27.1063	39.7	121.989	39.7	103.573
39.8	223.152	39.8	214.691	39.8	208.504	39.8	163.193	39.7	5.2781	39.7	4.86447	39.7	32.0228	39.7	27.1674	39.8	122.274	39.8	103.821
39.9	223.64	39.9	215.156	39.9	208.948	39.9	163.564	39.8	5.2835	39.8	4.87666	39.8	32.0918	39.8	27.2284	39.9	122.549	39.9	104.07
40	224.124	40	215.621	40	209.381	40	163.935	39.9	5.2858	39.9	4.88885	39.9	32.1676	39.9	27.2894	40	122.818	40	104.318
40.1	224.604	40.1	216.085	40.1	209.821	40.1	164.306	40	5.3025	40	4.90104	40	32.2335	40	27.3504	40.1	123.09	40.1	104.566
40.2	225.076	40.2	216.549	40.2	210.243	40.2	164.677	40.1	5.3181	40.1	4.91323	40.1	32.2984	40.1	27.4114	40.2	123.368	40.2	104.815
40.3	225.55	40.3	217.013	40.3	210.657	40.3	165.048	40.2	5.3278	40.2	4.92542	40.2	32.3727	40.2	27.4723	40.3	123.647	40.3	105.063
40.4	226.053	40.4	217.476	40.4	211.08	40.4	165.419	40.3	5.3382	40.3	4.93761	40.3	32.4402	40.3	27.5331	40.4	123.929	40.4	105.311
40.5	226.548	40.5	217.939	40.5	211.503	40.5	165.789	40.4	5.3485	40.4	4.94979	40.4	32.5084	40.4	27.594	40.5	124.217	40.5	105.559
40.6	227.043	40.6	218.401	40.6	211.933	40.6	166.159	40.5	5.3604	40.5	4.96198	40.5	32.58	40.5	27.6548	40.6	124.5	40.6	105.807
40.7	227.543	40.7	218.864	40.7	212.363	40.7	166.529	40.6	5.3699	40.6	4.97417	40.6	32.6441	40.6	27.7156	40.7	124.784	40.7	106.055
40.8	228.033	40.8	219.326	40.8	212.791	40.8	166.899	40.7	5.3798	40.7	4.98636	40.7	32.7136	40.7	27.7763	40.8	125.078	40.8	106.303
40.9	228.516	40.9	219.787	40.9	213.224	40.9	167.269	40.8	5.3936	40.8	4.99854	40.8	32.7862	40.8	27.837	40.9	125.362	40.9	106.55
41	228.998	41	220.248	41	213.647	41	167.638	40.9	5.4037	40.9	5.01073	40.9	32.8564	40.9	27.8977	41	125.649	41	106.798
41.1	229.492	41.1	220.709	41.1	214.074	41.1	168.007	41	5.4173	41	5.02292	41	32.9249	41	27.9583	41.1	125.947	41.1	107.046
41.2	229.977	41.2	221.17	41.2	214.495	41.2	168.376	41.1	5.4231	41.1	5.0351	41.1	32.9929	41.1	28.0189	41.2	126.235	41.2	107.293
41.3	230.458	41.3	221.63	41.3	214.929	41.3	168.745	41.2	5.4347	41.2	5.04729	41.2	33.0602	41.2	28.0794	41.3	126.519	41.3	107.541
41.4	230.945	41.4	222.09	41.4	215.367	41.4	169.114	41.3	5.4465	41.3	5.05947	41.3	33.1299	41.3	28.14	41.4	126.805	41.4	107.788
41.5	231.419	41.5	222.549	41.5	215.797	41.5	169.483	41.4	5.4574	41.4	5.07165	41.4	33.1956	41.4	28.2005	41.5	127.086	41.5	108.036
41.6	231.896	41.6	223.008	41.6	216.217	41.6	169.851	41.5	5.4742	41.5	5.08384	41.5	33.2606	41.5	28.2609	41.6	127.367	41.6	108.283
41.7	232.369	41.7	223.467	41.7	216.638	41.7	170.219	41.6	5.4874	41.6	5.09602	41.6	33.3228	41.6	28.3213	41.7	127.65	41.7	108.53
41.8	232.85	41.8	223.926	41.8	217.06	41.8	170.587	41.7	5.5041	41.7	5.1082	41.7	33.3936	41.7	28.3817	41.8	127.921	41.8	108.778
41.9	233.337	41.9	224.384	41.9	217.494	41.9	170.955	41.8	5.5212	41.8	5.12038	41.8	33.4657	41.8	28.4421	41.9	128.199	41.9	109.025
42	233.829	42	224.842	42	217.929	42	171.322	41.9	5.5326	41.9	5.13256	41.9	33.5334	41.9	28.5024	42	128.481	42	109.272
42.1	234.328	42.1	225.299	42.1	218.366	42.1	171.69	42	5.5455	42	5.14475	42	33.6056	42	28.5627	42.1	128.772	42.1	109.519
42.2	234.804	42.2	225.756	42.2	218.788	42.2	172.057	42.1	5.5563	42.1	5.15693	42.1	33.6765	42.1	28.6229	42.2	129.053	42.2	109.766
42.3	235.276	42.3	226.213	42.3	219.209	42.3	172.424	42.2	5.5683	42.2	5.16911	42.2	33.7514	42.2	28.6831	42.3	129.328	42.3	110.013
42.4	235.754	42.4	226.67	42.4	219.629	42.4	172.791	42.3	5.576	42.3	5.18129	42.3	33.8164	42.3	28.7433	42.4	129.602	42.4	110.26
42.5	236.226	42.5	227.126	42.5	220.057	42.5	173.158	42.4	5.5912	42.4	5.19346	42.4	33.8843	42.4	28.8034	42.5	129.876	42.5	110.506
42.6	236.69	42.6	227.581	42.6	220.485	42.6	173.524	42.5	5.6024	42.5	5.20564	42.5	33.952	42.5	28.8635	42.6	130.156	42.6	110.753
42.7	237.163	42.7	228.037	42.7	220.903	42.7	173.891	42.6	5.6097	42.6	5.21782	42.6	34.0185	42.6	28.9236	42.7	130.437	42.7	111
42.8	237.641	42.8	228.492	42.8	221.31	42.8	174.257	42.7	5.6199	42.7	5.23	42.7	34.0862	42.7	28.9836	42.8	130.722	42.8	111.246
42.9	238.104	42.9	228.947	42.9	221.718	42.9	174.623	42.8	5.632	42.8	5.24218	42.8	34.1566	42.8	29.0436	42.9	131.004	42.9	111.493
43	238.564	43	229.401	43	222.13	43	174.988	42.9	5.6426	42.9	5.25435	42.9	34.221	42.9	29.1036	43	131.282	43	111.739
43.1	239.026	43.1	229.855	43.1	222.542	43.1	175.354	43	5.6514	43	5.26653	43	34.2866	43	29.1636	43.1	131.555	43.1	111.986
43.2	239.493	43.2	230.309	43.2	222.941	43.2	175.719	43.1	5.6616	43.1	5.2787	43.1	34.3533	43.1	29.2235	43.2	131.824	43.2	112.232
43.3	239.962	43.3	230.762	43.3	223.351	43.3	176.085	43.2	5.6721	43.2	5.29088	43.2	34.421	43.2	29.2833	43.3	132.093	43.3	112.478
43.4	240.43	43.4	231.216	43.4	223.776	43.4	176.45	43.3	5.6823	43.3	5.30305	43.3	34.489	43.3	29.3431	43.4	132.367	43.4	112.725
43.5	240.905	43.5	231.668	43.5	224.19	43.5	176.814	43.4	5.6939	43.4	5.31523	43.4	34.5529	43.4	29.4029	43.5	132.652	43.5	112.971
43.6	241.381	43.6	232.121	43.6	224.603	43.6	177.179	43.5	5.7052	43.5	5.3274	43.5	34.6172	43.5	29.4627	43.6	132.936	43.6	113.217
43.7	241.848	43.7	232.573	43.7	225.009	43.7	177.544	43.6	5.7142	43.6	5.33958	43.6	34.6831	43.6	29.5224	43.7	133.211	43.7	113.463
43.8	242.312	43.8	233.025	43.8	225.418	43.8	177.908	43.7	5.7282	43.7	5.35175	43.7	34.7513	43.7	29.5821	43.8	133.482	43.8	113.709
43.9	242.778	43.9	233.476	43.9	225.842	43.9	178.272	43.8	5.7417	43.8	5.36392	43.8	34.8178	43.8	29.6418	43.9	133.75	43.9	113.955
44	243.24	44	233.927	44	226.257	44	178.636	43.9	5.7517	43.9	5.37609	43.9	34.878	43.9	29.7014	44	134.025	44	114.2
44.1	243.703	44.1	234.378	44.1	226.659	44.1	179	44	5.7651	44	5.38827	44	34.9401	44	29.761	44.1	134.298	44.1	114.446
44.2	244.168	44.2	234.828	44.2	227.068	44.2	179.363	44.1	5.775	44.1	5.40044	44.1	35.0001	44.1	29.8205	44.2	134.579	44.2	114.692
44.3	244.629	44.3	235.278	44.3	227.487	44.3	179.727	44.2	5.7833	44.2	5.41261	44.2	35.0689	44.2	29.8801	44.3	134.86	44.3	114.938
44.4	245.093	44.4	235.728	44.4	227.909	44.4	180.09	44.3	5.7893	44.3	5.42478	44.3	35.1275	44.3	29.9396	44.4	135.143	44.4	115.183
44.5	245.568	44.5	236.177	44.5	228.308	44.5	180.453	44.4	5.8	44.4	5.43695	44.4	35.1933	44.4	29.999	44.5	135.422	44.5	115.429
44.6	246.038	44.6	236.627	44.6	228.721	44.6	180.816	44.5	5.8103	44.5	5.44912	44.5	35.2597	44.5	30.0584	44.6	135.697	44.6	115.674
44.7	246.504	44.7	237.075	44.7	229.123	44.7	181.178	44.6	5.8204	44.6	5.46128	44.6	35.3263	44.6	30.1178	44.7	135.976	44.7	115.92
44.8	246.984	44.8	237.524	44.8	229.531	44.8	181.541	44.7	5.8279	44.7	5.47345	44.7	35.3948	44.7	30.1772	44.8	136.265	44.8	116.165
44.9	247.459	44.9	237.972	44.9	229.953	44.9	181.903	44.8	5.8348	44.8	5.48562	44.8	35.4632	44.8	30.2365	44.9	136.557	44.9	116.41
45	247.929	45	238.419	45	230.358	45	182.265	44.9	5.845	44.9	5.49779	44.9	35.5312	44.9	30.2957	45	136.839	45	116.655
45.1	248.401	45.1	238.867	45.1	230.773	45.1	182.627	45	5.8587	45	5.50995	45	35.5998	45	30.355	45.1	137.111	45.1	116.9
45.2	248.869	45.2	239.314	45.2	231.196	45.2	182.989	45.1	5.8703	45.1	5.52212	45.1	35.6632	45.1	30.4142	45.2	137.385	45.2	117.146
45.3	249.34	45.3	239.761	45.3	231.621	45.3	183.351	45.2	5.8817	45.2	5.53429	45.2	35.7305	45.2	30.4734	45.3	137.667	45.3	117.391
45.4	249.815	45.4	240.207	45.4	232.032	45.4	183.712	45.3	5.8923	45.3	5.54645	45.3	35.7966	45.3	30.5325	45.4	137.944	45.4	117.635
45.5	250.297	45.5	240.653	45.5	232.438	45.5	184.073	45.4	5.9019	45.4	5.55862	45.4	35.8579	45.4	30.5916	45.5	138.208	45.5	117.88
45.6	250.764	45.6	241.099	45.6	232.861	45.6	184.434	45.5	5.9131	45.5	5.57078	45.5	35.9203	45.5	30.6507	45.6	138.478	45.6	118.125
45.7	251.233	45.7	241.544	45.7	233.279	45.7	184.795	45.6	5.9243	45.6	5.58294	45.6	35.987	45.6	30.7098	45.7	138.761	45.7	118.37
45.8	251.703	45.8	241.99	45.8	233.691	45.8	185.156	45.7	5.9348	45.7	5.59511	45.7	36.0508	45.7	30.7688	45.8	139.04	45.8	118.615
45.9	252.164	45.9	242.434	45.9	234.109	45.9	185.516	45.8	5.9454	45.8	5.60727	45.8	36.1223	45.8	30.8277	45.9	139.315	45.9	118.859
46	252.624	46	242.879	46	234.529	46	185.877	45.9	5.9634	45.9	5.61943	45.9	36.1884	45.9	30.8867	46	139.589	46	119.104
46.1	253.078	46.1	243.323	46.1	234.943	46.1	186.237	46	5.9753	46	5.6316	46	36.2473	46	30.9456	46.1	139.869	46.1	119.348
46.2	253.533	46.2	243.767	46.2	235.356	46.2	186.597	46.1	5.9851	46.1	5.64376	46.1	36.3089	46.1	31.0045	46.2	140.15	46.2	119.593
46.3	253.992	46.3	244.21	46.3	235.771	46.3	186.957	46.2	5.9922	46.2	5.65592	46.2	36.3759	46.2	31.0633	46.3	140.427	46.3	119.837
46.4	254.456	46.4	244.653	46.4	236.172	46.4	187.316	46.3	6.0014	46.3	5.66808	46.3	36.4397	46.3	31.1221	46.4	140.707	46.4	120.082
46.5	254.913	46.5	245.096	46.5	236.579	46.5	187.676	46.4	6.0136	46.4	5.68024	46.4	36.5036	46.4	31.1809	46.5	140.984	46.5	120.326
46.6	255.361	46.6	245.539	46.6	236.993	46.6	188.035	46.5	6.026	46.5	5.6924	46.5	36.5691	46.5	31.2396	46.6	141.259	46.6	120.57
46.7	255.805	46.7	245.981	46.7	237.393	46.7	188.394	46.6	6.0393	46.6	5.70456	46.6	36.6314	46.6	31.2983	46.7	141.533	46.7	120.814
46.8	256.26	46.8	246.422	46.8	237.786	46.8	188.753	46.7	6.0496	46.7	5.71672	46.7	36.7201	46.7	31.357	46.8	141.803	46.8	121.058
46.9	256.714	46.9	246.864	46.9	238.191	46.9	189.111	46.8	6.0623	46.8	5.72887	46.8	36.7659	46.8	31.4156	46.9	142.075	46.9	121.302
47	257.163	47	247.305	47	238.583	47	189.47	46.9	6.0694	46.9	5.74103	46.9	36.8269	46.9	31.4742	47	142.341	47	121.546
47.1	257.625	47.1	247.746	47.1	238.975	47.1	189.828	47	6.0794	47	5.75319	47	36.8901	47	31.5328	47.1	142.616	47.1	121.79
47.2	258.09	47.2	248.186	47.2	239.377	47.2	190.186	47.1	6.0892	47.1	5.76535	47.1	36.9515	47.1	31.5913	47.2	142.89	47.2	122.034
47.3	258.551	47.3	248.627	47.3	239.779	47.3	190.544	47.2	6.102	47.2	5.7775	47.2	37.0226	47.2	31.6498	47.3	143.165	47.3	122.278
47.4	259.012	47.4	249.067	47.4	240.171	47.4	190.902	47.3	6.1119	47.3	5.78966	47.3	37.0814	47.3	31.7083	47.4	143.435	47.4	122.521
47.5	259.475	47.5	249.506	47.5	240.578	47.5	191.26	47.4	6.1223	47.4	5.80181	47.4	37.1468	47.4	31.7667	47.5	143.698	47.5	122.765
47.6	259.938	47.6	249.945	47.6	240.998	47.6	191.617	47.5	6.1273	47.5	5.81397	47.5	37.199	47.5	31.8251	47.6	143.971	47.6	123.009
47.7	260.388	47.7	250.384	47.7	241.4	47.7	191.975	47.6	6.1293	47.6	5.82612	47.6	37.2597	47.6	31.8835	47.7	144.247	47.7	123.252
47.8	260.846	47.8	250.823	47.8	241.801	47.8	192.332	47.7	6.1348	47.7	5.83828	47.7	37.3242	47.7	31.9418	47.8	144.522	47.8	123.495
47.9	261.306	47.9	251.261	47.9	242.205	47.9	192.689	47.8	6.1451	47.8	5.85043	47.8	37.3844	47.8	32.0001	47.9	144.796	47.9	123.739
48	261.761	48	251.699	48	242.6	48	193.045	47.9	6.155	47.9	5.86258	47.9	37.4496	47.9	32.0584	48	145.067	48	123.982
48.1	262.226	48.1	252.136	48.1	243.01	48.1	193.402	48	6.1665	48	5.87474	48	37.5198	48	32.1166	48.1	145.341	48.1	124.225
48.2	262.676	48.2	252.574	48.2	243.417	48.2	193.758	48.1	6.179	48.1	5.88689	48.1	37.5878	48.1	32.1748	48.2	145.612	48.2	124.469
48.3	263.122	48.3	253.011	48.3	243.817	48.3	194.114	48.2	6.1872	48.2	5.89904	48.2	37.6434	48.2	32.2329	48.3	145.884	48.3	124.712
48.4	263.577	48.4	253.447	48.4	244.214	48.4	194.47	48.3	6.2017	48.3	5.91119	48.3	37.6983	48.3	32.2911	48.4	146.154	48.4	124.955
48.5	264.025	48.5	253.884	48.5	244.623	48.5	194.826	48.4	6.2087	48.4	5.92334	48.4	37.7624	48.4	32.3492	48.5	146.424	48.5	125.198
48.6	264.464	48.6	254.319	48.6	245.024	48.6	195.182	48.5	6.2144	48.5	5.93549	48.5	37.8262	48.5	32.4072	48.6	146.694	48.6	125.441
48.7	264.917	48.7	254.755	48.7	245.407	48.7	195.537	48.6	6.2254	48.6	5.94764	48.6	37.8884	48.6	32.4653	48.7	146.951	48.7	125.684
48.8	265.372	48.8	255.19	48.8	245.801	48.8	195.893	48.7	6.2384	48.7	5.95979	48.7	37.9576	48.7	32.5233	48.8	147.212	48.8	125.927
48.9	265.822	48.9	255.625	48.9	246.204	48.9	196.248	48.8	6.2491	48.8	5.97194	48.8	38.0224	48.8	32.5812	48.9	147.482	48.9	126.169
49	266.269	49	256.06	49	246.605	49	196.603	48.9	6.2632	48.9	5.98409	48.9	38.0818	48.9	32.6391	49	147.752	49	126.412
49.1	266.716	49.1	256.494	49.1	247.007	49.1	196.958	49	6.2774	49	5.99624	49	38.1529	49	32.697	49.1	148.023	49.1	126.655
49.2	267.162	49.2	256.929	49.2	247.403	49.2	197.312	49.1	6.2961	49.1	6.00839	49.1	38.2151	49.1	32.7549	49.2	148.298	49.2	126.897
49.3	267.596	49.3	257.362	49.3	247.798	49.3	197.667	49.2	6.311	49.2	6.02053	49.2	38.2849	49.2	32.8127	49.3	148.57	49.3	127.14
49.4	268.045	49.4	257.796	49.4	248.209	49.4	198.021	49.3	6.3251	49.3	6.03268	49.3	38.3555	49.3	32.8705	49.4	148.845	49.4	127.382
49.5	268.496	49.5	258.229	49.5	248.608	49.5	198.375	49.4	6.3401	49.4	6.04482	49.4	38.4193	49.4	32.9283	49.5	149.126	49.5	127.625
49.6	268.948	49.6	258.661	49.6	248.996	49.6	198.729	49.5	6.3506	49.5	6.05697	49.5	38.4857	49.5	32.986	49.6	149.406	49.6	127.867
49.7	269.388	49.7	259.094	49.7	249.38	49.7	199.082	49.6	6.3622	49.6	6.06912	49.6	38.5525	49.6	33.0437	49.7	149.679	49.7	128.109
49.8	269.816	49.8	259.526	49.8	249.766	49.8	199.436	49.7	6.3782	49.7	6.08126	49.7	38.6128	49.7	33.1014	49.8	149.957	49.8	128.351
49.9	270.259	49.9	259.958	49.9	250.156	49.9	199.789	49.8	6.3945	49.8	6.0934	49.8	38.6813	49.8	33.159	49.9	150.236	49.9	128.594
50	270.711	50	260.389	50	250.542	50	200.143	49.9	6.4058	49.9	6.10555	49.9	38.7358	49.9	33.2166	50	150.513	50	128.836
50.1	271.164	50.1	260.82	50.1	250.93	50.1	200.496	50	6.4203	50	6.11769	50	38.7981	50	33.2742	50.1	150.781	50.1	129.078
50.2	271.612	50.2	261.251	50.2	251.322	50.2	200.848	50.1	6.4339	50.1	6.12983	50.1	38.8629	50.1	33.3317	50.2	151.042	50.2	129.32
50.3	272.061	50.3	261.682	50.3	251.712	50.3	201.201	50.2	6.4462	50.2	6.14198	50.2	38.9238	50.2	33.3892	50.3	151.301	50.3	129.561
50.4	272.518	50.4	262.112	50.4	252.105	50.4	201.553	50.3	6.4566	50.3	6.15412	50.3	38.9813	50.3	33.4466	50.4	151.562	50.4	129.803
50.5	272.966	50.5	262.542	50.5	252.484	50.5	201.906	50.4	6.4717	50.4	6.16626	50.4	39.0388	50.4	33.5041	50.5	151.831	50.5	130.045
50.6	273.403	50.6	262.971	50.6	252.88	50.6	202.258	50.5	6.4847	50.5	6.1784	50.5	39.104	50.5	33.5615	50.6	152.096	50.6	130.287
50.7	273.852	50.7	263.401	50.7	253.272	50.7	202.61	50.6	6.4993	50.6	6.19054	50.6	39.1684	50.6	33.6188	50.7	152.364	50.7	130.528
50.8	274.316	50.8	263.829	50.8	253.664	50.8	202.962	50.7	6.5098	50.7	6.20268	50.7	39.2369	50.7	33.6762	50.8	152.653	50.8	130.77
50.9	274.779	50.9	264.258	50.9	254.064	50.9	203.313	50.8	6.5239	50.8	6.21482	50.8	39.3358	50.8	33.7335	50.9	152.936	50.9	131.012
51	275.233	51	264.686	51	254.456	51	203.665	50.9	6.5365	50.9	6.22696	50.9	39.4015	50.9	33.7907	51	153.199	51	131.253
51.1	275.676	51.1	265.114	51.1	254.848	51.1	204.016	51	6.5515	51	6.2391	51	39.4593	51	33.848	51.1	153.459	51.1	131.494
51.2	276.12	51.2	265.542	51.2	255.245	51.2	204.367	51.1	6.5572	51.1	6.25123	51.1	39.5186	51.1	33.9052	51.2	153.742	51.2	131.736
51.3	276.568	51.3	265.969	51.3	255.637	51.3	204.718	51.2	6.5733	51.2	6.26337	51.2	39.5922	51.2	33.9623	51.3	154.019	51.3	131.977
51.4	277.006	51.4	266.396	51.4	256.018	51.4	205.068	51.3	6.5849	51.3	6.27551	51.3	39.6557	51.3	34.0195	51.4	154.286	51.4	132.218
51.5	277.441	51.5	266.823	51.5	256.399	51.5	205.419	51.4	6.5985	51.4	6.28764	51.4	39.7051	51.4	34.0766	51.5	154.556	51.5	132.459
51.6	277.895	51.6	267.249	51.6	256.786	51.6	205.769	51.5	6.6131	51.5	6.29978	51.5	39.7554	51.5	34.1336	51.6	154.824	51.6	132.701
51.7	278.352	51.7	267.675	51.7	257.172	51.7	206.12	51.6	6.6256	51.6	6.31192	51.6	39.8257	51.6	34.1907	51.7	155.099	51.7	132.942
51.8	278.78	51.8	268.101	51.8	257.56	51.8	206.47	51.7	6.638	51.7	6.32405	51.7	39.8916	51.7	34.2477	51.8	155.372	51.8	133.183
51.9	279.204	51.9	268.527	51.9	257.939	51.9	206.819	51.8	6.6505	51.8	6.33619	51.8	39.9537	51.8	34.3046	51.9	155.631	51.9	133.423
52	279.635	52	268.952	52	258.311	52	207.169	51.9	6.6676	51.9	6.34832	51.9	40.0182	51.9	34.3616	52	155.896	52	133.664
52.1	280.066	52.1	269.377	52.1	258.692	52.1	207.519	52	6.6777	52	6.36045	52	40.077	52	34.4185	52.1	156.177	52.1	133.905
52.2	280.502	52.2	269.801	52.2	259.084	52.2	207.868	52.1	6.6935	52.1	6.37259	52.1	40.1398	52.1	34.4753	52.2	156.459	52.2	134.146
52.3	280.94	52.3	270.225	52.3	259.469	52.3	208.217	52.2	6.706	52.2	6.38472	52.2	40.1988	52.2	34.5322	52.3	156.725	52.3	134.386
52.4	281.372	52.4	270.649	52.4	259.846	52.4	208.566	52.3	6.7202	52.3	6.39685	52.3	40.2603	52.3	34.589	52.4	156.996	52.4	134.627
52.5	281.802	52.5	271.073	52.5	260.24	52.5	208.915	52.4	6.7306	52.4	6.40898	52.4	40.3226	52.4	34.6457	52.5	157.269	52.5	134.868
52.6	282.241	52.6	271.496	52.6	260.642	52.6	209.263	52.5	6.7429	52.5	6.42112	52.5	40.3832	52.5	34.7025	52.6	157.543	52.6	135.108
52.7	282.67	52.7	271.919	52.7	261.027	52.7	209.612	52.6	6.7542	52.6	6.43325	52.6	40.4471	52.6	34.7592	52.7	157.813	52.7	135.348
52.8	283.091	52.8	272.341	52.8	261.411	52.8	209.96	52.7	6.7645	52.7	6.44538	52.7	40.5141	52.7	34.8159	52.8	158.085	52.8	135.589
52.9	283.535	52.9	272.764	52.9	261.803	52.9	210.308	52.8	6.7807	52.8	6.45751	52.8	40.5752	52.8	34.8725	52.9	158.356	52.9	135.829
53	283.973	53	273.186	53	262.193	53	210.656	52.9	6.7914	52.9	6.46964	52.9	40.6373	52.9	34.9291	53	158.623	53	136.069
53.1	284.407	53.1	273.607	53.1	262.582	53.1	211.004	53	6.8077	53	6.48177	53	40.6959	53	34.9857	53.1	158.884	53.1	136.31
53.2	284.847	53.2	274.029	53.2	262.962	53.2	211.351	53.1	6.8184	53.1	6.49389	53.1	40.7563	53.1	35.0422	53.2	159.144	53.2	136.55
53.3	285.295	53.3	274.45	53.3	263.34	53.3	211.699	53.2	6.828	53.2	6.50602	53.2	40.8187	53.2	35.0987	53.3	159.409	53.3	136.79
53.4	285.74	53.4	274.871	53.4	263.721	53.4	212.046	53.3	6.8368	53.3	6.51815	53.3	40.8772	53.3	35.1552	53.4	159.679	53.4	137.03
53.5	286.186	53.5	275.291	53.5	264.108	53.5	212.393	53.4	6.8493	53.4	6.53028	53.4	40.9373	53.4	35.2116	53.5	159.953	53.5	137.27
53.6	286.628	53.6	275.711	53.6	264.492	53.6	212.74	53.5	6.8624	53.5	6.5424	53.5	40.9982	53.5	35.2681	53.6	160.214	53.6	137.509
53.7	287.066	53.7	276.131	53.7	264.865	53.7	213.087	53.6	6.8798	53.6	6.55453	53.6	41.0643	53.6	35.3244	53.7	160.471	53.7	137.749
53.8	287.505	53.8	276.55	53.8	265.249	53.8	213.433	53.7	6.8956	53.7	6.56665	53.7	41.1305	53.7	35.3808	53.8	160.739	53.8	137.989
53.9	287.942	53.9	276.97	53.9	265.627	53.9	213.779	53.8	6.9118	53.8	6.57878	53.8	41.1906	53.8	35.4371	53.9	161	53.9	138.229
54	288.373	54	277.388	54	266.002	54	214.126	53.9	6.9264	53.9	6.5909	53.9	41.2449	53.9	35.4934	54	161.251	54	138.468
54.1	288.804	54.1	277.807	54.1	266.381	54.1	214.472	54	6.9401	54	6.60303	54	41.3026	54	35.5496	54.1	161.503	54.1	138.708
54.2	289.226	54.2	278.225	54.2	266.747	54.2	214.817	54.1	6.9499	54.1	6.61515	54.1	41.3643	54.1	35.6059	54.2	161.763	54.2	138.947
54.3	289.659	54.3	278.643	54.3	267.115	54.3	215.163	54.2	6.9603	54.2	6.62728	54.2	41.421	54.2	35.662	54.3	162.02	54.3	139.187
54.4	290.083	54.4	279.061	54.4	267.479	54.4	215.509	54.3	6.9736	54.3	6.6394	54.3	41.4835	54.3	35.7182	54.4	162.289	54.4	139.426
54.5	290.5	54.5	279.478	54.5	267.843	54.5	215.854	54.4	6.9793	54.4	6.65152	54.4	41.5442	54.4	35.7743	54.5	162.55	54.5	139.665
54.6	290.929	54.6	279.895	54.6	268.218	54.6	216.199	54.5	6.9959	54.5	6.66364	54.5	41.6021	54.5	35.8304	54.6	162.809	54.6	139.905
54.7	291.365	54.7	280.312	54.7	268.593	54.7	216.544	54.6	7.0071	54.6	6.67576	54.6	41.6679	54.6	35.8864	54.7	163.076	54.7	140.144
54.8	291.79	54.8	280.728	54.8	268.964	54.8	216.889	54.7	7.0168	54.7	6.68789	54.7	41.7311	54.7	35.9425	54.8	163.355	54.8	140.383
54.9	292.203	54.9	281.144	54.9	269.339	54.9	217.233	54.8	7.0298	54.8	6.70001	54.8	41.7927	54.8	35.9985	54.9	163.627	54.9	140.622
55	292.63	55	281.56	55	269.708	55	217.578	54.9	7.0398	54.9	6.71213	54.9	41.8519	54.9	36.0544	55	163.889	55	140.861
55.1	293.067	55.1	281.976	55.1	270.08	55.1	217.922	55	7.0471	55	6.72425	55	41.9115	55	36.1103	55.1	164.149	55.1	141.1
55.2	293.493	55.2	282.391	55.2	270.459	55.2	218.266	55.1	7.0542	55.1	6.73636	55.1	41.9723	55.1	36.1662	55.2	164.418	55.2	141.339
55.3	293.92	55.3	282.806	55.3	270.839	55.3	218.61	55.2	7.0614	55.2	6.74848	55.2	42.0355	55.2	36.2221	55.3	164.699	55.3	141.578
55.4	294.356	55.4	283.22	55.4	271.217	55.4	218.954	55.3	7.0693	55.3	6.7606	55.3	42.1015	55.3	36.2779	55.4	164.967	55.4	141.816
55.5	294.786	55.5	283.634	55.5	271.6	55.5	219.297	55.4	7.0836	55.4	6.77272	55.4	42.1632	55.4	36.3337	55.5	165.222	55.5	142.055
55.6	295.215	55.6	284.048	55.6	271.983	55.6	219.641	55.5	7.0944	55.5	6.78484	55.5	42.2268	55.5	36.3895	55.6	165.486	55.6	142.294
55.7	295.628	55.7	284.462	55.7	272.358	55.7	219.984	55.6	7.1079	55.6	6.79695	55.6	42.2851	55.6	36.4452	55.7	165.755	55.7	142.532
55.8	296.053	55.8	284.875	55.8	272.726	55.8	220.327	55.7	7.1213	55.7	6.80907	55.7	42.3362	55.7	36.5009	55.8	166.019	55.8	142.771
55.9	296.491	55.9	285.288	55.9	273.086	55.9	220.67	55.8	7.1333	55.8	6.82118	55.8	42.3943	55.8	36.5566	55.9	166.28	55.9	143.009
56	296.931	56	285.701	56	273.457	56	221.013	55.9	7.1421	55.9	6.8333	55.9	42.4501	55.9	36.6122	56	166.547	56	143.248
56.1	297.367	56.1	286.113	56.1	273.838	56.1	221.355	56	7.1545	56	6.84541	56	42.5136	56	36.6678	56.1	166.829	56.1	143.486
56.2	297.789	56.2	286.526	56.2	274.218	56.2	221.698	56.1	7.1632	56.1	6.85753	56.1	42.5744	56.1	36.7234	56.2	167.106	56.2	143.724
56.3	298.215	56.3	286.937	56.3	274.597	56.3	222.04	56.2	7.1714	56.2	6.86964	56.2	42.6355	56.2	36.7789	56.3	167.375	56.3	143.963
56.4	298.638	56.4	287.349	56.4	274.975	56.4	222.382	56.3	7.1827	56.3	6.88176	56.3	42.6954	56.3	36.8345	56.4	167.638	56.4	144.201
56.5	299.046	56.5	287.76	56.5	275.345	56.5	222.724	56.4	7.1968	56.4	6.89387	56.4	42.7586	56.4	36.8899	56.5	167.9	56.5	144.439
56.6	299.456	56.6	288.171	56.6	275.71	56.6	223.066	56.5	7.2071	56.5	6.90598	56.5	42.8211	56.5	36.9454	56.6	168.161	56.6	144.677
56.7	299.885	56.7	288.581	56.7	276.089	56.7	223.407	56.6	7.2195	56.6	6.91809	56.6	42.8808	56.6	37.0008	56.7	168.423	56.7	144.915
56.8	300.317	56.8	288.992	56.8	276.471	56.8	223.749	56.7	7.2296	56.7	6.9302	56.7	42.9433	56.7	37.0562	56.8	168.688	56.8	145.153
56.9	300.728	56.9	289.402	56.9	276.843	56.9	224.09	56.8	7.2341	56.8	6.94232	56.8	42.9998	56.8	37.1115	56.9	168.95	56.9	145.391
57	301.136	57	289.811	57	277.211	57	224.431	56.9	7.238	56.9	6.95443	56.9	43.0568	56.9	37.1668	57	169.205	57	145.628
57.1	301.544	57.1	290.221	57.1	277.582	57.1	224.772	57	7.2473	57	6.96654	57	43.1105	57	37.2221	57.1	169.451	57.1	145.866
57.2	301.955	57.2	290.63	57.2	277.946	57.2	225.112	57.1	7.251	57.1	6.97865	57.1	43.1688	57.1	37.2774	57.2	169.701	57.2	146.104
57.3	302.383	57.3	291.039	57.3	278.314	57.3	225.453	57.2	7.266	57.2	6.99075	57.2	43.2274	57.2	37.3326	57.3	169.964	57.3	146.341
57.4	302.8	57.4	291.447	57.4	278.668	57.4	225.793	57.3	7.2753	57.3	7.00286	57.3	43.2916	57.3	37.3878	57.4	170.221	57.4	146.579
57.5	303.224	57.5	291.855	57.5	279.022	57.5	226.133	57.4	7.2799	57.4	7.01497	57.4	43.3553	57.4	37.4429	57.5	170.485	57.5	146.816
57.6	303.639	57.6	292.263	57.6	279.393	57.6	226.473	57.5	7.289	57.5	7.02708	57.5	43.4183	57.5	37.4981	57.6	170.75	57.6	147.054
57.7	304.062	57.7	292.671	57.7	279.764	57.7	226.813	57.6	7.3003	57.6	7.03919	57.6	43.48	57.6	37.5532	57.7	171.02	57.7	147.291
57.8	304.48	57.8	293.078	57.8	280.123	57.8	227.153	57.7	7.3111	57.7	7.05129	57.7	43.5429	57.7	37.6082	57.8	171.278	57.8	147.528
57.9	304.896	57.9	293.485	57.9	280.491	57.9	227.492	57.8	7.3237	57.8	7.0634	57.8	43.5994	57.8	37.6632	57.9	171.539	57.9	147.766
58	305.316	58	293.891	58	280.852	58	227.832	57.9	7.3347	57.9	7.0755	57.9	43.6612	57.9	37.7182	58	171.806	58	148.003
58.1	305.735	58.1	294.298	58.1	281.212	58.1	228.171	58	7.3425	58	7.08761	58	43.7248	58	37.7732	58.1	172.079	58.1	148.24
58.2	306.148	58.2	294.704	58.2	281.59	58.2	228.51	58.1	7.3557	58.1	7.09971	58.1	43.7874	58.1	37.8281	58.2	172.341	58.2	148.477
58.3	306.554	58.3	295.109	58.3	281.957	58.3	228.848	58.2	7.3746	58.2	7.11182	58.2	43.8499	58.2	37.883	58.3	172.59	58.3	148.714
58.4	306.97	58.4	295.515	58.4	282.318	58.4	229.187	58.3	7.3805	58.3	7.12392	58.3	43.9057	58.3	37.9379	58.4	172.847	58.4	148.951
58.5	307.362	58.5	295.92	58.5	282.683	58.5	229.526	58.4	7.3925	58.4	7.13603	58.4	43.9531	58.4	37.9928	58.5	173.107	58.5	149.188
58.6	307.793	58.6	296.325	58.6	283.039	58.6	229.864	58.5	7.3915	58.5	7.14813	58.5	43.9988	58.5	38.0476	58.6	173.384	58.6	149.425
58.7	308.23	58.7	296.729	58.7	283.407	58.7	230.202	58.6	7.3989	58.6	7.16023	58.6	44.0783	58.6	38.1023	58.7	173.643	58.7	149.661
58.8	308.648	58.8	297.134	58.8	283.754	58.8	230.54	58.7	7.4162	58.7	7.17233	58.7	44.1425	58.7	38.1571	58.8	173.901	58.8	149.898
58.9	309.055	58.9	297.538	58.9	284.106	58.9	230.878	58.8	7.4296	58.8	7.18443	58.8	44.1958	58.8	38.2118	58.9	174.164	58.9	150.135
59	309.458	59	297.941	59	284.492	59	231.215	58.9	7.4382	58.9	7.19654	58.9	44.2612	58.9	38.2665	59	174.412	59	150.371
59.1	309.903	59.1	298.345	59.1	284.855	59.1	231.553	59	7.4382	59	7.20864	59	44.3166	59	38.3211	59.1	174.412	59.1	150.608
59.2	310.378	59.2	298.748	59.2	285.222	59.2	231.89	59.1	7.4382	59.1	7.22074	59.1	44.3653	59.1	38.3758	59.2	174.198	59.2	150.844
59.3		59.3	299.15	59.3		59.3	232.227	59.2	7.4382	59.2	7.23284	59.2	44.4149	59.2	38.4303	59.3		59.3	151.081
59.4		59.4	299.553	59.4		59.4	232.564	59.3		59.3	7.24494	59.3		59.3	38.4849	59.4		59.4	151.317
59.5		59.5	299.955	59.5		59.5	232.901	59.4		59.4	7.25703	59.4		59.4	38.5394	59.5		59.5	151.553
59.6		59.6	300.357	59.6		59.6	233.238	59.5		59.5	7.26913	59.5		59.5	38.5939	59.6		59.6	151.789
59.7		59.7	300.758	59.7		59.7	233.574	59.6		59.6	7.28123	59.6		59.6	38.6484	59.7		59.7	152.025
59.8		59.8	301.16	59.8		59.8	233.91	59.7		59.7	7.29333	59.7		59.7	38.7028	59.8		59.8	152.262
59.9		59.9	301.561	59.9		59.9	234.246	59.8		59.8	7.30542	59.8		59.8	38.7572	59.9		59.9	152.498
60		60	301.961	60		60	234.582	59.9		59.9	7.31752	59.9		59.9	38.8116	60		60	152.734
60.1		60.1	301.961	60.1		60.1	234.582	60		60	7.31752	60		60	38.8116	60.1		60.1	152.734
60.2		60.2	301.808	60.2		60.2	234.514	60.1		60.1	7.3173	60.1		60.1	38.7961	60.2		60.2	152.715
60.3		60.3	301.654	60.3		60.3	234.446	60.2		60.2	7.31707	60.2		60.2	38.7807	60.3		60.3	152.696
60.4		60.4	301.501	60.4		60.4	234.377	60.3		60.3	7.31685	60.3		60.3	38.7653	60.4		60.4	152.677
60.5		60.5	301.347	60.5		60.5	234.309	60.4		60.4	7.31663	60.4		60.4	38.7498	60.5		60.5	152.659
60.6		60.6	301.194	60.6		60.6	234.241	60.5		60.5	7.3164	60.5		60.5	38.7344	60.6		60.6	152.64
60.7		60.7	301.041	60.7		60.7	234.172	60.6		60.6	7.31618	60.6		60.6	38.719	60.7		60.7	152.621
60.8		60.8	300.888	60.8		60.8	234.104	60.7		60.7	7.31595	60.7		60.7	38.7036	60.8		60.8	152.602
60.9		60.9	300.734	60.9		60.9	234.036	60.8		60.8	7.31573	60.8		60.8	38.6882	60.9		60.9	152.584
61		61	300.581	61		61	233.967	60.9		60.9	7.31551	60.9		60.9	38.6728	61		61	152.565
61.1		61.1	300.429	61.1		61.1	233.899	61		61	7.31528	61		61	38.6574	61.1		61.1	152.546
61.2		61.2	300.276	61.2		61.2	233.831	61.1		61.1	7.31506	61.1		61.1	38.6421	61.2		61.2	152.528
61.3		61.3	300.123	61.3		61.3	233.763	61.2		61.2	7.31484	61.2		61.2	38.6267	61.3		61.3	152.509
61.4		61.4	299.97	61.4		61.4	233.695	61.3		61.3	7.31461	61.3		61.3	38.6113	61.4		61.4	152.49
61.5		61.5	299.818	61.5		61.5	233.627	61.4		61.4	7.31439	61.4		61.4	38.596	61.5		61.5	152.471
61.6		61.6	299.665	61.6		61.6	233.558	61.5		61.5	7.31417	61.5		61.5	38.5806	61.6		61.6	152.453
61.7		61.7	299.513	61.7		61.7	233.49	61.6		61.6	7.31394	61.6		61.6	38.5653	61.7		61.7	152.434
61.8	315.393	61.8	299.36	61.8	291.048	61.8	233.422	61.7		61.7	7.31372	61.7		61.7	38.5499	61.8	180.704	61.8	152.415
61.9	315.319	61.9	299.208	61.9	291.058	61.9	233.354	61.8	5.8177	61.8	7.3135	61.8	44.2109	61.8	38.5346	61.9	180.728	61.9	152.397
62	315.292	62	299.056	62	291.058	62	233.286	61.9	5.8177	61.9	7.31327	61.9	44.2153	61.9	38.5193	62	180.728	62	152.378
62.1	315.22	62.1	298.904	62.1	291.048	62.1	233.218	62	5.87599	62	7.31305	62	44.2153	62	38.5039	62.1	180.704	62.1	152.359
62.2	315.095	62.2	298.751	62.2	291.044	62.2	233.15	62.1	5.90789	62.1	7.31283	62.1	44.166	62.1	38.4886	62.2	180.728	62.2	152.341
62.3	315.005	62.3	298.599	62.3	290.807	62.3	233.082	62.2	5.91239	62.2	7.3126	62.2	44.166	62.2	38.4733	62.3	180.685	62.3	152.322
62.4	314.896	62.4	298.448	62.4	290.803	62.4	233.014	62.3	5.91239	62.3	7.31238	62.3	44.2251	62.3	38.458	62.4	180.685	62.4	152.303
62.5	314.829	62.5	298.296	62.5	290.741	62.5	232.946	62.4	5.9228	62.4	7.31216	62.4	44.2842	62.4	38.4427	62.5	180.6	62.5	152.284
62.6	314.744	62.6	298.144	62.6	290.729	62.6	232.878	62.5	6.0336	62.5	7.31193	62.5	44.3736	62.5	38.4274	62.6	180.512	62.6	152.266
62.7	314.804	62.7	297.992	62.7	290.654	62.7	232.811	62.6	6.10389	62.6	7.31171	62.6	44.3921	62.6	38.4121	62.7	180.575	62.7	152.247
62.8	314.668	62.8	297.841	62.8	290.638	62.8	232.743	62.7	6.1744	62.7	7.31148	62.7	44.3267	62.7	38.3968	62.8	180.575	62.8	152.228
62.9	314.545	62.9	297.689	62.9	290.58	62.9	232.675	62.8	6.0776	62.8	7.31126	62.8	44.3426	62.8	38.3816	62.9	180.559	62.9	152.21
63	314.412	63	297.538	63	290.493	63	232.607	62.9	6.0611	62.9	7.31104	62.9	44.3425	62.9	38.3663	63	180.497	63	152.191
63.1	314.302	63.1	297.386	63.1	290.454	63.1	232.539	63	5.8783	63	7.31081	63	44.2949	63	38.351	63.1	180.445	63.1	152.172
63.2	314.155	63.2	297.235	63.2	290.335	63.2	232.471	63.1	5.983	63.1	7.31059	63.1	44.2608	63.1	38.3358	63.2	180.405	63.2	152.154
63.3	314.06	63.3	297.084	63.3	290.273	63.3	232.404	63.2	6.0248	63.2	7.31037	63.2	44.2589	63.2	38.3205	63.3	180.365	63.3	152.135
63.4	313.949	63.4	296.933	63.4	290.239	63.4	232.336	63.3	5.9772	63.3	7.31014	63.3	44.254	63.3	38.3053	63.4	180.333	63.4	152.116
63.5	313.889	63.5	296.782	63.5	290.167	63.5	232.268	63.4	5.9741	63.4	7.30992	63.4	44.2509	63.4	38.29	63.5	180.289	63.5	152.098
63.6	313.781	63.6	296.631	63.6	290.095	63.6	232.2	63.5	5.9817	63.5	7.3097	63.5	44.2439	63.5	38.2748	63.6	180.253	63.6	152.079
63.7	313.668	63.7	296.48	63.7	290.029	63.7	232.133	63.6	5.9896	63.6	7.30947	63.6	44.2609	63.6	38.2596	63.7	180.199	63.7	152.06
63.8	313.527	63.8	296.329	63.8	289.95	63.8	232.065	63.7	5.9891	63.7	7.30925	63.7	44.2234	63.7	38.2444	63.8	180.147	63.8	152.042
63.9	313.389	63.9	296.178	63.9	289.858	63.9	231.997	63.8	5.9902	63.8	7.30903	63.8	44.2323	63.8	38.2291	63.9	180.104	63.9	152.023
64	313.228	64	296.027	64	289.768	64	231.93	63.9	6.0118	63.9	7.3088	63.9	44.2379	63.9	38.2139	64	180.095	64	152.004
64.1	313.069	64.1	295.877	64.1	289.688	64.1	231.862	64	6.001	64	7.30858	64	44.2689	64	38.1987	64.1	180.05	64.1	151.986
64.2	312.904	64.2	295.726	64.2	289.568	64.2	231.794	64.1	5.995	64.1	7.30836	64.1	44.2838	64.1	38.1835	64.2	180.011	64.2	151.967
64.3	312.765	64.3	295.576	64.3	289.445	64.3	231.727	64.2	5.9911	64.2	7.30813	64.2	44.2767	64.2	38.1683	64.3	179.967	64.3	151.948
64.4	312.597	64.4	295.425	64.4	289.36	64.4	231.659	64.3	5.98	64.3	7.30791	64.3	44.3008	64.3	38.1532	64.4	179.921	64.4	151.93
64.5	312.447	64.5	295.275	64.5	289.27	64.5	231.592	64.4	5.9787	64.4	7.30769	64.4	44.2989	64.4	38.138	64.5	179.867	64.5	151.911
64.6	312.292	64.6	295.125	64.6	289.18	64.6	231.524	64.5	5.9845	64.5	7.30746	64.5	44.3006	64.5	38.1228	64.6	179.855	64.6	151.893
64.7	312.158	64.7	294.975	64.7	289.083	64.7	231.457	64.6	5.9893	64.6	7.30724	64.6	44.2958	64.6	38.1076	64.7	179.818	64.7	151.874
64.8	312.015	64.8	294.825	64.8	288.984	64.8	231.389	64.7	6.0095	64.7	7.30702	64.7	44.2794	64.7	38.0925	64.8	179.779	64.8	151.855
64.9	311.858	64.9	294.675	64.9	288.882	64.9	231.322	64.8	6.0047	64.8	7.30679	64.8	44.2936	64.8	38.0773	64.9	179.753	64.9	151.837
65	311.699	65	294.525	65	288.773	65	231.254	64.9	6.0615	64.9	7.30657	64.9	44.281	64.9	38.0622	65	179.711	65	151.818
65.1	311.555	65.1	294.375	65.1	288.667	65.1	231.187	65	6.0385	65	7.30635	65	44.3012	65	38.047	65.1	179.68	65.1	151.799
65.2	311.415	65.2	294.225	65.2	288.572	65.2	231.12	65.1	6.0622	65.1	7.30612	65.1	44.2738	65.1	38.0319	65.2	179.643	65.2	151.781
65.3	311.279	65.3	294.075	65.3	288.47	65.3	231.052	65.2	6.0615	65.2	7.3059	65.2	44.2767	65.2	38.0168	65.3	179.616	65.3	151.762
65.4	311.14	65.4	293.926	65.4	288.369	65.4	230.985	65.3	6.0839	65.3	7.30568	65.3	44.2782	65.3	38.0017	65.4	179.589	65.4	151.744
65.5	311.006	65.5	293.776	65.5	288.267	65.5	230.917	65.4	6.0746	65.4	7.30545	65.4	44.29	65.4	37.9865	65.5	179.554	65.5	151.725
65.6	310.851	65.6	293.627	65.6	288.165	65.6	230.85	65.5	6.079	65.5	7.30523	65.5	44.278	65.5	37.9714	65.6	179.528	65.6	151.706
65.7	310.705	65.7	293.477	65.7	288.053	65.7	230.783	65.6	6.0847	65.6	7.30501	65.6	44.2848	65.6	37.9563	65.7	179.506	65.7	151.688
65.8	310.552	65.8	293.328	65.8	287.937	65.8	230.715	65.7	6.0781	65.7	7.30479	65.7	44.2906	65.7	37.9412	65.8	179.469	65.8	151.669
65.9	310.401	65.9	293.179	65.9	287.834	65.9	230.648	65.8	6.0799	65.8	7.30456	65.8	44.2933	65.8	37.9261	65.9	179.435	65.9	151.65
66	310.238	66	293.03	66	287.73	66	230.581	65.9	6.0875	65.9	7.30434	65.9	44.3057	65.9	37.911	66	179.399	66	151.632
66.1	310.07	66.1	292.881	66.1	287.618	66.1	230.514	66	6.0753	66	7.30412	66	44.2731	66	37.896	66.1	179.369	66.1	151.613
66.2	309.9	66.2	292.732	66.2	287.516	66.2	230.447	66.1	6.0821	66.1	7.30389	66.1	44.2616	66.1	37.8809	66.2	179.33	66.2	151.595
66.3	309.719	66.3	292.583	66.3	287.406	66.3	230.379	66.2	6.0664	66.2	7.30367	66.2	44.2721	66.2	37.8658	66.3	179.303	66.3	151.576
66.4	309.542	66.4	292.434	66.4	287.298	66.4	230.312	66.3	6.0765	66.3	7.30345	66.3	44.2446	66.3	37.8507	66.4	179.275	66.4	151.557
66.5	309.376	66.5	292.285	66.5	287.178	66.5	230.245	66.4	6.0562	66.4	7.30322	66.4	44.2129	66.4	37.8357	66.5	179.232	66.5	151.539
66.6	309.199	66.6	292.136	66.6	287.067	66.6	230.178	66.5	6.0591	66.5	7.303	66.5	44.2029	66.5	37.8206	66.6	179.199	66.6	151.52
66.7	309.011	66.7	291.988	66.7	286.962	66.7	230.111	66.6	6.0524	66.6	7.30278	66.6	44.1826	66.6	37.8056	66.7	179.166	66.7	151.502
66.8	308.83	66.8	291.839	66.8	286.849	66.8	230.044	66.7	6.0591	66.7	7.30255	66.7	44.2064	66.7	37.7906	66.8	179.14	66.8	151.483
66.9	308.655	66.9	291.691	66.9	286.744	66.9	229.977	66.8	6.0699	66.8	7.30233	66.8	44.1913	66.8	37.7755	66.9	179.12	66.9	151.465
67	308.481	67	291.542	67	286.632	67	229.91	66.9	6.0837	66.9	7.30211	66.9	44.148	66.9	37.7605	67	179.102	67	151.446
67.1	308.308	67.1	291.394	67.1	286.52	67.1	229.843	67	6.0674	67	7.30188	67	44.1419	67	37.7455	67.1	179.073	67.1	151.427
67.2	308.136	67.2	291.246	67.2	286.413	67.2	229.776	67.1	6.087	67.1	7.30166	67.1	44.1205	67.1	37.7304	67.2	179.045	67.2	151.409
67.3	307.961	67.3	291.098	67.3	286.3	67.3	229.709	67.2	6.0889	67.2	7.30144	67.2	44.3188	67.2	37.7154	67.3	179.013	67.3	151.39
67.4	307.784	67.4	290.95	67.4	286.193	67.4	229.642	67.3	6.0773	67.3	7.30121	67.3	44.7214	67.3	37.7004	67.4	178.981	67.4	151.372
67.5	307.612	67.5	290.802	67.5	286.081	67.5	229.575	67.4	6.0838	67.4	7.30099	67.4	44.9367	67.4	37.6854	67.5	178.947	67.5	151.353
67.6	307.436	67.6	290.654	67.6	285.964	67.6	229.508	67.5	6.076	67.5	7.30077	67.5	45.1324	67.5	37.6704	67.6	178.921	67.6	151.334
67.7	307.264	67.7	290.506	67.7	285.855	67.7	229.441	67.6	6.0714	67.6	7.30055	67.6	45.151	67.6	37.6555	67.7	178.884	67.7	151.316
67.8	307.096	67.8	290.358	67.8	285.751	67.8	229.374	67.7	6.0532	67.7	7.30032	67.7	45.2028	67.7	37.6405	67.8	178.854	67.8	151.297
67.9	306.92	67.9	290.21	67.9	285.645	67.9	229.307	67.8	6.0354	67.8	7.3001	67.8	45.1775	67.8	37.6255	67.9	178.829	67.9	151.279
68	306.751	68	290.063	68	285.543	68	229.24	67.9	6.0178	67.9	7.29988	67.9	45.2243	67.9	37.6105	68	178.805	68	151.26
68.1	306.6	68.1	289.915	68.1	285.445	68.1	229.173	68	5.9903	68	7.29965	68	45.3229	68	37.5956	68.1	178.779	68.1	151.242
68.2	306.463	68.2	289.767	68.2	285.346	68.2	229.107	68.1	5.9877	68.1	7.29943	68.1	45.3691	68.1	37.5806	68.2	178.759	68.2	151.223
68.3	306.322	68.3	289.62	68.3	285.261	68.3	229.04	68.2	5.9817	68.2	7.29921	68.2	45.3952	68.2	37.5657	68.3	178.734	68.3	151.205
68.4	306.164	68.4	289.473	68.4	285.167	68.4	228.973	68.3	5.9629	68.3	7.29898	68.3	45.3979	68.3	37.5507	68.4	178.711	68.4	151.186
68.5	306.008	68.5	289.325	68.5	285.074	68.5	228.906	68.4	5.9602	68.4	7.29876	68.4	45.4562	68.4	37.5358	68.5	178.682	68.5	151.167
68.6	305.834	68.6	289.178	68.6	284.983	68.6	228.839	68.5	5.9537	68.5	7.29854	68.5	45.4978	68.5	37.5209	68.6	178.655	68.6	151.149
68.7	305.679	68.7	289.031	68.7	284.894	68.7	228.773	68.6	5.961	68.6	7.29831	68.6	45.5507	68.6	37.5059	68.7	178.628	68.7	151.13
68.8	305.527	68.8	288.884	68.8	284.797	68.8	228.706	68.7	5.9606	68.7	7.29809	68.7	45.5261	68.7	37.491	68.8	178.593	68.8	151.112
68.9	305.374	68.9	288.737	68.9	284.71	68.9	228.639	68.8	5.9512	68.8	7.29787	68.8	45.536	68.8	37.4761	68.9	178.563	68.9	151.093
69	305.22	69	288.59	69	284.616	69	228.573	68.9	5.9459	68.9	7.29765	68.9	45.5245	68.9	37.4612	69	178.547	69	151.075
69.1	305.061	69.1	288.443	69.1	284.52	69.1	228.506	69	5.9414	69	7.29742	69	44.4794	69	37.4463	69.1	178.526	69.1	151.056
69.2	304.909	69.2	288.297	69.2	284.426	69.2	228.439	69.1	5.9374	69.1	7.2972	69.1	43.1425	69.1	37.4314	69.2	178.498	69.2	151.038
69.3	304.752	69.3	288.15	69.3	284.326	69.3	228.373	69.2	5.9289	69.2	7.29698	69.2	43.888	69.2	37.4165	69.3	178.473	69.3	151.019
69.4	304.597	69.4	288.003	69.4	284.227	69.4	228.306	69.3	5.9253	69.3	7.29675	69.3	44.4741	69.3	37.4016	69.4	178.443	69.4	151.001
69.5	304.433	69.5	287.857	69.5	284.133	69.5	228.24	69.4	5.9224	69.4	7.29653	69.4	44.588	69.4	37.3867	69.5	178.417	69.5	150.982
69.6	304.267	69.6	287.71	69.6	284.041	69.6	228.173	69.5	5.919	69.5	7.29631	69.5	44.3752	69.5	37.3719	69.6	178.392	69.6	150.964
69.7	304.092	69.7	287.564	69.7	283.936	69.7	228.107	69.6	5.9117	69.6	7.29609	69.6	44.2202	69.6	37.357	69.7	178.338	69.7	150.945
69.8	303.908	69.8	287.418	69.8	283.839	69.8	228.04	69.7	5.9435	69.7	7.29586	69.7	44.2334	69.7	37.3421	69.8	178.284	69.8	150.927
69.9	303.709	69.9	287.271	69.9	283.721	69.9	227.974	69.8	5.9431	69.8	7.29564	69.8	44.1913	69.8	37.3273	69.9	178.249	69.9	150.908
70	303.436	70	287.125	70	283.621	70	227.907	69.9	5.9326	69.9	7.29542	69.9	44.1934	69.9	37.3124	70	178.244	70	150.889
70.1	303.287	70.1	286.979	70.1	283.411	70.1	227.841	70	5.9353	70	7.29519	70	44.2186	70	37.2976	70.1	178.248	70.1	150.871
70.2	303.102	70.2	286.833	70.2	283.303	70.2	227.774	70.1	5.87869	70.1	7.29497	70.1	44.3905	70.1	37.2827	70.2	178.253	70.2	150.852
70.3	302.967	70.3	286.687	70.3	283.34	70.3	227.708	70.2	5.8195	70.2	7.29475	70.2	44.3198	70.2	37.2679	70.3	178.207	70.3	150.834
70.4	302.805	70.4	286.541	70.4	283.245	70.4	227.641	70.3	5.8445	70.3	7.29452	70.3	44.3224	70.3	37.2531	70.4	178.161	70.4	150.815
70.5	302.622	70.5	286.396	70.5	283.161	70.5	227.575	70.4	5.8343	70.4	7.2943	70.4	44.3718	70.4	37.2383	70.5	178.147	70.5	150.797
70.6	302.449	70.6	286.25	70.6	283.192	70.6	227.509	70.5	5.9541	70.5	7.29408	70.5	44.3872	70.5	37.2234	70.6	178.465	70.6	150.778
70.7	302.42	70.7	286.104	70.7	283.466	70.7	227.442	70.6	5.8627	70.6	7.29386	70.6	44.4153	70.6	37.2086	70.7	179.144	70.7	150.76
70.8	302.481	70.8	285.959	70.8	283.731	70.8	227.376	70.7	5.7983	70.7	7.29363	70.7	44.5053	70.7	37.1938	70.8	178.054	70.8	150.741
70.9	302.448	70.9	285.813	70.9	283.641	70.9	227.31	70.8	5.75231	70.8	7.29341	70.8	44.5383	70.8	37.179	70.9	178.833	70.9	150.723
71	302.051	71	285.668	71	282.375	71	227.244	70.9	5.86829	70.9	7.29319	70.9	44.3843	70.9	37.1643	71	177.244	71	150.704
71.1	301.645	71.1	285.523	71.1	281.383	71.1	227.177	71	5.9169	71	7.29296	71	44.194	71	37.1495	71.1	177.674	71.1	150.686
71.2	302.138	71.2	285.377	71.2	281.03	71.2	227.111	71.1	5.97612	71.1	7.29274	71.1	44.3386	71.1	37.1347	71.2	177.952	71.2	150.667
71.3	302.204	71.3	285.232	71.3	281.24	71.3	227.045	71.2	6.3749	71.2	7.29252	71.2	43.901	71.2	37.1199	71.3	178.174	71.3	150.649
71.4	302.036	71.4	285.087	71.4	281.998	71.4	226.979	71.3	5.86207	71.3	7.2923	71.3	45.2738	71.3	37.1051	71.4	178.298	71.4	150.631
71.5	301.583	71.5	284.942	71.5	282.384	71.5	226.912	71.4	5.82473	71.4	7.29207	71.4	45.0648	71.4	37.0904	71.5	177.671	71.5	150.612
71.6	301.023	71.6	284.797	71.6	282.218	71.6	226.846	71.5	5.7655	71.5	7.29185	71.5	44.7083	71.5	37.0756	71.6	177.376	71.6	150.594
71.7	300.798	71.7	284.652	71.7	282.097	71.7	226.78	71.6	5.7895	71.6	7.29163	71.6	44.5079	71.6	37.0609	71.7	177.262	71.7	150.575
71.8	300.663	71.8	284.507	71.8	281.972	71.8	226.714	71.7	5.8316	71.7	7.2914	71.7	44.3359	71.7	37.0461	71.8	177.282	71.8	150.557
71.9	300.552	71.9	284.363	71.9	281.849	71.9	226.648	71.8	5.8115	71.8	7.29118	71.8	44.2486	71.8	37.0314	71.9	177.262	71.9	150.538
72	300.531	72	284.218	72	281.743	72	226.582	71.9	5.8106	71.9	7.29096	71.9	44.2488	71.9	37.0167	72	177.246	72	150.52
72.1	300.516	72.1	284.073	72.1	281.778	72.1	226.516	72	5.7756	72	7.29074	72	44.1984	72	37.0019	72.1	177.201	72.1	150.501
72.2	300.476	72.2	283.929	72.2	281.733	72.2	226.45	72.1	5.7705	72.1	7.29051	72.1	44.2017	72.1	36.9872	72.2	177.091	72.2	150.483
72.3	300.456	72.3	283.784	72.3	281.739	72.3	226.384	72.2	5.7174	72.2	7.29029	72.2	44.1731	72.2	36.9725	72.3	177.362	72.3	150.464
72.4	300.468	72.4	283.64	72.4	281.581	72.4	226.318	72.3	5.78288	72.3	7.29007	72.3	44.1493	72.3	36.9578	72.4	177.591	72.4	150.446
72.5	300.233	72.5	283.496	72.5	281.179	72.5	226.252	72.4	5.70462	72.4	7.28985	72.4	44.2884	72.4	36.9431	72.5	177.763	72.5	150.427
72.6	300.117	72.6	283.351	72.6	281.083	72.6	226.186	72.5	5.8028	72.5	7.28962	72.5	44.1341	72.5	36.9284	72.6	177.635	72.6	150.409
72.7	300.018	72.7	283.207	72.7	281.071	72.7	226.12	72.6	5.8588	72.6	7.2894	72.6	44.1141	72.6	36.9137	72.7	177.604	72.7	150.39
72.8	299.892	72.8	283.063	72.8	281.048	72.8	226.054	72.7	5.9136	72.7	7.28918	72.7	44.1105	72.7	36.899	72.8	177.606	72.8	150.372
72.9	299.715	72.9	282.919	72.9	281.049	72.9	225.988	72.8	5.9051	72.8	7.28895	72.8	44.0986	72.8	36.8843	72.9	177.551	72.9	150.354
73	299.524	73	282.775	73	281.297	73	225.922	72.9	5.9306	72.9	7.28873	72.9	44.0643	72.9	36.8697	73	177.43	73	150.335
73.1	299.395	73.1	282.631	73.1	281.276	73.1	225.856	73	5.9427	73	7.28851	73	43.9226	73	36.855	73.1	177.184	73.1	150.317
73.2	299.257	73.2	282.487	73.2	281.258	73.2	225.79	73.1	5.916	73.1	7.28829	73.1	43.8196	73.1	36.8403	73.2	176.21	73.2	150.298
73.3	299.093	73.3	282.344	73.3	281.126	73.3	225.725	73.2	5.8476	73.2	7.28806	73.2	43.7795	73.2	36.8257	73.3	176.588	73.3	150.28
73.4	298.998	73.4	282.2	73.4	280.864	73.4	225.659	73.3	5.8185	73.3	7.28784	73.3	43.7964	73.3	36.811	73.4	177.128	73.4	150.261
73.5	298.956	73.5	282.057	73.5	280.662	73.5	225.593	73.4	5.6035	73.4	7.28762	73.4	43.8931	73.4	36.7964	73.5	177.14	73.5	150.243
73.6	299.051	73.6	281.913	73.6	280.675	73.6	225.527	73.5	5.3989	73.5	7.2874	73.5	44.1696	73.5	36.7818	73.6	177.059	73.6	150.224
73.7	299.1	73.7	281.77	73.7	280.704	73.7	225.461	73.6	5.28811	73.6	7.28717	73.6	44.3623	73.6	36.7671	73.7	177.085	73.7	150.206
73.8	299.055	73.8	281.626	73.8	280.678	73.8	225.396	73.7	5.3149	73.7	7.28695	73.7	44.3691	73.7	36.7525	73.8	177.118	73.8	150.188
73.9	298.987	73.9	281.483	73.9	280.6	73.9	225.33	73.8	5.2763	73.8	7.28673	73.8	44.3981	73.8	36.7379	73.9	177.081	73.9	150.169
74	299.007	74	281.34	74	280.633	74	225.264	73.9	5.2045	73.9	7.28651	73.9	44.4184	73.9	36.7233	74	177.04	74	150.151
74.1	298.935	74.1	281.197	74.1	280.482	74.1	225.199	74	5.227	74	7.28628	74	44.342	74	36.7087	74.1	177.062	74.1	150.132
74.2	298.804	74.2	281.054	74.2	280.324	74.2	225.133	74.1	5.20961	74.1	7.28606	74.1	44.2344	74.1	36.694	74.2	177.009	74.2	150.114
74.3	298.606	74.3	280.911	74.3	280.226	74.3	225.067	74.2	5.2735	74.2	7.28584	74.2	44.2088	74.2	36.6795	74.3	176.913	74.3	150.095
74.4	298.469	74.4	280.768	74.4	280.051	74.4	225.002	74.3	5.33571	74.3	7.28561	74.3	44.1741	74.3	36.6649	74.4	176.9	74.4	150.077
74.5	298.317	74.5	280.625	74.5	279.925	74.5	224.936	74.4	5.40119	74.4	7.28539	74.4	44.1031	74.4	36.6503	74.5	176.812	74.5	150.059
74.6	298.108	74.6	280.482	74.6	279.896	74.6	224.871	74.5	5.4653	74.5	7.28517	74.5	44.0778	74.5	36.6357	74.6	176.757	74.6	150.04
74.7	297.887	74.7	280.339	74.7	279.816	74.7	224.805	74.6	5.52721	74.6	7.28495	74.6	44.0588	74.6	36.6211	74.7	176.742	74.7	150.022
74.8	297.662	74.8	280.197	74.8	279.769	74.8	224.739	74.7	5.5892	74.7	7.28472	74.7	44.0127	74.7	36.6065	74.8	176.733	74.8	150.003
74.9	297.422	74.9	280.054	74.9	279.693	74.9	224.674	74.8	5.6683	74.8	7.2845	74.8	43.9842	74.8	36.592	74.9	176.698	74.9	149.985
75	297.199	75	279.912	75	279.641	75	224.608	74.9	5.7109	74.9	7.28428	74.9	43.9638	74.9	36.5774	75	176.675	75	149.967
75.1	296.961	75.1	279.769	75.1	279.553	75.1	224.543	75	5.6904	75	7.28406	75	43.9532	75	36.5629	75.1	176.699	75.1	149.948
75.2	296.76	75.2	279.627	75.2	279.461	75.2	224.477	75.1	5.7331	75.1	7.28383	75.1	43.9393	75.1	36.5483	75.2	176.654	75.2	149.93
75.3	296.549	75.3	279.485	75.3	279.376	75.3	224.412	75.2	5.7552	75.2	7.28361	75.2	43.9298	75.2	36.5338	75.3	176.639	75.3	149.911
75.4	296.372	75.4	279.343	75.4	279.278	75.4	224.347	75.3	5.778	75.3	7.28339	75.3	43.9339	75.3	36.5193	75.4	176.642	75.4	149.893
75.5	296.216	75.5	279.2	75.5	279.187	75.5	224.281	75.4	5.7711	75.4	7.28317	75.4	43.938	75.4	36.5047	75.5	176.625	75.5	149.875
75.6	296.057	75.6	279.058	75.6	279.094	75.6	224.216	75.5	5.8302	75.5	7.28294	75.5	43.9237	75.5	36.4902	75.6	176.624	75.6	149.856
75.7	295.884	75.7	278.916	75.7	278.993	75.7	224.15	75.6	5.8325	75.6	7.28272	75.6	43.9101	75.6	36.4757	75.7	176.62	75.7	149.838
75.8	295.705	75.8	278.774	75.8	278.891	75.8	224.085	75.7	5.8063	75.7	7.2825	75.7	43.8928	75.7	36.4612	75.8	176.616	75.8	149.819
75.9	295.582	75.9	278.633	75.9	278.795	75.9	224.02	75.8	5.8031	75.8	7.28228	75.8	43.8889	75.8	36.4467	75.9	176.626	75.9	149.801
76	295.416	76	278.491	76	278.705	76	223.954	75.9	5.7923	75.9	7.28205	75.9	43.8845	75.9	36.4322	76	176.627	76	149.783
76.1	295.255	76.1	278.349	76.1	278.619	76.1	223.889	76	5.8073	76	7.28183	76	43.8869	76	36.4177	76.1	176.625	76.1	149.764
76.2	295.103	76.2	278.208	76.2	278.519	76.2	223.824	76.1	5.8012	76.1	7.28161	76.1	43.8824	76.1	36.4032	76.2	176.599	76.2	149.746
76.3	294.941	76.3	278.066	76.3	278.432	76.3	223.759	76.2	5.7852	76.2	7.28139	76.2	43.8754	76.2	36.3887	76.3	176.582	76.3	149.728
76.4	294.775	76.4	277.925	76.4	278.336	76.4	223.693	76.3	5.785	76.3	7.28116	76.3	43.8625	76.3	36.3742	76.4	176.567	76.4	149.709
76.5	294.659	76.5	277.783	76.5	278.252	76.5	223.628	76.4	5.7928	76.4	7.28094	76.4	43.8491	76.4	36.3598	76.5	176.564	76.5	149.691
76.6	294.526	76.6	277.642	76.6	278.166	76.6	223.563	76.5	5.8035	76.5	7.28072	76.5	43.8374	76.5	36.3453	76.6	176.541	76.6	149.672
76.7	294.389	76.7	277.501	76.7	278.075	76.7	223.498	76.6	5.8249	76.6	7.2805	76.6	43.8315	76.6	36.3308	76.7	176.537	76.7	149.654
76.8	294.252	76.8	277.359	76.8	277.988	76.8	223.433	76.7	5.8203	76.7	7.28027	76.7	43.8235	76.7	36.3164	76.8	176.494	76.8	149.636
76.9	294.107	76.9	277.218	76.9	277.898	76.9	223.367	76.8	5.8238	76.8	7.28005	76.8	43.8105	76.8	36.3019	76.9	176.477	76.9	149.617
77	293.98	77	277.077	77	277.809	77	223.302	76.9	5.8308	76.9	7.27983	76.9	43.793	76.9	36.2875	77	176.448	77	149.599
77.1	293.838	77.1	276.936	77.1	277.725	77.1	223.237	77	5.8486	77	7.27961	77	43.7886	77	36.2731	77.1	176.42	77.1	149.581
77.2	293.7	77.2	276.795	77.2	277.632	77.2	223.172	77.1	5.8594	77.1	7.27938	77.1	43.777	77.1	36.2586	77.2	176.401	77.2	149.562
77.3	293.574	77.3	276.655	77.3	277.544	77.3	223.107	77.2	5.8738	77.2	7.27916	77.2	43.7692	77.2	36.2442	77.3	176.405	77.3	149.544
77.4	293.435	77.4	276.514	77.4	277.456	77.4	223.042	77.3	5.8914	77.3	7.27894	77.3	43.7635	77.3	36.2298	77.4	176.385	77.4	149.526
77.5	293.279	77.5	276.373	77.5	277.363	77.5	222.977	77.4	5.9095	77.4	7.27872	77.4	43.7578	77.4	36.2154	77.5	176.369	77.5	149.507
77.6	293.136	77.6	276.233	77.6	277.28	77.6	222.912	77.5	5.9317	77.5	7.27849	77.5	43.7527	77.5	36.201	77.6	176.361	77.6	149.489
77.7	292.995	77.7	276.092	77.7	277.194	77.7	222.847	77.6	5.9475	77.6	7.27827	77.6	43.7436	77.6	36.1866	77.7	176.349	77.7	149.471
77.8	292.849	77.8	275.952	77.8	277.108	77.8	222.782	77.7	5.9709	77.7	7.27805	77.7	43.7282	77.7	36.1722	77.8	176.331	77.8	149.452
77.9	292.714	77.9	275.811	77.9	277.01	77.9	222.717	77.8	5.992	77.8	7.27783	77.8	43.7135	77.8	36.1578	77.9	176.32	77.9	149.434
78	292.567	78	275.671	78	276.912	78	222.652	77.9	6.0101	77.9	7.27761	77.9	43.6993	77.9	36.1434	78	176.303	78	149.416
78.1	292.431	78.1	275.531	78.1	276.827	78.1	222.587	78	6.0229	78	7.27738	78	43.6945	78	36.129	78.1	176.281	78.1	149.397
78.2	292.285	78.2	275.39	78.2	276.739	78.2	222.522	78.1	6.0343	78.1	7.27716	78.1	43.6846	78.1	36.1146	78.2	176.25	78.2	149.379
78.3	292.131	78.3	275.25	78.3	276.652	78.3	222.457	78.2	6.0418	78.2	7.27694	78.2	43.6756	78.2	36.1003	78.3	176.222	78.3	149.361
78.4	291.968	78.4	275.11	78.4	276.561	78.4	222.393	78.3	6.0507	78.3	7.27672	78.3	43.6615	78.3	36.0859	78.4	176.194	78.4	149.342
78.5	291.815	78.5	274.97	78.5	276.473	78.5	222.328	78.4	6.0478	78.4	7.27649	78.4	43.6528	78.4	36.0716	78.5	176.164	78.5	149.324
78.6	291.661	78.6	274.83	78.6	276.385	78.6	222.263	78.5	6.0482	78.5	7.27627	78.5	43.6458	78.5	36.0572	78.6	176.139	78.6	149.306
78.7	291.515	78.7	274.691	78.7	276.297	78.7	222.198	78.6	6.057	78.6	7.27605	78.6	43.6406	78.6	36.0429	78.7	176.116	78.7	149.287
78.8	291.368	78.8	274.551	78.8	276.211	78.8	222.133	78.7	6.0556	78.7	7.27583	78.7	43.6338	78.7	36.0285	78.8	176.097	78.8	149.269
78.9	291.221	78.9	274.411	78.9	276.118	78.9	222.069	78.8	6.0572	78.8	7.2756	78.8	43.6362	78.8	36.0142	78.9	176.075	78.9	149.251
79	291.08	79	274.272	79	276.036	79	222.004	78.9	6.0594	78.9	7.27538	78.9	43.6324	78.9	35.9999	79	176.048	79	149.232
79.1	290.94	79.1	274.132	79.1	275.95	79.1	221.939	79	6.0627	79	7.27516	79	43.6292	79	35.9856	79.1	176.024	79.1	149.214
79.2	290.791	79.2	273.993	79.2	275.857	79.2	221.874	79.1	6.0726	79.1	7.27494	79.1	43.6264	79.1	35.9712	79.2	176.004	79.2	149.196
79.3	290.643	79.3	273.853	79.3	275.767	79.3	221.81	79.2	6.0701	79.2	7.27471	79.2	43.6195	79.2	35.9569	79.3	175.973	79.3	149.177
79.4	290.505	79.4	273.714	79.4	275.676	79.4	221.745	79.3	6.0719	79.3	7.27449	79.3	43.6078	79.3	35.9426	79.4	175.946	79.4	149.159
79.5	290.361	79.5	273.575	79.5	275.586	79.5	221.68	79.4	6.0766	79.4	7.27427	79.4	43.6004	79.4	35.9283	79.5	175.918	79.5	149.141
79.6	290.219	79.6	273.435	79.6	275.493	79.6	221.616	79.5	6.0753	79.5	7.27405	79.5	43.5986	79.5	35.914	79.6	175.898	79.6	149.123
79.7	290.071	79.7	273.296	79.7	275.406	79.7	221.551	79.6	6.0767	79.6	7.27383	79.6	43.5933	79.6	35.8997	79.7	175.873	79.7	149.104
79.8	289.914	79.8	273.157	79.8	275.319	79.8	221.487	79.7	6.0749	79.7	7.2736	79.7	43.5886	79.7	35.8855	79.8	175.852	79.8	149.086
79.9	289.764	79.9	273.018	79.9	275.235	79.9	221.422	79.8	6.08	79.8	7.27338	79.8	43.5745	79.8	35.8712	79.9	175.829	79.9	149.068
80	289.613	80	272.879	80	275.144	80	221.357	79.9	6.0847	79.9	7.27316	79.9	43.5711	79.9	35.8569	80	175.81	80	149.049
80.1	289.458	80.1	272.741	80.1	275.053	80.1	221.293	80	6.0901	80	7.27294	80	43.5594	80	35.8427	80.1	175.788	80.1	149.031
80.2	289.305	80.2	272.602	80.2	274.973	80.2	221.228	80.1	6.0958	80.1	7.27271	80.1	43.5513	80.1	35.8284	80.2	175.765	80.2	149.013
80.3	289.156	80.3	272.463	80.3	274.891	80.3	221.164	80.2	6.0986	80.2	7.27249	80.2	43.5432	80.2	35.8141	80.3	175.743	80.3	148.995
80.4	289.019	80.4	272.324	80.4	274.809	80.4	221.099	80.3	6.1013	80.3	7.27227	80.3	43.5328	80.3	35.7999	80.4	175.727	80.4	148.976
80.5	288.874	80.5	272.186	80.5	274.729	80.5	221.035	80.4	6.1092	80.4	7.27205	80.4	43.5235	80.4	35.7856	80.5	175.705	80.5	148.958
80.6	288.733	80.6	272.047	80.6	274.643	80.6	220.97	80.5	6.1143	80.5	7.27183	80.5	43.5153	80.5	35.7714	80.6	175.684	80.6	148.94
80.7	288.591	80.7	271.909	80.7	274.554	80.7	220.906	80.6	6.1214	80.6	7.2716	80.6	43.5083	80.6	35.7572	80.7	175.665	80.7	148.921
80.8	288.449	80.8	271.771	80.8	274.47	80.8	220.842	80.7	6.1243	80.7	7.27138	80.7	43.5009	80.7	35.743	80.8	175.643	80.8	148.903
80.9	288.303	80.9	271.632	80.9	274.388	80.9	220.777	80.8	6.1248	80.8	7.27116	80.8	43.4965	80.8	35.7287	80.9	175.613	80.9	148.885
81	288.155	81	271.494	81	274.296	81	220.713	80.9	6.1231	80.9	7.27094	80.9	43.4882	80.9	35.7145	81	175.588	81	148.867
81.1	288.005	81.1	271.356	81.1	274.203	81.1	220.649	81	6.1282	81	7.27072	81	43.4821	81	35.7003	81.1	175.571	81.1	148.848
81.2	287.855	81.2	271.218	81.2	274.118	81.2	220.584	81.1	6.1309	81.1	7.27049	81.1	43.4725	81.1	35.6861	81.2	175.548	81.2	148.83
81.3	287.697	81.3	271.08	81.3	274.031	81.3	220.52	81.2	6.1319	81.2	7.27027	81.2	43.4646	81.2	35.6719	81.3	175.523	81.3	148.812
81.4	287.54	81.4	270.942	81.4	273.949	81.4	220.456	81.3	6.1302	81.3	7.27005	81.3	43.4587	81.3	35.6577	81.4	175.499	81.4	148.794
81.5	287.381	81.5	270.804	81.5	273.859	81.5	220.391	81.4	6.1318	81.4	7.26983	81.4	43.4446	81.4	35.6435	81.5	175.477	81.5	148.775
81.6	287.236	81.6	270.667	81.6	273.769	81.6	220.327	81.5	6.1333	81.5	7.2696	81.5	43.4348	81.5	35.6294	81.6	175.456	81.6	148.757
81.7	287.093	81.7	270.529	81.7	273.685	81.7	220.263	81.6	6.1296	81.6	7.26938	81.6	43.429	81.6	35.6152	81.7	175.442	81.7	148.739
81.8	286.953	81.8	270.391	81.8	273.599	81.8	220.199	81.7	6.1287	81.7	7.26916	81.7	43.4239	81.7	35.601	81.8	175.423	81.8	148.721
81.9	286.807	81.9	270.254	81.9	273.508	81.9	220.134	81.8	6.1249	81.8	7.26894	81.8	43.421	81.8	35.5869	81.9	175.401	81.9	148.702
82	286.67	82	270.116	82	273.425	82	220.07	81.9	6.1216	81.9	7.26872	81.9	43.415	81.9	35.5727	82	175.375	82	148.684
82.1	286.528	82.1	269.979	82.1	273.342	82.1	220.006	82	6.1234	82	7.26849	82	43.4084	82	35.5585	82.1	175.349	82.1	148.666
82.2	286.381	82.2	269.841	82.2	273.259	82.2	219.942	82.1	6.1258	82.1	7.26827	82.1	43.403	82.1	35.5444	82.2	175.324	82.2	148.648
82.3	286.237	82.3	269.704	82.3	273.173	82.3	219.878	82.2	6.1323	82.2	7.26805	82.2	43.3918	82.2	35.5303	82.3	175.298	82.3	148.629
82.4	286.081	82.4	269.567	82.4	273.086	82.4	219.814	82.3	6.132	82.3	7.26783	82.3	43.3782	82.3	35.5161	82.4	175.269	82.4	148.611
82.5	285.923	82.5	269.43	82.5	273.004	82.5	219.75	82.4	6.133	82.4	7.26761	82.4	43.364	82.4	35.502	82.5	175.253	82.5	148.593
82.6	285.776	82.6	269.293	82.6	272.928	82.6	219.686	82.5	6.1344	82.5	7.26738	82.5	43.3502	82.5	35.4879	82.6	175.233	82.6	148.575
82.7	285.633	82.7	269.156	82.7	272.85	82.7	219.622	82.6	6.1389	82.6	7.26716	82.6	43.3375	82.6	35.4738	82.7	175.205	82.7	148.556
82.8	285.483	82.8	269.019	82.8	272.766	82.8	219.557	82.7	6.1403	82.7	7.26694	82.7	43.3243	82.7	35.4596	82.8	175.187	82.8	148.538
82.9	285.339	82.9	268.882	82.9	272.679	82.9	219.493	82.8	6.1437	82.8	7.26672	82.8	43.3115	82.8	35.4455	82.9	175.168	82.9	148.52
83	285.199	83	268.745	83	272.59	83	219.429	82.9	6.1442	82.9	7.2665	82.9	43.302	82.9	35.4314	83	175.143	83	148.502
83.1	285.06	83.1	268.608	83.1	272.505	83.1	219.365	83	6.1451	83	7.26627	83	43.2975	83	35.4173	83.1	175.124	83.1	148.484
83.2	284.928	83.2	268.472	83.2	272.42	83.2	219.302	83.1	6.1462	83.1	7.26605	83.1	43.2874	83.1	35.4033	83.2	175.095	83.2	148.465
83.3	284.792	83.3	268.335	83.3	272.339	83.3	219.238	83.2	6.1444	83.2	7.26583	83.2	43.2752	83.2	35.3892	83.3	175.066	83.3	148.447
83.4	284.647	83.4	268.199	83.4	272.257	83.4	219.174	83.3	6.1445	83.3	7.26561	83.3	43.2613	83.3	35.3751	83.4	175.043	83.4	148.429
83.5	284.498	83.5	268.062	83.5	272.168	83.5	219.11	83.4	6.1428	83.4	7.26539	83.4	43.2509	83.4	35.361	83.5	175.022	83.5	148.411
83.6	284.36	83.6	267.926	83.6	272.082	83.6	219.046	83.5	6.1414	83.5	7.26516	83.5	43.2408	83.5	35.3469	83.6	175.003	83.6	148.392
83.7	284.218	83.7	267.789	83.7	272.002	83.7	218.982	83.6	6.1456	83.6	7.26494	83.6	43.2315	83.6	35.3329	83.7	174.98	83.7	148.374
83.8	284.07	83.8	267.653	83.8	271.922	83.8	218.918	83.7	6.1402	83.7	7.26472	83.7	43.2212	83.7	35.3188	83.8	174.96	83.8	148.356
83.9	283.923	83.9	267.517	83.9	271.84	83.9	218.854	83.8	6.1367	83.8	7.2645	83.8	43.2115	83.8	35.3048	83.9	174.945	83.9	148.338
84	283.777	84	267.381	84	271.755	84	218.791	83.9	6.1371	83.9	7.26428	83.9	43.2039	83.9	35.2907	84	174.926	84	148.32
84.1	283.639	84.1	267.245	84.1	271.671	84.1	218.727	84	6.1349	84	7.26405	84	43.1971	84	35.2767	84.1	174.904	84.1	148.301
84.2	283.509	84.2	267.109	84.2	271.595	84.2	218.663	84.1	6.1354	84.1	7.26383	84.1	43.1857	84.1	35.2627	84.2	174.883	84.2	148.283
84.3	283.367	84.3	266.973	84.3	271.518	84.3	218.599	84.2	6.1327	84.2	7.26361	84.2	43.1779	84.2	35.2486	84.3	174.86	84.3	148.265
84.4	283.216	84.4	266.837	84.4	271.437	84.4	218.536	84.3	6.1302	84.3	7.26339	84.3	43.1667	84.3	35.2346	84.4	174.835	84.4	148.247
84.5	283.072	84.5	266.701	84.5	271.354	84.5	218.472	84.4	6.1267	84.4	7.26317	84.4	43.1581	84.4	35.2206	84.5	174.816	84.5	148.229
84.6	282.932	84.6	266.566	84.6	271.275	84.6	218.408	84.5	6.1251	84.5	7.26294	84.5	43.1491	84.5	35.2066	84.6	174.795	84.6	148.211
84.7	282.789	84.7	266.43	84.7	271.195	84.7	218.344	84.6	6.122	84.6	7.26272	84.6	43.1376	84.6	35.1926	84.7	174.776	84.7	148.192
84.8	282.637	84.8	266.295	84.8	271.118	84.8	218.281	84.7	6.1207	84.7	7.2625	84.7	43.1247	84.7	35.1786	84.8	174.756	84.8	148.174
84.9	282.487	84.9	266.159	84.9	271.039	84.9	218.217	84.8	6.1227	84.8	7.26228	84.8	43.1135	84.8	35.1646	84.9	174.736	84.9	148.156
85	282.344	85	266.024	85	270.96	85	218.154	84.9	6.119	84.9	7.26206	84.9	43.0969	84.9	35.1506	85	174.711	85	148.138
85.1	282.196	85.1	265.888	85.1	270.873	85.1	218.09	85	6.1148	85	7.26183	85	43.0834	85	35.1366	85.1	174.688	85.1	148.12
85.2	282.037	85.2	265.753	85.2	270.789	85.2	218.026	85.1	6.111	85.1	7.26161	85.1	43.0722	85.1	35.1226	85.2	174.667	85.2	148.101
85.3	281.897	85.3	265.618	85.3	270.709	85.3	217.963	85.2	6.1096	85.2	7.26139	85.2	43.0636	85.2	35.1087	85.3	174.646	85.3	148.083
85.4	281.755	85.4	265.483	85.4	270.624	85.4	217.899	85.3	6.1057	85.3	7.26117	85.3	43.0537	85.3	35.0947	85.4	174.626	85.4	148.065
85.5	281.605	85.5	265.348	85.5	270.543	85.5	217.836	85.4	6.1008	85.4	7.26095	85.4	43.0416	85.4	35.0807	85.5	174.602	85.5	148.047
85.6	281.459	85.6	265.213	85.6	270.461	85.6	217.772	85.5	6.0923	85.5	7.26073	85.5	43.0287	85.5	35.0668	85.6	174.579	85.6	148.029
85.7	281.318	85.7	265.078	85.7	270.379	85.7	217.709	85.6	6.0908	85.6	7.2605	85.6	43.0184	85.6	35.0528	85.7	174.554	85.7	148.011
85.8	281.185	85.8	264.943	85.8	270.297	85.8	217.645	85.7	6.0914	85.7	7.26028	85.7	43.0098	85.7	35.0389	85.8	174.535	85.8	147.992
85.9	281.044	85.9	264.808	85.9	270.216	85.9	217.582	85.8	6.0941	85.8	7.26006	85.8	43.0007	85.8	35.0249	85.9	174.508	85.9	147.974
86	280.894	86	264.673	86	270.132	86	217.518	85.9	6.0924	85.9	7.25984	85.9	42.9875	85.9	35.011	86	174.479	86	147.956
86.1	280.749	86.1	264.539	86.1	270.044	86.1	217.455	86	6.0876	86	7.25962	86	42.9624	86	34.9971	86.1	174.447	86.1	147.938
86.2	280.61	86.2	264.404	86.2	269.961	86.2	217.391	86.1	6.0797	86.1	7.25939	86.1	42.9486	86.1	34.9832	86.2	174.422	86.2	147.92
86.3	280.474	86.3	264.27	86.3	269.884	86.3	217.328	86.2	6.0792	86.2	7.25917	86.2	42.9353	86.2	34.9692	86.3	174.396	86.3	147.902
86.4	280.334	86.4	264.135	86.4	269.807	86.4	217.265	86.3	6.0781	86.3	7.25895	86.3	42.9202	86.3	34.9553	86.4	174.382	86.4	147.884
86.5	280.203	86.5	264.001	86.5	269.726	86.5	217.201	86.4	6.0779	86.4	7.25873	86.4	42.9066	86.4	34.9414	86.5	174.362	86.5	147.865
86.6	280.064	86.6	263.866	86.6	269.644	86.6	217.138	86.5	6.0783	86.5	7.25851	86.5	42.8938	86.5	34.9275	86.6	174.352	86.6	147.847
86.7	279.929	86.7	263.732	86.7	269.555	86.7	217.075	86.6	6.0852	86.6	7.25829	86.6	42.8812	86.6	34.9136	86.7	174.338	86.7	147.829
86.8	279.797	86.8	263.598	86.8	269.467	86.8	217.011	86.7	6.0912	86.7	7.25806	86.7	42.871	86.7	34.8997	86.8	174.322	86.8	147.811
86.9	279.658	86.9	263.464	86.9	269.38	86.9	216.948	86.8	6.0895	86.8	7.25784	86.8	42.8708	86.8	34.8859	86.9	174.299	86.9	147.793
87	279.519	87	263.33	87	269.297	87	216.885	86.9	6.0812	86.9	7.25762	86.9	42.8632	86.9	34.872	87	174.265	87	147.775
87.1	279.381	87.1	263.196	87.1	269.214	87.1	216.822	87	6.0748	87	7.2574	87	42.8625	87	34.8581	87.1	174.229	87.1	147.757
87.2	279.233	87.2	263.062	87.2	269.128	87.2	216.759	87.1	6.0689	87.1	7.25718	87.1	42.8654	87.1	34.8442	87.2	174.19	87.2	147.738
87.3	279.082	87.3	262.928	87.3	269.023	87.3	216.695	87.2	6.0629	87.2	7.25696	87.2	42.8656	87.2	34.8304	87.3	174.159	87.3	147.72
87.4	278.926	87.4	262.794	87.4	268.927	87.4	216.632	87.3	6.0541	87.3	7.25673	87.3	42.8667	87.3	34.8165	87.4	174.126	87.4	147.702
87.5	278.77	87.5	262.661	87.5	268.838	87.5	216.569	87.4	6.0364	87.4	7.25651	87.4	42.8667	87.4	34.8027	87.5	174.099	87.5	147.684
87.6	278.622	87.6	262.527	87.6	268.763	87.6	216.506	87.5	6.0273	87.5	7.25629	87.5	42.8657	87.5	34.7888	87.6	174.077	87.6	147.666
87.7	278.468	87.7	262.394	87.7	268.688	87.7	216.443	87.6	6.0103	87.6	7.25607	87.6	42.8515	87.6	34.775	87.7	174.051	87.7	147.648
87.8	278.305	87.8	262.26	87.8	268.617	87.8	216.38	87.7	6.0133	87.7	7.25585	87.7	42.8391	87.7	34.7611	87.8	174.034	87.8	147.63
87.9	278.126	87.9	262.127	87.9	268.544	87.9	216.317	87.8	6.0078	87.8	7.25563	87.8	42.8348	87.8	34.7473	87.9	174.014	87.9	147.612
88	277.956	88	261.993	88	268.467	88	216.253	87.9	5.9969	87.9	7.2554	87.9	42.8312	87.9	34.7335	88	173.986	88	147.593
88.1	277.801	88.1	261.86	88.1	268.392	88.1	216.19	88	5.9879	88	7.25518	88	42.8296	88	34.7197	88.1	173.964	88.1	147.575
88.2	277.646	88.2	261.727	88.2	268.313	88.2	216.127	88.1	5.9741	88.1	7.25496	88.1	42.8195	88.1	34.7059	88.2	173.944	88.2	147.557
88.3	277.497	88.3	261.594	88.3	268.233	88.3	216.064	88.2	5.9526	88.2	7.25474	88.2	42.8094	88.2	34.6921	88.3	173.922	88.3	147.539
88.4	277.361	88.4	261.46	88.4	268.161	88.4	216.001	88.3	5.9436	88.3	7.25452	88.3	42.8002	88.3	34.6783	88.4	173.909	88.4	147.521
88.5	277.222	88.5	261.327	88.5	268.097	88.5	215.938	88.4	5.9413	88.4	7.2543	88.4	42.7905	88.4	34.6645	88.5	173.89	88.5	147.503
88.6	277.09	88.6	261.195	88.6	268.029	88.6	215.875	88.5	5.9439	88.5	7.25407	88.5	42.7832	88.5	34.6507	88.6	173.878	88.6	147.485
88.7	276.967	88.7	261.062	88.7	267.961	88.7	215.812	88.6	5.9495	88.6	7.25385	88.6	42.7758	88.6	34.6369	88.7	173.866	88.7	147.467
88.8	276.842	88.8	260.929	88.8	267.904	88.8	215.75	88.7	5.9545	88.7	7.25363	88.7	42.7673	88.7	34.6231	88.8	173.86	88.8	147.449
88.9	276.724	88.9	260.796	88.9	267.855	88.9	215.687	88.8	5.9598	88.8	7.25341	88.8	42.7539	88.8	34.6093	88.9	173.847	88.9	147.431
89	276.607	89	260.663	89	267.795	89	215.624	88.9	5.9677	88.9	7.25319	88.9	42.7559	88.9	34.5956	89	173.821	89	147.413
89.1	276.488	89.1	260.531	89.1	267.721	89.1	215.561	89	5.9643	89	7.25297	89	42.752	89	34.5818	89.1	173.797	89.1	147.394
89.2	276.382	89.2	260.398	89.2	267.639	89.2	215.498	89.1	5.9626	89.1	7.25274	89.1	42.7487	89.1	34.568	89.2	173.767	89.2	147.376
89.3	276.26	89.3	260.266	89.3	267.553	89.3	215.435	89.2	5.9558	89.2	7.25252	89.2	42.7488	89.2	34.5543	89.3	173.742	89.3	147.358
89.4	276.133	89.4	260.133	89.4	267.472	89.4	215.372	89.3	5.9441	89.3	7.2523	89.3	42.7436	89.3	34.5405	89.4	173.713	89.4	147.34
89.5	276.047	89.5	260.001	89.5	267.381	89.5	215.31	89.4	5.9361	89.4	7.25208	89.4	42.7336	89.4	34.5268	89.5	173.682	89.5	147.322
89.6	275.934	89.6	259.869	89.6	267.294	89.6	215.247	89.5	5.9163	89.5	7.25186	89.5	42.7278	89.5	34.5131	89.6	173.653	89.6	147.304
89.7	275.807	89.7	259.737	89.7	267.214	89.7	215.184	89.6	5.9088	89.6	7.25164	89.6	42.7259	89.6	34.4993	89.7	173.626	89.7	147.286
89.8	275.677	89.8	259.604	89.8	267.133	89.8	215.121	89.7	5.9033	89.7	7.25141	89.7	42.7108	89.7	34.4856	89.8	173.598	89.8	147.268
89.9	275.532	89.9	259.472	89.9	267.072	89.9	215.059	89.8	5.9016	89.8	7.25119	89.8	42.7	89.8	34.4719	89.9	173.576	89.9	147.25
90	275.378	90	259.34	90	267.022	90	214.996	89.9	5.9	89.9	7.25097	89.9	42.6814	89.9	34.4582	90	173.563	90	147.232
90.1	275.237	90.1	259.208	90.1	266.971	90.1	214.933	90	5.9092	90	7.25075	90	42.6661	90	34.4445	90.1	173.554	90.1	147.214
90.2	275.108	90.2	259.076	90.2	266.918	90.2	214.871	90.1	5.9089	90.1	7.25053	90.1	42.6543	90.1	34.4308	90.2	173.534	90.2	147.196
90.3	274.968	90.3	258.945	90.3	266.853	90.3	214.808	90.2	5.9035	90.2	7.25031	90.2	42.6427	90.2	34.4171	90.3	173.517	90.3	147.178
90.4	274.835	90.4	258.813	90.4	266.755	90.4	214.745	90.3	5.9022	90.3	7.25009	90.3	42.6363	90.3	34.4034	90.4	173.497	90.4	147.16
90.5	274.71	90.5	258.681	90.5	266.658	90.5	214.683	90.4	5.8943	90.4	7.24986	90.4	42.6339	90.4	34.3897	90.5	173.474	90.5	147.141
90.6	274.569	90.6	258.55	90.6	266.563	90.6	214.62	90.5	5.8927	90.5	7.24964	90.5	42.6389	90.5	34.376	90.6	173.454	90.6	147.123
90.7	274.427	90.7	258.418	90.7	266.477	90.7	214.558	90.6	5.8915	90.6	7.24942	90.6	42.6298	90.6	34.3623	90.7	173.432	90.7	147.105
90.8	274.291	90.8	258.287	90.8	266.381	90.8	214.495	90.7	5.891	90.7	7.2492	90.7	42.6105	90.7	34.3487	90.8	173.413	90.8	147.087
90.9	274.149	90.9	258.155	90.9	266.3	90.9	214.432	90.8	5.8939	90.8	7.24898	90.8	42.5882	90.8	34.335	90.9	173.394	90.9	147.069
91	274.005	91	258.024	91	266.238	91	214.37	90.9	5.9055	90.9	7.24876	90.9	42.5662	90.9	34.3213	91	173.373	91	147.051
91.1	273.858	91.1	257.893	91.1	266.178	91.1	214.307	91	5.9081	91	7.24854	91	42.5441	91	34.3077	91.1	173.355	91.1	147.033
91.2	273.728	91.2	257.761	91.2	266.115	91.2	214.245	91.1	5.9152	91.1	7.24831	91.1	42.5211	91.1	34.294	91.2	173.337	91.2	147.015
91.3	273.624	91.3	257.63	91.3	266.052	91.3	214.182	91.2	5.9271	91.2	7.24809	91.2	42.518	91.2	34.2804	91.3	173.314	91.3	146.997
91.4	273.522	91.4	257.499	91.4	265.983	91.4	214.12	91.3	5.9427	91.3	7.24787	91.3	42.5051	91.3	34.2668	91.4	173.3	91.4	146.979
91.5	273.421	91.5	257.368	91.5	265.896	91.5	214.058	91.4	5.9513	91.4	7.24765	91.4	42.5128	91.4	34.2531	91.5	173.275	91.5	146.961
91.6	273.297	91.6	257.237	91.6	265.806	91.6	213.995	91.5	5.9605	91.5	7.24743	91.5	42.5259	91.5	34.2395	91.6	173.245	91.6	146.943
91.7	273.185	91.7	257.106	91.7	265.719	91.7	213.933	91.6	5.9622	91.6	7.24721	91.6	42.5259	91.6	34.2259	91.7	173.224	91.7	146.925
91.8	273.064	91.8	256.976	91.8	265.64	91.8	213.87	91.7	5.945	91.7	7.24699	91.7	42.5169	91.7	34.2123	91.8	173.192	91.8	146.907
91.9	272.962	91.9	256.845	91.9	265.574	91.9	213.808	91.8	5.9184	91.8	7.24676	91.8	42.5119	91.8	34.1987	91.9	173.174	91.9	146.889
92	272.836	92	256.714	92	265.523	92	213.746	91.9	5.917	91.9	7.24654	91.9	42.4979	91.9	34.1851	92	173.153	92	146.871
92.1	272.709	92.1	256.584	92.1	265.47	92.1	213.683	92	5.9005	92	7.24632	92	42.4986	92	34.1715	92.1	173.134	92.1	146.853
92.2	272.575	92.2	256.453	92.2	265.421	92.2	213.621	92.1	5.8856	92.1	7.2461	92.1	42.4748	92.1	34.1579	92.2	173.114	92.2	146.835
92.3	272.446	92.3	256.323	92.3	265.353	92.3	213.559	92.2	5.8757	92.2	7.24588	92.2	42.4456	92.2	34.1443	92.3	173.093	92.3	146.817
92.4	272.314	92.4	256.192	92.4	265.272	92.4	213.497	92.3	5.8708	92.3	7.24566	92.3	42.4322	92.3	34.1307	92.4	173.071	92.4	146.799
92.5	272.179	92.5	256.062	92.5	265.184	92.5	213.434	92.4	5.8627	92.4	7.24544	92.4	42.4218	92.4	34.1171	92.5	173.051	92.5	146.781
92.6	272.051	92.6	255.932	92.6	265.084	92.6	213.372	92.5	5.86	92.5	7.24521	92.5	42.4043	92.5	34.1035	92.6	173.041	92.6	146.763
92.7	271.927	92.7	255.801	92.7	264.982	92.7	213.31	92.6	5.8535	92.6	7.24499	92.6	42.3942	92.6	34.09	92.7	173.01	92.7	146.745
92.8	271.795	92.8	255.671	92.8	264.883	92.8	213.248	92.7	5.8476	92.7	7.24477	92.7	42.38	92.7	34.0764	92.8	172.99	92.8	146.727
92.9	271.648	92.9	255.541	92.9	264.788	92.9	213.186	92.8	5.8528	92.8	7.24455	92.8	42.3718	92.8	34.0629	92.9	172.97	92.9	146.709
93	271.49	93	255.411	93	264.703	93	213.123	92.9	5.8588	92.9	7.24433	92.9	42.3633	92.9	34.0493	93	172.954	93	146.691
93.1	271.331	93.1	255.281	93.1	264.615	93.1	213.061	93	5.8655	93	7.24411	93	42.3533	93	34.0358	93.1	172.932	93.1	146.673
93.2	271.185	93.2	255.151	93.2	264.527	93.2	212.999	93.1	5.8685	93.1	7.24389	93.1	42.3345	93.1	34.0222	93.2	172.91	93.2	146.655
93.3	271.05	93.3	255.021	93.3	264.456	93.3	212.937	93.2	5.8672	93.2	7.24367	93.2	42.3238	93.2	34.0087	93.3	172.89	93.3	146.637
93.4	270.922	93.4	254.892	93.4	264.376	93.4	212.875	93.3	5.8533	93.3	7.24344	93.3	42.3015	93.3	33.9952	93.4	172.872	93.4	146.619
93.5	270.809	93.5	254.762	93.5	264.281	93.5	212.813	93.4	5.8462	93.4	7.24322	93.4	42.2805	93.4	33.9816	93.5	172.851	93.5	146.601
93.6	270.659	93.6	254.632	93.6	264.193	93.6	212.751	93.5	5.8354	93.5	7.243	93.5	42.268	93.5	33.9681	93.6	172.828	93.6	146.583
93.7	270.544	93.7	254.503	93.7	264.09	93.7	212.689	93.6	5.8241	93.6	7.24278	93.6	42.2537	93.6	33.9546	93.7	172.808	93.7	146.565
93.8	270.428	93.8	254.373	93.8	263.991	93.8	212.627	93.7	5.8175	93.7	7.24256	93.7	42.2488	93.7	33.9411	93.8	172.787	93.8	146.547
93.9	270.297	93.9	254.244	93.9	263.892	93.9	212.565	93.8	5.8164	93.8	7.24234	93.8	42.2416	93.8	33.9276	93.9	172.775	93.9	146.529
94	270.161	94	254.115	94	263.8	94	212.503	93.9	5.815	93.9	7.24212	93.9	42.2375	93.9	33.9141	94	172.759	94	146.511
94.1	270.028	94.1	253.985	94.1	263.711	94.1	212.441	94	5.8174	94	7.2419	94	42.2371	94	33.9006	94.1	172.745	94.1	146.493
94.2	269.878	94.2	253.856	94.2	263.637	94.2	212.379	94.1	5.829	94.1	7.24167	94.1	42.228	94.1	33.8871	94.2	172.74	94.2	146.475
94.3	269.729	94.3	253.727	94.3	263.561	94.3	212.317	94.2	5.8337	94.2	7.24145	94.2	42.2212	94.2	33.8736	94.3	172.726	94.3	146.457
94.4	269.589	94.4	253.598	94.4	263.478	94.4	212.255	94.3	5.8362	94.3	7.24123	94.3	42.208	94.3	33.8602	94.4	172.713	94.4	146.439
94.5	269.436	94.5	253.469	94.5	263.4	94.5	212.193	94.4	5.8389	94.4	7.24101	94.4	42.2014	94.4	33.8467	94.5	172.691	94.5	146.421
94.6	269.276	94.6	253.34	94.6	263.312	94.6	212.131	94.5	5.8342	94.5	7.24079	94.5	42.1874	94.5	33.8332	94.6	172.669	94.6	146.403
94.7	269.107	94.7	253.211	94.7	263.217	94.7	212.07	94.6	5.8283	94.6	7.24057	94.6	42.1729	94.6	33.8198	94.7	172.653	94.7	146.385
94.8	268.946	94.8	253.082	94.8	263.121	94.8	212.008	94.7	5.8213	94.7	7.24035	94.7	42.1579	94.7	33.8063	94.8	172.63	94.8	146.367
94.9	268.786	94.9	252.953	94.9	263.03	94.9	211.946	94.8	5.8137	94.8	7.24013	94.8	42.1474	94.8	33.7929	94.9	172.615	94.9	146.349
95	268.617	95	252.825	95	262.945	95	211.884	94.9	5.8265	94.9	7.2399	94.9	42.1481	94.9	33.7794	95	172.598	95	146.331
95.1	268.454	95.1	252.696	95.1	262.866	95.1	211.822	95	5.8361	95	7.23968	95	42.1399	95	33.766	95.1	172.576	95.1	146.313
95.2	268.314	95.2	252.568	95.2	262.799	95.2	211.761	95.1	5.8312	95.1	7.23946	95.1	42.1326	95.1	33.7525	95.2	172.564	95.2	146.295
95.3	268.185	95.3	252.439	95.3	262.746	95.3	211.699	95.2	5.8304	95.2	7.23924	95.2	42.121	95.2	33.7391	95.3	172.545	95.3	146.277
95.4	268.057	95.4	252.311	95.4	262.695	95.4	211.637	95.3	5.8245	95.3	7.23902	95.3	42.1102	95.3	33.7257	95.4	172.528	95.4	146.259
95.5	267.933	95.5	252.182	95.5	262.636	95.5	211.575	95.4	5.8041	95.4	7.2388	95.4	42.0924	95.4	33.7123	95.5	172.517	95.5	146.242
95.6	267.803	95.6	252.054	95.6	262.565	95.6	211.514	95.5	5.7961	95.5	7.23858	95.5	42.0733	95.5	33.6989	95.6	172.508	95.6	146.224
95.7	267.676	95.7	251.926	95.7	262.497	95.7	211.452	95.6	5.7989	95.6	7.23836	95.6	42.0518	95.6	33.6855	95.7	172.488	95.7	146.206
95.8	267.548	95.8	251.798	95.8	262.42	95.8	211.39	95.7	5.7887	95.7	7.23813	95.7	42.0417	95.7	33.6721	95.8	172.465	95.8	146.188
95.9	267.422	95.9	251.669	95.9	262.365	95.9	211.329	95.8	5.7917	95.8	7.23791	95.8	42.0276	95.8	33.6587	95.9	172.443	95.9	146.17
96	267.307	96	251.541	96	262.304	96	211.267	95.9	5.8081	95.9	7.23769	95.9	42.0019	95.9	33.6453	96	172.421	96	146.152
96.1	267.195	96.1	251.413	96.1	262.254	96.1	211.206	96	5.8176	96	7.23747	96	41.9886	96	33.6319	96.1	172.397	96.1	146.134
96.2	267.081	96.2	251.286	96.2	262.192	96.2	211.144	96.1	5.8264	96.1	7.23725	96.1	41.9795	96.1	33.6185	96.2	172.385	96.2	146.116
96.3	266.952	96.3	251.158	96.3	262.115	96.3	211.082	96.2	5.8276	96.2	7.23703	96.2	41.9756	96.2	33.6051	96.3	172.374	96.3	146.098
96.4	266.833	96.4	251.03	96.4	262.058	96.4	211.021	96.3	5.8274	96.3	7.23681	96.3	41.9594	96.3	33.5918	96.4	172.359	96.4	146.08
96.5	266.726	96.5	250.902	96.5	262.017	96.5	210.959	96.4	5.8228	96.4	7.23659	96.4	41.9478	96.4	33.5784	96.5	172.338	96.5	146.062
96.6	266.614	96.6	250.775	96.6	261.964	96.6	210.898	96.5	5.8145	96.5	7.23637	96.5	41.9391	96.5	33.565	96.6	172.319	96.6	146.044
96.7	266.494	96.7	250.647	96.7	261.924	96.7	210.836	96.6	5.8036	96.6	7.23615	96.6	41.9349	96.6	33.5517	96.7	172.298	96.7	146.026
96.8	266.378	96.8	250.519	96.8	261.867	96.8	210.775	96.7	5.7909	96.7	7.23592	96.7	41.9216	96.7	33.5383	96.8	172.284	96.8	146.008
96.9	266.256	96.9	250.392	96.9	261.789	96.9	210.713	96.8	5.7782	96.8	7.2357	96.8	41.9148	96.8	33.525	96.9	172.269	96.9	145.991
97	266.121	97	250.265	97	261.707	97	210.652	96.9	5.7587	96.9	7.23548	96.9	41.9106	96.9	33.5117	97	172.251	97	145.973
97.1	265.985	97.1	250.137	97.1	261.609	97.1	210.591	97	5.7439	97	7.23526	97	41.9152	97	33.4983	97.1	172.233	97.1	145.955
97.2	265.845	97.2	250.01	97.2	261.514	97.2	210.529	97.1	5.7397	97.1	7.23504	97.1	41.9179	97.1	33.485	97.2	172.213	97.2	145.937
97.3	265.704	97.3	249.883	97.3	261.422	97.3	210.468	97.2	5.7327	97.2	7.23482	97.2	41.9126	97.2	33.4717	97.3	172.187	97.3	145.919
97.4	265.567	97.4	249.756	97.4	261.322	97.4	210.406	97.3	5.7317	97.3	7.2346	97.3	41.8943	97.3	33.4584	97.4	172.164	97.4	145.901
97.5	265.42	97.5	249.629	97.5	261.227	97.5	210.345	97.4	5.7357	97.4	7.23438	97.4	41.8781	97.4	33.4451	97.5	172.148	97.5	145.883
97.6	265.265	97.6	249.502	97.6	261.128	97.6	210.284	97.5	5.7422	97.5	7.23416	97.5	41.871	97.5	33.4318	97.6	172.129	97.6	145.865
97.7	265.111	97.7	249.375	97.7	261.02	97.7	210.222	97.6	5.7502	97.6	7.23393	97.6	41.8587	97.6	33.4185	97.7	172.109	97.7	145.847
97.8	264.954	97.8	249.248	97.8	260.911	97.8	210.161	97.7	5.7458	97.7	7.23371	97.7	41.8365	97.7	33.4052	97.8	172.089	97.8	145.829
97.9	264.804	97.9	249.121	97.9	260.819	97.9	210.1	97.8	5.7425	97.8	7.23349	97.8	41.8243	97.8	33.3919	97.9	172.069	97.9	145.811
98	264.656	98	248.994	98	260.718	98	210.039	97.9	5.7379	97.9	7.23327	97.9	41.8056	97.9	33.3786	98	172.042	98	145.794
98.1	264.5	98.1	248.868	98.1	260.638	98.1	209.977	98	5.7402	98	7.23305	98	41.7948	98	33.3653	98.1	172.014	98.1	145.776
98.2	264.355	98.2	248.741	98.2	260.579	98.2	209.916	98.1	5.7399	98.1	7.23283	98.1	41.7871	98.1	33.352	98.2	171.984	98.2	145.758
98.3	264.205	98.3	248.614	98.3	260.509	98.3	209.855	98.2	5.7399	98.2	7.23261	98.2	41.7852	98.2	33.3388	98.3	171.965	98.3	145.74
98.4	264.057	98.4	248.488	98.4	260.441	98.4	209.794	98.3	5.7476	98.3	7.23239	98.3	41.7754	98.3	33.3255	98.4	171.946	98.4	145.722
98.5	263.911	98.5	248.362	98.5	260.38	98.5	209.733	98.4	5.7447	98.4	7.23217	98.4	41.7672	98.4	33.3122	98.5	171.932	98.5	145.704
98.6	263.775	98.6	248.235	98.6	260.311	98.6	209.671	98.5	5.7445	98.5	7.23195	98.5	41.7581	98.5	33.299	98.6	171.909	98.6	145.686
98.7	263.654	98.7	248.109	98.7	260.254	98.7	209.61	98.6	5.7494	98.6	7.23173	98.6	41.7515	98.6	33.2858	98.7	171.882	98.7	145.668
98.8	263.53	98.8	247.983	98.8	260.191	98.8	209.549	98.7	5.751	98.7	7.2315	98.7	41.7459	98.7	33.2725	98.8	171.863	98.8	145.651
98.9	263.407	98.9	247.856	98.9	260.138	98.9	209.488	98.8	5.753	98.8	7.23128	98.8	41.7396	98.8	33.2593	98.9	171.839	98.9	145.633
99	263.288	99	247.73	99	260.086	99	209.427	98.9	5.7601	98.9	7.23106	98.9	41.7315	98.9	33.246	99	171.816	99	145.615
99.1	263.156	99.1	247.604	99.1	260.033	99.1	209.366	99	5.7647	99	7.23084	99	41.7219	99	33.2328	99.1	171.793	99.1	145.597
99.2	263.033	99.2	247.478	99.2	259.982	99.2	209.305	99.1	5.766	99.1	7.23062	99.1	41.7184	99.1	33.2196	99.2	171.769	99.2	145.579
99.3	262.903	99.3	247.352	99.3	259.921	99.3	209.244	99.2	5.7691	99.2	7.2304	99.2	41.7196	99.2	33.2064	99.3	171.749	99.3	145.561
99.4	262.784	99.4	247.227	99.4	259.853	99.4	209.183	99.3	5.7666	99.3	7.23018	99.3	41.7158	99.3	33.1932	99.4	171.728	99.4	145.543
99.5	262.662	99.5	247.101	99.5	259.781	99.5	209.122	99.4	5.7586	99.4	7.22996	99.4	41.7186	99.4	33.18	99.5	171.699	99.5	145.526
99.6	262.535	99.6	246.975	99.6	259.713	99.6	209.061	99.5	5.7547	99.5	7.22974	99.5	41.7002	99.5	33.1668	99.6	171.68	99.6	145.508
99.7	262.402	99.7	246.849	99.7	259.644	99.7	209	99.6	5.7493	99.6	7.22952	99.6	41.706	99.6	33.1536	99.7	171.667	99.7	145.49
99.8	262.285	99.8	246.724	99.8	259.567	99.8	208.939	99.7	5.7337	99.7	7.2293	99.7	41.7053	99.7	33.1404	99.8	171.66	99.8	145.472
99.9	262.157	99.9	246.598	99.9	259.49	99.9	208.878	99.8	5.7139	99.8	7.22907	99.8	41.7016	99.8	33.1272	99.9	171.65	99.9	145.454
100	262.031	100	246.473	100	259.407	100	208.817	99.9	5.698	99.9	7.22885	99.9	41.6904	99.9	33.114	100	171.637	100	145.436
100.1	261.905	100.1	246.348	100.1	259.316	100.1	208.756	100	5.6764	100	7.22863	100	41.6825	100	33.1008	100.1	171.617	100.1	145.418
100.2	261.786	100.2	246.222	100.2	259.239	100.2	208.696	100.1	5.6548	100.1	7.22841	100.1	41.6711	100.1	33.0877	100.2	171.595	100.2	145.401
100.3	261.661	100.3	246.097	100.3	259.155	100.3	208.635	100.2	5.6499	100.2	7.22819	100.2	41.6604	100.2	33.0745	100.3	171.594	100.3	145.383
100.4	261.533	100.4	245.972	100.4	259.072	100.4	208.574	100.3	5.6304	100.3	7.22797	100.3	41.6489	100.3	33.0614	100.4	171.589	100.4	145.365
100.5	261.419	100.5	245.847	100.5	258.997	100.5	208.513	100.4	5.6168	100.4	7.22775	100.4	41.6395	100.4	33.0482	100.5	171.577	100.5	145.347
100.6	261.299	100.6	245.722	100.6	258.934	100.6	208.452	100.5	5.623	100.5	7.22753	100.5	41.6257	100.5	33.0351	100.6	171.564	100.6	145.329
100.7	261.171	100.7	245.597	100.7	258.858	100.7	208.391	100.6	5.6201	100.6	7.22731	100.6	41.6162	100.6	33.0219	100.7	171.549	100.7	145.311
100.8	261.048	100.8	245.472	100.8	258.802	100.8	208.331	100.7	5.6212	100.7	7.22709	100.7	41.6071	100.7	33.0088	100.8	171.526	100.8	145.294
100.9	260.916	100.9	245.347	100.9	258.739	100.9	208.27	100.8	5.6118	100.8	7.22687	100.8	41.5893	100.8	32.9956	100.9	171.51	100.9	145.276
101	260.789	101	245.222	101	258.683	101	208.209	100.9	5.6062	100.9	7.22665	100.9	41.5809	100.9	32.9825	101	171.493	101	145.258
101.1	260.669	101.1	245.097	101.1	258.623	101.1	208.149	101	5.6148	101	7.22643	101	41.5667	101	32.9694	101.1	171.475	101.1	145.24
101.2	260.552	101.2	244.972	101.2	258.563	101.2	208.088	101.1	5.6182	101.1	7.2262	101.1	41.5592	101.1	32.9563	101.2	171.464	101.2	145.222
101.3	260.437	101.3	244.848	101.3	258.505	101.3	208.027	101.2	5.6198	101.2	7.22598	101.2	41.5524	101.2	32.9432	101.3	171.445	101.3	145.204
101.4	260.315	101.4	244.723	101.4	258.437	101.4	207.967	101.3	5.6243	101.3	7.22576	101.3	41.5408	101.3	32.9301	101.4	171.425	101.4	145.187
101.5	260.192	101.5	244.599	101.5	258.376	101.5	207.906	101.4	5.6235	101.4	7.22554	101.4	41.5289	101.4	32.917	101.5	171.403	101.5	145.169
101.6	260.072	101.6	244.474	101.6	258.315	101.6	207.845	101.5	5.6218	101.5	7.22532	101.5	41.5215	101.5	32.9039	101.6	171.385	101.6	145.151
101.7	259.954	101.7	244.35	101.7	258.247	101.7	207.785	101.6	5.6162	101.6	7.2251	101.6	41.5087	101.6	32.8908	101.7	171.372	101.7	145.133
101.8	259.83	101.8	244.226	101.8	258.182	101.8	207.724	101.7	5.6109	101.7	7.22488	101.7	41.4996	101.7	32.8777	101.8	171.35	101.8	145.115
101.9	259.705	101.9	244.101	101.9	258.119	101.9	207.664	101.8	5.6039	101.8	7.22466	101.8	41.493	101.8	32.8646	101.9	171.332	101.9	145.098
102	259.58	102	243.977	102	258.05	102	207.603	101.9	5.5959	101.9	7.22444	101.9	41.4793	101.9	32.8515	102	171.316	102	145.08
102.1	259.461	102.1	243.853	102.1	257.977	102.1	207.542	102	5.5904	102	7.22422	102	41.4673	102	32.8385	102.1	171.299	102.1	145.062
102.2	259.34	102.2	243.729	102.2	257.903	102.2	207.482	102.1	5.5885	102.1	7.224	102.1	41.4613	102.1	32.8254	102.2	171.279	102.2	145.044
102.3	259.226	102.3	243.605	102.3	257.838	102.3	207.421	102.2	5.5818	102.2	7.22378	102.2	41.4542	102.2	32.8124	102.3	171.259	102.3	145.026
102.4	259.106	102.4	243.481	102.4	257.771	102.4	207.361	102.3	5.5769	102.3	7.22356	102.3	41.4446	102.3	32.7993	102.4	171.243	102.4	145.009
102.5	258.987	102.5	243.357	102.5	257.71	102.5	207.301	102.4	5.5732	102.4	7.22334	102.4	41.4353	102.4	32.7863	102.5	171.221	102.5	144.991
102.6	258.869	102.6	243.233	102.6	257.642	102.6	207.24	102.5	5.5667	102.5	7.22311	102.5	41.4279	102.5	32.7732	102.6	171.202	102.6	144.973
102.7	258.745	102.7	243.11	102.7	257.572	102.7	207.18	102.6	5.561	102.6	7.22289	102.6	41.4203	102.6	32.7602	102.7	171.182	102.7	144.955
102.8	258.623	102.8	242.986	102.8	257.499	102.8	207.119	102.7	5.5565	102.7	7.22267	102.7	41.4092	102.7	32.7471	102.8	171.162	102.8	144.937
102.9	258.504	102.9	242.862	102.9	257.428	102.9	207.059	102.8	5.5528	102.8	7.22245	102.8	41.4008	102.8	32.7341	102.9	171.143	102.9	144.92
103	258.377	103	242.739	103	257.358	103	206.999	102.9	5.5449	102.9	7.22223	102.9	41.3945	102.9	32.7211	103	171.127	103	144.902
103.1	258.255	103.1	242.615	103.1	257.291	103.1	206.938	103	5.5437	103	7.22201	103	41.384	103	32.7081	103.1	171.11	103.1	144.884
103.2	258.132	103.2	242.492	103.2	257.232	103.2	206.878	103.1	5.5365	103.1	7.22179	103.1	41.3753	103.1	32.6951	103.2	171.092	103.2	144.866
103.3	258.009	103.3	242.368	103.3	257.167	103.3	206.818	103.2	5.5285	103.2	7.22157	103.2	41.37	103.2	32.6821	103.3	171.077	103.3	144.849
103.4	257.888	103.4	242.245	103.4	257.098	103.4	206.757	103.3	5.5238	103.3	7.22135	103.3	41.3568	103.3	32.669	103.4	171.062	103.4	144.831
103.5	257.768	103.5	242.122	103.5	257.026	103.5	206.697	103.4	5.516	103.4	7.22113	103.4	41.3426	103.4	32.6561	103.5	171.048	103.5	144.813
103.6	257.646	103.6	241.999	103.6	256.96	103.6	206.637	103.5	5.5119	103.5	7.22091	103.5	41.3363	103.5	32.6431	103.6	171.028	103.6	144.795
103.7	257.519	103.7	241.876	103.7	256.887	103.7	206.576	103.6	5.511	103.6	7.22069	103.6	41.3268	103.6	32.6301	103.7	171.014	103.7	144.778
103.8	257.388	103.8	241.752	103.8	256.814	103.8	206.516	103.7	5.5095	103.7	7.22047	103.7	41.3184	103.7	32.6171	103.8	170.994	103.8	144.76
103.9	257.259	103.9	241.629	103.9	256.746	103.9	206.456	103.8	5.5085	103.8	7.22025	103.8	41.3065	103.8	32.6041	103.9	170.975	103.9	144.742
104	257.126	104	241.507	104	256.671	104	206.396	103.9	5.5057	103.9	7.22003	103.9	41.2938	103.9	32.5911	104	170.953	104	144.724
104.1	257.003	104.1	241.384	104.1	256.599	104.1	206.336	104	5.5029	104	7.21981	104	41.2841	104	32.5782	104.1	170.931	104.1	144.706
104.2	256.879	104.2	241.261	104.2	256.528	104.2	206.275	104.1	5.4956	104.1	7.21959	104.1	41.279	104.1	32.5652	104.2	170.912	104.2	144.689
104.3	256.748	104.3	241.138	104.3	256.456	104.3	206.215	104.2	5.4883	104.2	7.21936	104.2	41.2684	104.2	32.5523	104.3	170.888	104.3	144.671
104.4	256.614	104.4	241.015	104.4	256.386	104.4	206.155	104.3	5.4814	104.3	7.21914	104.3	41.2605	104.3	32.5393	104.4	170.872	104.4	144.653
104.5	256.485	104.5	240.893	104.5	256.311	104.5	206.095	104.4	5.4728	104.4	7.21892	104.4	41.256	104.4	32.5264	104.5	170.853	104.5	144.635
104.6	256.363	104.6	240.77	104.6	256.238	104.6	206.035	104.5	5.4675	104.5	7.2187	104.5	41.2462	104.5	32.5134	104.6	170.829	104.6	144.618
104.7	256.235	104.7	240.648	104.7	256.16	104.7	205.975	104.6	5.4676	104.6	7.21848	104.6	41.2373	104.6	32.5005	104.7	170.807	104.7	144.6
104.8	256.112	104.8	240.525	104.8	256.09	104.8	205.915	104.7	5.4679	104.7	7.21826	104.7	41.2264	104.7	32.4876	104.8	170.787	104.8	144.582
104.9	255.993	104.9	240.403	104.9	256.018	104.9	205.855	104.8	5.4626	104.8	7.21804	104.8	41.2175	104.8	32.4746	104.9	170.769	104.9	144.564
105	255.868	105	240.281	105	255.948	105	205.795	104.9	5.4535	104.9	7.21782	104.9	41.2063	104.9	32.4617	105	170.753	105	144.547
105.1	255.739	105.1	240.158	105.1	255.873	105.1	205.735	105	5.4487	105	7.2176	105	41.1984	105	32.4488	105.1	170.73	105.1	144.529
105.2	255.623	105.2	240.036	105.2	255.797	105.2	205.675	105.1	5.442	105.1	7.21738	105.1	41.1887	105.1	32.4359	105.2	170.709	105.2	144.511
105.3	255.501	105.3	239.914	105.3	255.723	105.3	205.615	105.2	5.4373	105.2	7.21716	105.2	41.1794	105.2	32.423	105.3	170.688	105.3	144.494
105.4	255.379	105.4	239.792	105.4	255.651	105.4	205.555	105.3	5.4319	105.3	7.21694	105.3	41.1746	105.3	32.4101	105.4	170.665	105.4	144.476
105.5	255.248	105.5	239.67	105.5	255.582	105.5	205.495	105.4	5.4226	105.4	7.21672	105.4	41.1638	105.4	32.3972	105.5	170.644	105.5	144.458
105.6	255.121	105.6	239.548	105.6	255.512	105.6	205.435	105.5	5.4145	105.5	7.2165	105.5	41.1568	105.5	32.3843	105.6	170.624	105.6	144.44
105.7	254.997	105.7	239.426	105.7	255.442	105.7	205.375	105.6	5.4091	105.6	7.21628	105.6	41.1534	105.6	32.3714	105.7	170.609	105.7	144.423
105.8	254.871	105.8	239.304	105.8	255.374	105.8	205.315	105.7	5.4014	105.7	7.21606	105.7	41.1421	105.7	32.3586	105.8	170.593	105.8	144.405
105.9	254.735	105.9	239.183	105.9	255.302	105.9	205.255	105.8	5.3964	105.8	7.21584	105.8	41.1359	105.8	32.3457	105.9	170.574	105.9	144.387
106	254.606	106	239.061	106	255.23	106	205.196	105.9	5.3901	105.9	7.21562	105.9	41.1263	105.9	32.3328	106	170.551	106	144.37
106.1	254.49	106.1	238.939	106.1	255.161	106.1	205.136	106	5.3893	106	7.2154	106	41.1162	106	32.32	106.1	170.53	106.1	144.352
106.2	254.376	106.2	238.818	106.2	255.096	106.2	205.076	106.1	5.3852	106.1	7.21518	106.1	41.1053	106.1	32.3071	106.2	170.51	106.2	144.334
106.3	254.253	106.3	238.696	106.3	255.024	106.3	205.016	106.2	5.3785	106.2	7.21496	106.2	41.0948	106.2	32.2942	106.3	170.49	106.3	144.316
106.4	254.138	106.4	238.575	106.4	254.957	106.4	204.956	106.3	5.3735	106.3	7.21473	106.3	41.0822	106.3	32.2814	106.4	170.474	106.4	144.299
106.5	254.022	106.5	238.454	106.5	254.885	106.5	204.897	106.4	5.3626	106.4	7.21451	106.4	41.0777	106.4	32.2686	106.5	170.455	106.5	144.281
106.6	253.896	106.6	238.332	106.6	254.814	106.6	204.837	106.5	5.3583	106.5	7.21429	106.5	41.0718	106.5	32.2557	106.6	170.442	106.6	144.263
106.7	253.774	106.7	238.211	106.7	254.745	106.7	204.777	106.6	5.3548	106.6	7.21407	106.6	41.0677	106.6	32.2429	106.7	170.426	106.7	144.246
106.8	253.653	106.8	238.09	106.8	254.673	106.8	204.718	106.7	5.3564	106.7	7.21385	106.7	41.0606	106.7	32.2301	106.8	170.409	106.8	144.228
106.9	253.529	106.9	237.969	106.9	254.602	106.9	204.658	106.8	5.3523	106.8	7.21363	106.8	41.0505	106.8	32.2172	106.9	170.398	106.9	144.21
107	253.407	107	237.848	107	254.529	107	204.598	106.9	5.3459	106.9	7.21341	106.9	41.0408	106.9	32.2044	107	170.381	107	144.192
107.1	253.283	107.1	237.727	107.1	254.462	107.1	204.539	107	5.3402	107	7.21319	107	41.0274	107	32.1916	107.1	170.366	107.1	144.175
107.2	253.155	107.2	237.606	107.2	254.397	107.2	204.479	107.1	5.3328	107.1	7.21297	107.1	41.0189	107.1	32.1788	107.2	170.352	107.2	144.157
107.3	253.025	107.3	237.485	107.3	254.333	107.3	204.419	107.2	5.3278	107.2	7.21275	107.2	41.0124	107.2	32.166	107.3	170.336	107.3	144.139
107.4	252.903	107.4	237.364	107.4	254.265	107.4	204.36	107.3	5.325	107.3	7.21253	107.3	41.0075	107.3	32.1532	107.4	170.329	107.4	144.122
107.5	252.778	107.5	237.243	107.5	254.191	107.5	204.3	107.4	5.3226	107.4	7.21231	107.4	41.0066	107.4	32.1404	107.5	170.314	107.5	144.104
107.6	252.658	107.6	237.122	107.6	254.121	107.6	204.241	107.5	5.3211	107.5	7.21209	107.5	40.9917	107.5	32.1276	107.6	170.294	107.6	144.086
107.7	252.537	107.7	237.002	107.7	254.047	107.7	204.181	107.6	5.3122	107.6	7.21187	107.6	40.9813	107.6	32.1148	107.7	170.279	107.7	144.069
107.8	252.412	107.8	236.881	107.8	253.971	107.8	204.121	107.7	5.3068	107.7	7.21165	107.7	40.9712	107.7	32.1021	107.8	170.255	107.8	144.051
107.9	252.287	107.9	236.761	107.9	253.901	107.9	204.062	107.8	5.3012	107.8	7.21143	107.8	40.9607	107.8	32.0893	107.9	170.234	107.9	144.033
108	252.178	108	236.64	108	253.831	108	204.002	107.9	5.3002	107.9	7.21121	107.9	40.9498	107.9	32.0765	108	170.212	108	144.016
108.1	252.059	108.1	236.52	108.1	253.758	108.1	203.943	108	5.3014	108	7.21099	108	40.9421	108	32.0638	108.1	170.194	108.1	143.998
108.2	251.939	108.2	236.4	108.2	253.69	108.2	203.884	108.1	5.2977	108.1	7.21077	108.1	40.9306	108.1	32.051	108.2	170.174	108.2	143.98
108.3	251.821	108.3	236.279	108.3	253.62	108.3	203.824	108.2	5.2959	108.2	7.21055	108.2	40.919	108.2	32.0383	108.3	170.155	108.3	143.963
108.4	251.695	108.4	236.159	108.4	253.545	108.4	203.765	108.3	5.2931	108.3	7.21033	108.3	40.9066	108.3	32.0255	108.4	170.14	108.4	143.945
108.5	251.572	108.5	236.039	108.5	253.473	108.5	203.705	108.4	5.2879	108.4	7.21011	108.4	40.904	108.4	32.0128	108.5	170.118	108.5	143.927
108.6	251.449	108.6	235.919	108.6	253.399	108.6	203.646	108.5	5.2831	108.5	7.20989	108.5	40.897	108.5	32	108.6	170.098	108.6	143.91
108.7	251.331	108.7	235.799	108.7	253.33	108.7	203.586	108.6	5.2808	108.6	7.20967	108.6	40.8855	108.6	31.9873	108.7	170.079	108.7	143.892
108.8	251.212	108.8	235.679	108.8	253.266	108.8	203.527	108.7	5.2756	108.7	7.20945	108.7	40.8694	108.7	31.9746	108.8	170.062	108.8	143.874
108.9	251.087	108.9	235.559	108.9	253.199	108.9	203.468	108.8	5.2702	108.8	7.20923	108.8	40.8586	108.8	31.9619	108.9	170.048	108.9	143.857
109	250.966	109	235.439	109	253.134	109	203.408	108.9	5.2673	108.9	7.20901	108.9	40.8455	108.9	31.9492	109	170.026	109	143.839
109.1	250.85	109.1	235.319	109.1	253.066	109.1	203.349	109	5.2687	109	7.20879	109	40.8408	109	31.9364	109.1	170.007	109.1	143.821
109.2	250.73	109.2	235.2	109.2	252.993	109.2	203.29	109.1	5.2646	109.1	7.20857	109.1	40.8228	109.1	31.9237	109.2	169.99	109.2	143.804
109.3	250.602	109.3	235.08	109.3	252.921	109.3	203.231	109.2	5.2625	109.2	7.20835	109.2	40.8144	109.2	31.911	109.3	169.97	109.3	143.786
109.4	250.483	109.4	234.96	109.4	252.85	109.4	203.171	109.3	5.2597	109.3	7.20813	109.3	40.803	109.3	31.8983	109.4	169.947	109.4	143.768
109.5	250.364	109.5	234.841	109.5	252.776	109.5	203.112	109.4	5.2573	109.4	7.20791	109.4	40.793	109.4	31.8857	109.5	169.93	109.5	143.751
109.6	250.243	109.6	234.721	109.6	252.704	109.6	203.053	109.5	5.2528	109.5	7.20769	109.5	40.7931	109.5	31.873	109.6	169.907	109.6	143.733
109.7	250.119	109.7	234.602	109.7	252.636	109.7	202.994	109.6	5.2466	109.6	7.20747	109.6	40.8045	109.6	31.8603	109.7	169.889	109.7	143.716
109.8	250.001	109.8	234.483	109.8	252.567	109.8	202.934	109.7	5.2369	109.7	7.20725	109.7	40.8064	109.7	31.8476	109.8	169.873	109.8	143.698
109.9	249.886	109.9	234.363	109.9	252.501	109.9	202.875	109.8	5.2308	109.8	7.20703	109.8	40.8091	109.8	31.8349	109.9	169.849	109.9	143.68
110	249.775	110	234.244	110	252.435	110	202.816	109.9	5.2213	109.9	7.20681	109.9	40.8255	109.9	31.8223	110	169.828	110	143.663
110.1	249.659	110.1	234.125	110.1	252.37	110.1	202.757	110	5.219	110	7.20659	110	40.8421	110	31.8096	110.1	169.809	110.1	143.645
110.2	249.537	110.2	234.006	110.2	252.306	110.2	202.698	110.1	5.2155	110.1	7.20636	110.1	40.867	110.1	31.797	110.2	169.792	110.2	143.627
110.3	249.409	110.3	233.887	110.3	252.24	110.3	202.639	110.2	5.2128	110.2	7.20614	110.2	40.8937	110.2	31.7843	110.3	169.777	110.3	143.61
110.4	249.282	110.4	233.768	110.4	252.174	110.4	202.58	110.3	5.213	110.3	7.20592	110.3	40.9199	110.3	31.7717	110.4	169.761	110.4	143.592
110.5	249.158	110.5	233.649	110.5	252.108	110.5	202.521	110.4	5.2116	110.4	7.2057	110.4	40.9197	110.4	31.759	110.5	169.744	110.5	143.575
110.6	249.039	110.6	233.53	110.6	252.043	110.6	202.462	110.5	5.2132	110.5	7.20548	110.5	40.9014	110.5	31.7464	110.6	169.722	110.6	143.557
110.7	248.926	110.7	233.411	110.7	251.975	110.7	202.403	110.6	5.213	110.6	7.20526	110.6	40.8733	110.6	31.7338	110.7	169.695	110.7	143.539
110.8	248.812	110.8	233.292	110.8	251.907	110.8	202.344	110.7	5.2095	110.7	7.20504	110.7	40.84	110.7	31.7211	110.8	169.677	110.8	143.522
110.9	248.69	110.9	233.174	110.9	251.835	110.9	202.285	110.8	5.203	110.8	7.20482	110.8	40.8091	110.8	31.7085	110.9	169.66	110.9	143.504
111	248.575	111	233.055	111	251.771	111	202.226	110.9	5.1991	110.9	7.2046	110.9	40.7726	110.9	31.6959	111	169.641	111	143.487
111.1	248.453	111.1	232.936	111.1	251.701	111.1	202.167	111	5.197	111	7.20438	111	40.7326	111	31.6833	111.1	169.624	111.1	143.469
111.2	248.328	111.2	232.818	111.2	251.627	111.2	202.108	111.1	5.1957	111.1	7.20416	111.1	40.6979	111.1	31.6707	111.2	169.605	111.2	143.451
111.3	248.213	111.3	232.699	111.3	251.561	111.3	202.049	111.2	5.1926	111.2	7.20394	111.2	40.6696	111.2	31.6581	111.3	169.585	111.3	143.434
111.4	248.095	111.4	232.581	111.4	251.492	111.4	201.99	111.3	5.1922	111.3	7.20372	111.3	40.6317	111.3	31.6455	111.4	169.566	111.4	143.416
111.5	247.978	111.5	232.463	111.5	251.425	111.5	201.931	111.4	5.1901	111.4	7.2035	111.4	40.5841	111.4	31.6329	111.5	169.545	111.5	143.399
111.6	247.862	111.6	232.344	111.6	251.352	111.6	201.872	111.5	5.1856	111.5	7.20328	111.5	40.5511	111.5	31.6203	111.6	169.533	111.6	143.381
111.7	247.742	111.7	232.226	111.7	251.282	111.7	201.813	111.6	5.1821	111.6	7.20306	111.6	40.5172	111.6	31.6078	111.7	169.515	111.7	143.363
111.8	247.621	111.8	232.108	111.8	251.215	111.8	201.754	111.7	5.1801	111.7	7.20284	111.7	40.4607	111.7	31.5952	111.8	169.493	111.8	143.346
111.9	247.499	111.9	231.99	111.9	251.15	111.9	201.696	111.8	5.1807	111.8	7.20262	111.8	40.4107	111.8	31.5826	111.9	169.475	111.9	143.328
112	247.378	112	231.872	112	251.081	112	201.637	111.9	5.1767	111.9	7.2024	111.9	40.3697	111.9	31.57	112	169.457	112	143.311
112.1	247.245	112.1	231.754	112.1	251.009	112.1	201.578	112	5.1725	112	7.20218	112	40.3116	112	31.5575	112.1	169.441	112.1	143.293
112.2	247.113	112.2	231.636	112.2	250.943	112.2	201.519	112.1	5.1652	112.1	7.20196	112.1	40.2647	112.1	31.5449	112.2	169.419	112.2	143.275
112.3	246.989	112.3	231.518	112.3	250.877	112.3	201.461	112.2	5.1631	112.2	7.20174	112.2	40.2071	112.2	31.5324	112.3	169.404	112.3	143.258
112.4	246.866	112.4	231.4	112.4	250.81	112.4	201.402	112.3	5.1632	112.3	7.20152	112.3	40.1574	112.3	31.5198	112.4	169.394	112.4	143.24
112.5	246.748	112.5	231.283	112.5	250.736	112.5	201.343	112.4	5.1648	112.4	7.2013	112.4	40.0728	112.4	31.5073	112.5	169.374	112.5	143.223
112.6	246.632	112.6	231.165	112.6	250.671	112.6	201.284	112.5	5.1632	112.5	7.20108	112.5	39.9665	112.5	31.4948	112.6	169.354	112.6	143.205
112.7	246.521	112.7	231.047	112.7	250.602	112.7	201.226	112.6	5.161	112.6	7.20086	112.6	39.8826	112.6	31.4822	112.7	169.338	112.7	143.188
112.8	246.388	112.8	230.93	112.8	250.534	112.8	201.167	112.7	5.1611	112.7	7.20064	112.7	39.8458	112.7	31.4697	112.8	169.322	112.8	143.17
112.9	246.264	112.9	230.812	112.9	250.463	112.9	201.108	112.8	5.1518	112.8	7.20042	112.8	39.8743	112.8	31.4572	112.9	169.315	112.9	143.152
113	246.147	113	230.695	113	250.393	113	201.05	112.9	5.1485	112.9	7.2002	112.9	39.9564	112.9	31.4447	113	169.304	113	143.135
113.1	246.024	113.1	230.578	113.1	250.327	113.1	200.991	113	5.1489	113	7.19998	113	40.0515	113	31.4322	113.1	169.291	113.1	143.117
113.2	245.901	113.2	230.46	113.2	250.263	113.2	200.932	113.1	5.1433	113.1	7.19976	113.1	40.1557	113.1	31.4197	113.2	169.273	113.2	143.1
113.3	245.784	113.3	230.343	113.3	250.182	113.3	200.874	113.2	5.1391	113.2	7.19954	113.2	40.2856	113.2	31.4072	113.3	169.26	113.3	143.082
113.4	245.67	113.4	230.226	113.4	250.121	113.4	200.815	113.3	5.1346	113.3	7.19932	113.3	40.426	113.3	31.3947	113.4	169.247	113.4	143.065
113.5	245.551	113.5	230.109	113.5	250.049	113.5	200.757	113.4	5.1331	113.4	7.1991	113.4	40.5521	113.4	31.3822	113.5	169.231	113.5	143.047
113.6	245.423	113.6	229.992	113.6	249.983	113.6	200.698	113.5	5.1241	113.5	7.19888	113.5	40.6383	113.5	31.3697	113.6	169.217	113.6	143.029
113.7	245.298	113.7	229.875	113.7	249.913	113.7	200.64	113.6	5.1196	113.6	7.19866	113.6	40.6505	113.6	31.3572	113.7	169.211	113.7	143.012
113.8	245.167	113.8	229.758	113.8	249.849	113.8	200.581	113.7	5.1278	113.7	7.19844	113.7	40.6207	113.7	31.3447	113.8	169.194	113.8	142.994
113.9	245.056	113.9	229.641	113.9	249.781	113.9	200.523	113.8	5.1299	113.8	7.19822	113.8	40.5429	113.8	31.3323	113.9	169.176	113.9	142.977
114	244.936	114	229.524	114	249.718	114	200.464	113.9	5.1254	113.9	7.19801	113.9	40.5025	113.9	31.3198	114	169.16	114	142.959
114.1	244.813	114.1	229.407	114.1	249.65	114.1	200.406	114	5.1172	114	7.19779	114	40.4602	114	31.3074	114.1	169.138	114.1	142.942
114.2	244.709	114.2	229.291	114.2	249.585	114.2	200.347	114.1	5.1012	114.1	7.19757	114.1	40.4586	114.1	31.2949	114.2	169.126	114.2	142.924
114.3	244.598	114.3	229.174	114.3	249.515	114.3	200.289	114.2	5.1037	114.2	7.19735	114.2	40.4354	114.2	31.2824	114.3	169.111	114.3	142.907
114.4	244.492	114.4	229.057	114.4	249.445	114.4	200.231	114.3	5.1032	114.3	7.19713	114.3	40.4284	114.3	31.27	114.4	169.095	114.4	142.889
114.5	244.375	114.5	228.941	114.5	249.376	114.5	200.172	114.4	5.0973	114.4	7.19691	114.4	40.4127	114.4	31.2576	114.5	169.09	114.5	142.872
114.6	244.264	114.6	228.824	114.6	249.309	114.6	200.114	114.5	5.0947	114.5	7.19669	114.5	40.4189	114.5	31.2451	114.6	169.08	114.6	142.854
114.7	244.142	114.7	228.708	114.7	249.24	114.7	200.056	114.6	5.0987	114.6	7.19647	114.6	40.4053	114.6	31.2327	114.7	169.066	114.7	142.837
114.8	244.031	114.8	228.592	114.8	249.159	114.8	199.997	114.7	5.0934	114.7	7.19625	114.7	40.4027	114.7	31.2203	114.8	169.054	114.8	142.819
114.9	243.92	114.9	228.475	114.9	249.078	114.9	199.939	114.8	5.093	114.8	7.19603	114.8	40.3947	114.8	31.2079	114.9	169.039	114.9	142.802
115	243.813	115	228.359	115	249.004	115	199.881	114.9	5.0889	114.9	7.19581	114.9	40.3825	114.9	31.1954	115	169.022	115	142.784
115.1	243.693	115.1	228.243	115.1	248.934	115.1	199.822	115	5.0852	115	7.19559	115	40.3672	115	31.183	115.1	169.003	115.1	142.766
115.2	243.56	115.2	228.127	115.2	248.871	115.2	199.764	115.1	5.0706	115.1	7.19537	115.1	40.3641	115.1	31.1706	115.2	168.985	115.2	142.749
115.3	243.475	115.3	228.011	115.3	248.797	115.3	199.706	115.2	5.059	115.2	7.19515	115.2	40.3573	115.2	31.1582	115.3	168.976	115.3	142.731
115.4	243.361	115.4	227.895	115.4	248.721	115.4	199.648	115.3	5.0563	115.3	7.19493	115.3	40.3616	115.3	31.1458	115.4	168.978	115.4	142.714
115.5	243.228	115.5	227.779	115.5	248.661	115.5	199.589	115.4	5.049	115.4	7.19471	115.4	40.3457	115.4	31.1334	115.5	168.95	115.5	142.696
115.6	243.115	115.6	227.663	115.6	248.597	115.6	199.531	115.5	5.0403	115.5	7.19449	115.5	40.342	115.5	31.1211	115.6	168.95	115.6	142.679
115.7	243.024	115.7	227.547	115.7	248.551	115.7	199.473	115.6	5.0381	115.6	7.19427	115.6	40.341	115.6	31.1087	115.7	168.938	115.7	142.661
115.8	242.885	115.8	227.431	115.8	248.499	115.8	199.415	115.7	5.0381	115.7	7.19405	115.7	40.3259	115.7	31.0963	115.8	168.895	115.8	142.644
115.9	242.747	115.9	227.315	115.9	248.399	115.9	199.357	115.8	5.0369	115.8	7.19383	115.8	40.3237	115.8	31.0839	115.9	168.868	115.9	142.626
116	242.652	116	227.2	116	248.36	116	199.299	115.9	5.0326	115.9	7.19361	115.9	40.3082	115.9	31.0716	116	168.843	116	142.609
116.1	242.52	116.1	227.084	116.1	248.315	116.1	199.241	116	5.0304	116	7.19339	116	40.2982	116	31.0592	116.1	168.868	116.1	142.591
116.2	242.427	116.2	226.969	116.2	248.244	116.2	199.182	116.1	4.9976	116.1	7.19317	116.1	40.3	116.1	31.0468	116.2	168.868	116.2	142.574
116.3		116.3	226.853	116.3		116.3	199.124	116.2	4.9711	116.2	7.19295	116.2	40.2982	116.2	31.0345	116.3		116.3	142.556
116.4		116.4	226.738	116.4		116.4	199.066	116.3		116.3	7.19273	116.3		116.3	31.0221	116.4		116.4	142.539
116.5		116.5	226.622	116.5		116.5	199.008	116.4		116.4	7.19251	116.4		116.4	31.0098	116.5		116.5	142.521
116.6		116.6	226.507	116.6		116.6	198.95	116.5		116.5	7.19229	116.5		116.5	30.9975	116.6		116.6	142.504
116.7		116.7	226.392	116.7		116.7	198.892	116.6		116.6	7.19207	116.6		116.6	30.9851	116.7		116.7	142.486
116.8		116.8	226.277	116.8		116.8	198.834	116.7		116.7	7.19185	116.7		116.7	30.9728	116.8		116.8	142.469
116.9		116.9	226.162	116.9		116.9	198.776	116.8		116.8	7.19163	116.8		116.8	30.9605	116.9		116.9	142.452
117		117	226.047	117		117	198.718	116.9		116.9	7.19141	116.9		116.9	30.9482	117		117	142.434
117.1		117.1	226.047	117.1		117.1	198.718	117		117	7.19119	117		117	30.9359	117.1		117.1	142.434
117.2		117.2	227.075	117.2		117.2	199.484	117.1		117.1	7.19119	117.1		117.1	30.9359	117.2		117.2	142.929
117.3		117.3	228.102	117.3		117.3	200.248	117.2		117.2	7.21561	117.2		117.2	31.0659	117.3		117.3	143.423
117.4		117.4	229.128	117.4		117.4	201.013	117.3		117.3	7.24004	117.3		117.3	31.1959	117.4		117.4	143.917
117.5		117.5	230.153	117.5		117.5	201.776	117.4		117.4	7.26445	117.4		117.4	31.3257	117.5		117.5	144.411
117.6		117.6	231.177	117.6		117.6	202.539	117.5		117.5	7.28887	117.5		117.5	31.4555	117.6		117.6	144.905
117.7		117.7	232.2	117.7		117.7	203.302	117.6		117.6	7.31329	117.6		117.6	31.5851	117.7		117.7	145.398
117.8		117.8	233.222	117.8		117.8	204.064	117.7		117.7	7.3377	117.7		117.7	31.7147	117.8		117.8	145.892
117.9		117.9	234.243	117.9		117.9	204.825	117.8		117.8	7.36212	117.8		117.8	31.8442	117.9		117.9	146.385
118		118	235.263	118		118	205.586	117.9		117.9	7.38653	117.9		117.9	31.9735	118		118	146.878
118.1		118.1	236.282	118.1		118.1	206.347	118		118	7.41094	118		118	32.1028	118.1		118.1	147.371
118.2		118.2	237.3	118.2		118.2	207.106	118.1		118.1	7.43535	118.1		118.1	32.2319	118.2		118.2	147.863
118.3		118.3	238.317	118.3		118.3	207.866	118.2		118.2	7.45976	118.2		118.2	32.361	118.3		118.3	148.356
118.4		118.4	239.333	118.4		118.4	208.625	118.3		118.3	7.48417	118.3		118.3	32.49	118.4		118.4	148.848
118.5		118.5	240.348	118.5		118.5	209.383	118.4		118.4	7.50858	118.4		118.4	32.6189	118.5		118.5	149.34
118.6		118.6	241.363	118.6		118.6	210.141	118.5		118.5	7.53298	118.5		118.5	32.7476	118.6		118.6	149.832
118.7		118.7	242.376	118.7		118.7	210.898	118.6		118.6	7.55739	118.6		118.6	32.8763	118.7		118.7	150.323
118.8	247.383	118.8	243.388	118.8	252.443	118.8	211.654	118.7		118.7	7.58179	118.7		118.7	33.0049	118.8	173.783	118.8	150.815
118.9	248.559	118.9	244.399	118.9	253.325	118.9	212.411	118.8	6.60277	118.8	7.6062	118.8	42.4575	118.8	33.1334	118.9	173.902	118.9	151.306
119	249.643	119	245.409	119	254.23	119	213.166	118.9	6.60277	118.9	7.6306	118.9	42.6331	118.9	33.2618	119	174.334	119	151.797
119.1	250.629	119.1	246.418	119.1	255.14	119.1	213.921	119	6.61781	119	7.655	119	42.7275	119	33.3901	119.1	174.75	119.1	152.288
119.2	251.698	119.2	247.426	119.2	255.903	119.2	214.676	119.1	6.6274	119.1	7.67939	119.1	42.7731	119.1	33.5183	119.2	175.229	119.2	152.779
119.3	252.572	119.3	248.434	119.3	256.887	119.3	215.43	119.2	6.61781	119.2	7.70379	119.2	42.8772	119.2	33.6464	119.3	175.697	119.3	153.269
119.4	253.599	119.4	249.44	119.4	257.791	119.4	216.183	119.3	6.61781	119.3	7.72819	119.3	43.0043	119.3	33.7744	119.4	176.2	119.4	153.76
119.5	254.585	119.5	250.445	119.5	258.741	119.5	216.936	119.4	6.61781	119.4	7.75259	119.4	43.1096	119.4	33.9023	119.5	176.721	119.5	154.25
119.6	255.562	119.6	251.45	119.6	259.572	119.6	217.688	119.5	6.736	119.5	7.77698	119.5	43.2254	119.5	34.0301	119.6	177.196	119.6	154.74
119.7	256.586	119.7	252.453	119.7	260.394	119.7	218.44	119.6	6.7579	119.6	7.80137	119.6	43.3027	119.6	34.1578	119.7	177.803	119.7	155.229
119.8	257.544	119.8	253.455	119.8	261.244	119.8	219.191	119.7	6.9327	119.7	7.82577	119.7	43.4268	119.7	34.2854	119.8	178.29	119.8	155.719
119.9	258.529	119.9	254.457	119.9	262.101	119.9	219.942	119.8	6.9191	119.8	7.85016	119.8	43.5607	119.8	34.4129	119.9	178.756	119.9	156.208
120	259.515	120	255.457	120	262.973	120	220.692	119.9	6.8808	119.9	7.87455	119.9	43.6698	119.9	34.5403	120	179.261	120	156.697
120.1	260.459	120.1	256.457	120.1	263.775	120.1	221.442	120	6.8407	120	7.89894	120	43.7465	120	34.6677	120.1	179.857	120.1	157.186
120.2	261.451	120.2	257.455	120.2	264.623	120.2	222.191	120.1	6.80211	120.1	7.92332	120.1	43.8468	120.1	34.7949	120.2	180.42	120.2	157.675
120.3	262.461	120.3	258.453	120.3	265.449	120.3	222.94	120.2	6.7839	120.2	7.94771	120.2	44.012	120.2	34.922	120.3	180.956	120.3	158.164
120.4	263.461	120.4	259.449	120.4	266.35	120.4	223.688	120.3	6.779	120.3	7.9721	120.3	44.1611	120.3	35.0491	120.4	181.501	120.4	158.652
120.5	264.457	120.5	260.445	120.5	267.226	120.5	224.435	120.4	6.7904	120.4	7.99648	120.4	44.2796	120.4	35.176	120.5	182.079	120.5	159.14
120.6	265.483	120.6	261.439	120.6	268.102	120.6	225.183	120.5	6.7655	120.5	8.02086	120.5	44.3961	120.5	35.3029	120.6	182.636	120.6	159.628
120.7	266.533	120.7	262.433	120.7	268.998	120.7	225.929	120.6	6.7644	120.6	8.04524	120.6	44.5187	120.6	35.4296	120.7	183.188	120.7	160.116
120.8	267.593	120.8	263.425	120.8	269.852	120.8	226.675	120.7	6.7878	120.7	8.06962	120.7	44.6554	120.7	35.5563	120.8	183.743	120.8	160.604
120.9	268.617	120.9	264.417	120.9	270.74	120.9	227.421	120.8	6.8014	120.8	8.09401	120.8	44.7734	120.8	35.6828	120.9	184.306	120.9	161.091
121	269.678	121	265.408	121	271.626	121	228.165	120.9	6.827	120.9	8.11838	120.9	44.912	120.9	35.8093	121	184.889	121	161.578
121.1	270.732	121.1	266.398	121.1	272.516	121.1	228.91	121	6.8605	121	8.14276	121	45.0417	121	35.9356	121.1	185.455	121.1	162.066
121.2	271.775	121.2	267.386	121.2	273.397	121.2	229.654	121.1	6.8899	121.1	8.16713	121.1	45.182	121.1	36.0619	121.2	186.004	121.2	162.552
121.3	272.816	121.3	268.374	121.3	274.277	121.3	230.397	121.2	6.9055	121.2	8.19151	121.2	45.33	121.2	36.1881	121.3	186.577	121.3	163.039
121.4	273.891	121.4	269.361	121.4	275.167	121.4	231.14	121.3	6.9356	121.3	8.21589	121.3	45.445	121.3	36.3142	121.4	187.139	121.4	163.526
121.5	274.971	121.5	270.347	121.5	276.041	121.5	231.882	121.4	6.9617	121.4	8.24026	121.4	45.5835	121.4	36.4402	121.5	187.687	121.5	164.012
121.6	276.026	121.6	271.332	121.6	276.915	121.6	232.624	121.5	7.0046	121.5	8.26463	121.5	45.698	121.5	36.5661	121.6	188.252	121.6	164.498
121.7	277.067	121.7	272.316	121.7	277.806	121.7	233.365	121.6	7.0077	121.6	8.289	121.6	45.8392	121.6	36.6918	121.7	188.823	121.7	164.984
121.8	278.118	121.8	273.299	121.8	278.693	121.8	234.106	121.7	7.0563	121.7	8.31337	121.7	45.9646	121.7	36.8175	121.8	189.387	121.8	165.47
121.9	279.18	121.9	274.281	121.9	279.571	121.9	234.846	121.8	7.0746	121.8	8.33774	121.8	46.0965	121.8	36.9432	121.9	189.948	121.9	165.955
122	280.249	122	275.262	122	280.452	122	235.586	121.9	7.0684	121.9	8.3621	121.9	46.2275	121.9	37.0687	122	190.494	122	166.441
122.1	281.344	122.1	276.243	122.1	281.312	122.1	236.325	122	7.0831	122	8.38647	122	46.3613	122	37.1941	122.1	191.042	122.1	166.926
122.2	282.425	122.2	277.222	122.2	282.199	122.2	237.063	122.1	7.1328	122.1	8.41083	122.1	46.4884	122.1	37.3194	122.2	191.598	122.2	167.411
122.3	283.497	122.3	278.2	122.3	283.103	122.3	237.801	122.2	7.1337	122.2	8.4352	122.2	46.6097	122.2	37.4446	122.3	192.15	122.3	167.896
122.4	284.568	122.4	279.177	122.4	283.981	122.4	238.539	122.3	7.1697	122.3	8.45956	122.3	46.7137	122.3	37.5698	122.4	192.704	122.4	168.38
122.5	285.637	122.5	280.154	122.5	284.867	122.5	239.276	122.4	7.2039	122.4	8.48392	122.4	46.8223	122.4	37.6948	122.5	193.243	122.5	168.865
122.6	286.696	122.6	281.129	122.6	285.736	122.6	240.013	122.5	7.2239	122.5	8.50828	122.5	46.963	122.5	37.8197	122.6	193.778	122.6	169.349
122.7	287.769	122.7	282.104	122.7	286.593	122.7	240.749	122.6	7.2488	122.6	8.53264	122.6	47.0683	122.6	37.9446	122.7	194.317	122.7	169.833
122.8	288.85	122.8	283.077	122.8	287.472	122.8	241.484	122.7	7.2648	122.7	8.55699	122.7	47.1762	122.7	38.0693	122.8	194.856	122.8	170.317
122.9	289.927	122.9	284.05	122.9	288.344	122.9	242.219	122.8	7.2687	122.8	8.58135	122.8	47.3002	122.8	38.194	122.9	195.392	122.9	170.801
123	291.003	123	285.021	123	289.227	123	242.953	122.9	7.2956	122.9	8.60571	122.9	47.4347	122.9	38.3186	123	195.943	123	171.284
123.1	292.071	123.1	285.992	123.1	290.106	123.1	243.687	123	7.3115	123	8.63006	123	47.5588	123	38.443	123.1	196.479	123.1	171.767
123.2	293.129	123.2	286.962	123.2	290.968	123.2	244.421	123.1	7.3493	123.1	8.65441	123.1	47.6808	123.1	38.5674	123.2	197.022	123.2	172.25
123.3	294.191	123.3	287.931	123.3	291.84	123.3	245.154	123.2	7.3884	123.2	8.67877	123.2	47.8072	123.2	38.6917	123.3	197.57	123.3	172.733
123.4	295.262	123.4	288.899	123.4	292.699	123.4	245.886	123.3	7.3988	123.3	8.70312	123.3	47.9261	123.3	38.8159	123.4	198.108	123.4	173.216
123.5	296.33	123.5	289.865	123.5	293.563	123.5	246.618	123.4	7.4434	123.4	8.72746	123.4	48.0502	123.4	38.94	123.5	198.661	123.5	173.699
123.6	297.401	123.6	290.831	123.6	294.43	123.6	247.349	123.5	7.4768	123.5	8.75181	123.5	48.1804	123.5	39.064	123.6	199.204	123.6	174.181
123.7	298.475	123.7	291.796	123.7	295.296	123.7	248.08	123.6	7.5246	123.6	8.77616	123.6	48.3182	123.6	39.1879	123.7	199.739	123.7	174.663
123.8	299.528	123.8	292.761	123.8	296.162	123.8	248.81	123.7	7.5394	123.7	8.80051	123.7	48.4481	123.7	39.3117	123.8	200.28	123.8	175.145
123.9	300.582	123.9	293.724	123.9	297.016	123.9	249.54	123.8	7.5699	123.8	8.82485	123.8	48.5872	123.8	39.4354	123.9	200.815	123.9	175.627
124	301.64	124	294.686	124	297.871	124	250.269	123.9	7.5969	123.9	8.84919	123.9	48.714	123.9	39.5591	124	201.377	124	176.108
124.1	302.685	124.1	295.647	124.1	298.719	124.1	250.998	124	7.6232	124	8.87354	124	48.8481	124	39.6826	124.1	201.923	124.1	176.59
124.2	303.734	124.2	296.608	124.2	299.563	124.2	251.726	124.1	7.6566	124.1	8.89788	124.1	48.9956	124.1	39.806	124.2	202.468	124.2	177.071
124.3	304.793	124.3	297.567	124.3	300.415	124.3	252.454	124.2	7.6832	124.2	8.92222	124.2	49.1228	124.2	39.9294	124.3	203.014	124.3	177.552
124.4	305.854	124.4	298.526	124.4	301.27	124.4	253.181	124.3	7.7005	124.3	8.94656	124.3	49.255	124.3	40.0527	124.4	203.555	124.4	178.033
124.5	306.904	124.5	299.483	124.5	302.121	124.5	253.908	124.4	7.7419	124.4	8.97089	124.4	49.3948	124.4	40.1758	124.5	204.1	124.5	178.514
124.6	307.951	124.6	300.44	124.6	302.98	124.6	254.634	124.5	7.7757	124.5	8.99523	124.5	49.5343	124.5	40.2989	124.6	204.639	124.6	178.994
124.7	309.002	124.7	301.395	124.7	303.826	124.7	255.359	124.6	7.8097	124.6	9.01957	124.6	49.6675	124.6	40.4218	124.7	205.172	124.7	179.474
124.8	310.056	124.8	302.35	124.8	304.653	124.8	256.084	124.7	7.8322	124.7	9.0439	124.7	49.8006	124.7	40.5447	124.8	205.725	124.8	179.955
124.9	311.109	124.9	303.304	124.9	305.488	124.9	256.809	124.8	7.8497	124.8	9.06824	124.8	49.9168	124.8	40.6675	124.9	206.266	124.9	180.435
125	312.153	125	304.257	125	306.331	125	257.533	124.9	7.8756	124.9	9.09257	124.9	50.0364	124.9	40.7902	125	206.801	125	180.914
125.1	313.205	125.1	305.209	125.1	307.173	125.1	258.257	125	7.9092	125	9.1169	125	50.1725	125	40.9128	125.1	207.331	125.1	181.394
125.2	314.258	125.2	306.16	125.2	308.008	125.2	258.98	125.1	7.9204	125.1	9.14123	125.1	50.3054	125.1	41.0353	125.2	207.872	125.2	181.873
125.3	315.294	125.3	307.11	125.3	308.844	125.3	259.702	125.2	7.9448	125.2	9.16556	125.2	50.4321	125.2	41.1578	125.3	208.413	125.3	182.352
125.4	316.344	125.4	308.059	125.4	309.684	125.4	260.424	125.3	7.9961	125.3	9.18988	125.3	50.5578	125.3	41.2801	125.4	208.936	125.4	182.831
125.5	317.409	125.5	309.008	125.5	310.526	125.5	261.146	125.4	8.0398	125.4	9.21421	125.4	50.6971	125.4	41.4023	125.5	209.462	125.5	183.31
125.6	318.463	125.6	309.955	125.6	311.356	125.6	261.867	125.5	8.0751	125.5	9.23853	125.5	50.8326	125.5	41.5245	125.6	209.994	125.6	183.789
125.7	319.506	125.7	310.902	125.7	312.19	125.7	262.587	125.6	8.1179	125.6	9.26286	125.6	50.9557	125.6	41.6465	125.7	210.513	125.7	184.267
125.8	320.542	125.8	311.847	125.8	313.03	125.8	263.307	125.7	8.1616	125.7	9.28718	125.7	51.0843	125.7	41.7685	125.8	211.038	125.8	184.745
125.9	321.564	125.9	312.792	125.9	313.873	125.9	264.027	125.8	8.1846	125.8	9.3115	125.8	51.2012	125.8	41.8904	125.9	211.559	125.9	185.223
126	322.595	126	313.735	126	314.709	126	264.746	125.9	8.202	125.9	9.33582	125.9	51.3279	125.9	42.0121	126	212.081	126	185.701
126.1	323.638	126.1	314.678	126.1	315.549	126.1	265.464	126	8.219	126	9.36014	126	51.4608	126	42.1338	126.1	212.615	126.1	186.179
126.2	324.673	126.2	315.62	126.2	316.377	126.2	266.182	126.1	8.2367	126.1	9.38446	126.1	51.6051	126.1	42.2554	126.2	213.138	126.2	186.656
126.3	325.715	126.3	316.561	126.3	317.219	126.3	266.9	126.2	8.2505	126.2	9.40878	126.2	51.7365	126.2	42.3769	126.3	213.66	126.3	187.134
126.4	326.757	126.4	317.501	126.4	318.052	126.4	267.617	126.3	8.2779	126.3	9.43309	126.3	51.8634	126.3	42.4983	126.4	214.186	126.4	187.611
126.5	327.782	126.5	318.44	126.5	318.867	126.5	268.333	126.4	8.3149	126.4	9.45741	126.4	51.9912	126.4	42.6196	126.5	214.713	126.5	188.088
126.6	328.807	126.6	319.378	126.6	319.687	126.6	269.049	126.5	8.3484	126.5	9.48172	126.5	52.1347	126.5	42.7408	126.6	215.243	126.6	188.565
126.7	329.831	126.7	320.316	126.7	320.508	126.7	269.764	126.6	8.3716	126.6	9.50603	126.6	52.2637	126.6	42.862	126.7	215.763	126.7	189.041
126.8	330.864	126.8	321.252	126.8	321.323	126.8	270.479	126.7	8.3944	126.7	9.53034	126.7	52.3916	126.7	42.983	126.8	216.288	126.8	189.518
126.9	331.901	126.9	322.188	126.9	322.131	126.9	271.194	126.8	8.4201	126.8	9.55465	126.8	52.518	126.8	43.104	126.9	216.819	126.9	189.994
127	332.946	127	323.122	127	322.946	127	271.907	126.9	8.45	126.9	9.57896	126.9	52.6415	126.9	43.2248	127	217.345	127	190.47
127.1	333.969	127.1	324.056	127.1	323.772	127.1	272.621	127	8.4864	127	9.60327	127	52.7743	127	43.3456	127.1	217.886	127.1	190.946
127.2	334.981	127.2	324.988	127.2	324.595	127.2	273.334	127.1	8.512	127.1	9.62757	127.1	52.8994	127.1	43.4662	127.2	218.424	127.2	191.421
127.3	335.985	127.3	325.92	127.3	325.414	127.3	274.046	127.2	8.5409	127.2	9.65188	127.2	53.0257	127.2	43.5868	127.3	218.954	127.3	191.897
127.4	336.988	127.4	326.851	127.4	326.209	127.4	274.758	127.3	8.5667	127.3	9.67619	127.3	53.1447	127.3	43.7073	127.4	219.479	127.4	192.372
127.5	338.013	127.5	327.781	127.5	327.025	127.5	275.469	127.4	8.5879	127.4	9.70049	127.4	53.2691	127.4	43.8277	127.5	220.001	127.5	192.847
127.6	339.021	127.6	328.71	127.6	327.838	127.6	276.18	127.5	8.6158	127.5	9.72479	127.5	53.3861	127.5	43.948	127.6	220.535	127.6	193.322
127.7	340.018	127.7	329.639	127.7	328.631	127.7	276.89	127.6	8.646	127.6	9.74909	127.6	53.4964	127.6	44.0683	127.7	221.056	127.7	193.797
127.8	341.021	127.8	330.566	127.8	329.436	127.8	277.6	127.7	8.6746	127.7	9.77339	127.7	53.6213	127.7	44.1884	127.8	221.575	127.8	194.271
127.9	342.02	127.9	331.492	127.9	330.249	127.9	278.31	127.8	8.7096	127.8	9.79769	127.8	53.7428	127.8	44.3084	127.9	222.1	127.9	194.746
128	343.012	128	332.418	128	331.059	128	279.018	127.9	8.738	127.9	9.82198	127.9	53.8683	127.9	44.4284	128	222.611	128	195.22
128.1	343.998	128.1	333.343	128.1	331.86	128.1	279.727	128	8.7682	128	9.84628	128	53.9881	128	44.5482	128.1	223.127	128.1	195.694
128.2	344.999	128.2	334.266	128.2	332.655	128.2	280.435	128.1	8.7919	128.1	9.87057	128.1	54.1226	128.1	44.668	128.2	223.633	128.2	196.168
128.3	346.008	128.3	335.189	128.3	333.448	128.3	281.142	128.2	8.8208	128.2	9.89487	128.2	54.2489	128.2	44.7877	128.3	224.139	128.3	196.641
128.4	347.013	128.4	336.111	128.4	334.245	128.4	281.849	128.3	8.8524	128.3	9.91916	128.3	54.3819	128.3	44.9073	128.4	224.652	128.4	197.115
128.5	348.003	128.5	337.032	128.5	335.043	128.5	282.555	128.4	8.8743	128.4	9.94345	128.4	54.5067	128.4	45.0267	128.5	225.176	128.5	197.588
128.6	348.99	128.6	337.952	128.6	335.825	128.6	283.261	128.5	8.8945	128.5	9.96774	128.5	54.6245	128.5	45.1462	128.6	225.693	128.6	198.061
128.7	349.985	128.7	338.871	128.7	336.613	128.7	283.966	128.6	8.9211	128.6	9.99203	128.6	54.7529	128.6	45.2655	128.7	226.198	128.7	198.534
128.8	350.977	128.8	339.79	128.8	337.402	128.8	284.671	128.7	8.9518	128.7	10.0163	128.7	54.8839	128.7	45.3847	128.8	226.709	128.8	199.006
128.9	351.968	128.9	340.707	128.9	338.184	128.9	285.375	128.8	8.9779	128.8	10.0406	128.8	55.0142	128.8	45.5038	128.9	227.229	128.9	199.479
129	352.963	129	341.624	129	338.957	129	286.079	128.9	9.002	128.9	10.0649	128.9	55.1409	128.9	45.6229	129	227.742	129	199.951
129.1	353.954	129.1	342.539	129.1	339.739	129.1	286.783	129	9.0332	129	10.0892	129	55.2677	129	45.7418	129.1	228.25	129.1	200.423
129.2	354.943	129.2	343.454	129.2	340.519	129.2	287.485	129.1	9.0675	129.1	10.1135	129.1	55.3933	129.1	45.8607	129.2	228.762	129.2	200.895
129.3	355.931	129.3	344.368	129.3	341.303	129.3	288.188	129.2	9.0971	129.2	10.1377	129.2	55.5232	129.2	45.9795	129.3	229.289	129.3	201.367
129.4	356.917	129.4	345.281	129.4	342.087	129.4	288.89	129.3	9.1273	129.3	10.162	129.3	55.6446	129.3	46.0982	129.4	229.806	129.4	201.839
129.5	357.899	129.5	346.193	129.5	342.868	129.5	289.591	129.4	9.1541	129.4	10.1863	129.4	55.7683	129.4	46.2167	129.5	230.322	129.5	202.31
129.6	358.88	129.6	347.104	129.6	343.649	129.6	290.292	129.5	9.1753	129.5	10.2106	129.5	55.8907	129.5	46.3353	129.6	230.835	129.6	202.781
129.7	359.866	129.7	348.015	129.7	344.422	129.7	290.992	129.6	9.1958	129.6	10.2349	129.6	56.006	129.6	46.4537	129.7	231.346	129.7	203.252
129.8	360.858	129.8	348.924	129.8	345.212	129.8	291.692	129.7	9.221	129.7	10.2591	129.7	56.1345	129.7	46.572	129.8	231.855	129.8	203.723
129.9	361.842	129.9	349.833	129.9	346.005	129.9	292.391	129.8	9.2486	129.8	10.2834	129.8	56.2633	129.8	46.6902	129.9	232.366	129.9	204.194
130	362.825	130	350.74	130	346.798	130	293.09	129.9	9.2738	129.9	10.3077	129.9	56.3916	129.9	46.8084	130	232.878	130	204.664
130.1	363.794	130.1	351.647	130.1	347.587	130.1	293.789	130	9.2995	130	10.332	130	56.518	130	46.9264	130.1	233.389	130.1	205.135
130.2	364.761	130.2	352.553	130.2	348.378	130.2	294.486	130.1	9.326	130.1	10.3562	130.1	56.6455	130.1	47.0444	130.2	233.905	130.2	205.605
130.3	365.736	130.3	353.458	130.3	349.17	130.3	295.184	130.2	9.3568	130.2	10.3805	130.2	56.7706	130.2	47.1623	130.3	234.423	130.3	206.075
130.4	366.702	130.4	354.362	130.4	349.944	130.4	295.881	130.3	9.3847	130.3	10.4048	130.3	56.8958	130.3	47.2801	130.4	234.934	130.4	206.545
130.5	367.666	130.5	355.266	130.5	350.715	130.5	296.577	130.4	9.4156	130.4	10.429	130.4	57.0237	130.4	47.3978	130.5	235.441	130.5	207.014
130.6	368.643	130.6	356.168	130.6	351.485	130.6	297.273	130.5	9.4436	130.5	10.4533	130.5	57.1444	130.5	47.5154	130.6	235.955	130.6	207.484
130.7	369.631	130.7	357.07	130.7	352.25	130.7	297.968	130.6	9.4706	130.6	10.4776	130.6	57.2581	130.6	47.6329	130.7	236.471	130.7	207.953
130.8	370.605	130.8	357.97	130.8	353.02	130.8	298.663	130.7	9.4997	130.7	10.5018	130.7	57.373	130.7	47.7504	130.8	236.983	130.8	208.422
130.9	371.578	130.9	358.87	130.9	353.788	130.9	299.358	130.8	9.5314	130.8	10.5261	130.8	57.4982	130.8	47.8677	130.9	237.492	130.9	208.891
131	372.55	131	359.769	131	354.545	131	300.051	130.9	9.5568	130.9	10.5504	130.9	57.6188	130.9	47.985	131	238.005	131	209.359
131.1	373.513	131.1	360.667	131.1	355.297	131.1	300.745	131	9.5843	131	10.5746	131	57.7442	131	48.1021	131.1	238.522	131.1	209.828
131.2	374.476	131.2	361.564	131.2	356.052	131.2	301.438	131.1	9.6079	131.1	10.5989	131.1	57.8698	131.1	48.2192	131.2	239.037	131.2	210.296
131.3	375.453	131.3	362.46	131.3	356.8	131.3	302.13	131.2	9.6302	131.2	10.6231	131.2	57.9878	131.2	48.3362	131.3	239.544	131.3	210.764
131.4	376.427	131.4	363.356	131.4	357.55	131.4	302.822	131.3	9.6561	131.3	10.6474	131.3	58.1074	131.3	48.4531	131.4	240.035	131.4	211.232
131.5	377.397	131.5	364.25	131.5	358.31	131.5	303.514	131.4	9.6896	131.4	10.6716	131.4	58.2284	131.4	48.5699	131.5	240.535	131.5	211.7
131.6	378.356	131.6	365.144	131.6	359.071	131.6	304.205	131.5	9.7173	131.5	10.6959	131.5	58.3523	131.5	48.6867	131.6	241.044	131.6	212.167
131.7	379.311	131.7	366.037	131.7	359.829	131.7	304.895	131.6	9.7473	131.6	10.7202	131.6	58.4748	131.6	48.8033	131.7	241.55	131.7	212.635
131.8	380.267	131.8	366.929	131.8	360.58	131.8	305.585	131.7	9.7786	131.7	10.7444	131.7	58.5958	131.7	48.9199	131.8	242.054	131.8	213.102
131.9	381.211	131.9	367.82	131.9	361.343	131.9	306.275	131.8	9.8071	131.8	10.7687	131.8	58.717	131.8	49.0363	131.9	242.551	131.9	213.569
132	382.164	132	368.71	132	362.106	132	306.964	131.9	9.836	131.9	10.7929	131.9	58.8369	131.9	49.1527	132	243.056	132	214.036
132.1	383.115	132.1	369.599	132.1	362.862	132.1	307.652	132	9.8624	132	10.8172	132	58.9523	132	49.269	132.1	243.565	132.1	214.503
132.2	384.065	132.2	370.488	132.2	363.609	132.2	308.34	132.1	9.8846	132.1	10.8414	132.1	59.0765	132.1	49.3852	132.2	244.066	132.2	214.969
132.3	385.021	132.3	371.376	132.3	364.347	132.3	309.028	132.2	9.9096	132.2	10.8657	132.2	59.1975	132.2	49.5013	132.3	244.571	132.3	215.435
132.4	385.969	132.4	372.262	132.4	365.096	132.4	309.715	132.3	9.9361	132.3	10.8899	132.3	59.3155	132.3	49.6173	132.4	245.077	132.4	215.901
132.5	386.927	132.5	373.148	132.5	365.848	132.5	310.401	132.4	9.9608	132.4	10.9141	132.4	59.4449	132.4	49.7333	132.5	245.588	132.5	216.367
132.6	387.874	132.6	374.033	132.6	366.599	132.6	311.087	132.5	9.9887	132.5	10.9384	132.5	59.572	132.5	49.8491	132.6	246.094	132.6	216.833
132.7	388.824	132.7	374.917	132.7	367.338	132.7	311.773	132.6	10.0124	132.6	10.9626	132.6	59.6977	132.6	49.9649	132.7	246.595	132.7	217.299
132.8	389.782	132.8	375.801	132.8	368.082	132.8	312.458	132.7	10.0397	132.7	10.9869	132.7	59.8205	132.7	50.0806	132.8	247.098	132.8	217.764
132.9	390.726	132.9	376.683	132.9	368.822	132.9	313.143	132.8	10.0682	132.8	11.0111	132.8	59.9393	132.8	50.1961	132.9	247.606	132.9	218.229
133	391.661	133	377.565	133	369.544	133	313.827	132.9	10.0978	132.9	11.0353	132.9	60.0586	132.9	50.3116	133	248.123	133	218.694
133.1	392.595	133.1	378.445	133.1	370.276	133.1	314.511	133	10.1255	133	11.0596	133	60.1823	133	50.4271	133.1	248.626	133.1	219.159
133.2	393.533	133.2	379.325	133.2	371.005	133.2	315.194	133.1	10.1538	133.1	11.0838	133.1	60.3012	133.1	50.5424	133.2	249.123	133.2	219.624
133.3	394.48	133.3	380.204	133.3	371.747	133.3	315.876	133.2	10.1816	133.2	11.1081	133.2	60.4256	133.2	50.6576	133.3	249.616	133.3	220.088
133.4	395.432	133.4	381.083	133.4	372.494	133.4	316.559	133.3	10.2139	133.3	11.1323	133.3	60.5473	133.3	50.7728	133.4	250.109	133.4	220.553
133.5	396.366	133.5	381.96	133.5	373.231	133.5	317.24	133.4	10.2421	133.4	11.1565	133.4	60.6624	133.4	50.8878	133.5	250.609	133.5	221.017
133.6	397.288	133.6	382.836	133.6	373.955	133.6	317.922	133.5	10.2663	133.5	11.1808	133.5	60.7815	133.5	51.0028	133.6	251.103	133.6	221.481
133.7	398.224	133.7	383.712	133.7	374.69	133.7	318.602	133.6	10.2922	133.6	11.205	133.6	60.8958	133.6	51.1177	133.7	251.605	133.7	221.944
133.8	399.163	133.8	384.587	133.8	375.429	133.8	319.283	133.7	10.3175	133.7	11.2292	133.7	61.0175	133.7	51.2325	133.8	252.104	133.8	222.408
133.9	400.085	133.9	385.461	133.9	376.156	133.9	319.962	133.8	10.3456	133.8	11.2534	133.8	61.1419	133.8	51.3472	133.9	252.591	133.9	222.871
134	401.017	134	386.334	134	376.886	134	320.642	133.9	10.3733	133.9	11.2777	133.9	61.2638	133.9	51.4618	134	253.075	134	223.335
134.1	401.961	134.1	387.206	134.1	377.62	134.1	321.32	134	10.401	134	11.3019	134	61.3829	134	51.5764	134.1	253.563	134.1	223.798
134.2	402.905	134.2	388.077	134.2	378.35	134.2	321.999	134.1	10.4233	134.1	11.3261	134.1	61.4997	134.1	51.6908	134.2	254.071	134.2	224.261
134.3	403.851	134.3	388.948	134.3	379.087	134.3	322.677	134.2	10.4515	134.2	11.3503	134.2	61.6193	134.2	51.8052	134.3	254.569	134.3	224.723
134.4	404.781	134.4	389.817	134.4	379.817	134.4	323.354	134.3	10.4823	134.3	11.3746	134.3	61.7412	134.3	51.9195	134.4	255.063	134.4	225.186
134.5	405.701	134.5	390.686	134.5	380.544	134.5	324.031	134.4	10.5107	134.4	11.3988	134.4	61.8611	134.4	52.0337	134.5	255.56	134.5	225.648
134.6	406.632	134.6	391.554	134.6	381.261	134.6	324.707	134.5	10.537	134.5	11.423	134.5	61.98	134.5	52.1478	134.6	256.047	134.6	226.11
134.7	407.573	134.7	392.421	134.7	381.981	134.7	325.383	134.6	10.5675	134.6	11.4472	134.6	62.0958	134.6	52.2618	134.7	256.542	134.7	226.572
134.8	408.493	134.8	393.287	134.8	382.698	134.8	326.059	134.7	10.6013	134.7	11.4714	134.7	62.2122	134.7	52.3758	134.8	257.022	134.8	227.034
134.9	409.413	134.9	394.153	134.9	383.416	134.9	326.734	134.8	10.6319	134.8	11.4957	134.8	62.3277	134.8	52.4896	134.9	257.513	134.9	227.496
135	410.338	135	395.018	135	384.139	135	327.408	134.9	10.6603	134.9	11.5199	134.9	62.4433	134.9	52.6034	135	258.018	135	227.957
135.1	411.251	135.1	395.881	135.1	384.858	135.1	328.082	135	10.6887	135	11.5441	135	62.557	135	52.7171	135.1	258.525	135.1	228.418
135.2	412.171	135.2	396.744	135.2	385.581	135.2	328.756	135.1	10.7131	135.1	11.5683	135.1	62.6694	135.1	52.8307	135.2	259.012	135.2	228.879
135.3	413.091	135.3	397.606	135.3	386.3	135.3	329.429	135.2	10.7392	135.2	11.5925	135.2	62.7881	135.2	52.9442	135.3	259.495	135.3	229.34
135.4	413.995	135.4	398.468	135.4	387.002	135.4	330.101	135.3	10.7688	135.3	11.6167	135.3	62.9088	135.3	53.0576	135.4	259.977	135.4	229.801
135.5	414.892	135.5	399.328	135.5	387.703	135.5	330.774	135.4	10.7938	135.4	11.6409	135.4	63.0245	135.4	53.171	135.5	260.476	135.5	230.261
135.6	415.799	135.6	400.188	135.6	388.4	135.6	331.445	135.5	10.821	135.5	11.6651	135.5	63.1419	135.5	53.2842	135.6	260.977	135.6	230.722
135.7	416.698	135.7	401.046	135.7	389.113	135.7	332.116	135.6	10.8456	135.6	11.6893	135.6	63.2558	135.6	53.3974	135.7	261.463	135.7	231.182
135.8	417.593	135.8	401.904	135.8	389.829	135.8	332.787	135.7	10.8726	135.7	11.7135	135.7	63.3687	135.7	53.5105	135.8	261.956	135.8	231.642
135.9	418.513	135.9	402.761	135.9	390.532	135.9	333.457	135.8	10.9014	135.8	11.7378	135.8	63.4881	135.8	53.6235	135.9	262.463	135.9	232.102
136	419.429	136	403.617	136	391.229	136	334.127	135.9	10.9323	135.9	11.762	135.9	63.6019	135.9	53.7364	136	262.964	136	232.561
136.1	420.339	136.1	404.473	136.1	391.937	136.1	334.796	136	10.9655	136	11.7862	136	63.7229	136	53.8492	136.1	263.459	136.1	233.021
136.2	421.256	136.2	405.327	136.2	392.653	136.2	335.465	136.1	10.9942	136.1	11.8104	136.1	63.8398	136.1	53.9619	136.2	263.954	136.2	233.48
136.3	422.164	136.3	406.181	136.3	393.355	136.3	336.133	136.2	11.0205	136.2	11.8346	136.2	63.9559	136.2	54.0746	136.3	264.442	136.3	233.939
136.4	423.055	136.4	407.034	136.4	394.064	136.4	336.801	136.3	11.045	136.3	11.8588	136.3	64.0764	136.3	54.1872	136.4	264.925	136.4	234.398
136.5	423.952	136.5	407.886	136.5	394.783	136.5	337.468	136.4	11.0722	136.4	11.883	136.4	64.1991	136.4	54.2996	136.5	265.404	136.5	234.857
136.6	424.863	136.6	408.737	136.6	395.493	136.6	338.135	136.5	11.1014	136.5	11.9071	136.5	64.3174	136.5	54.4121	136.6	265.889	136.6	235.315
136.7	425.766	136.7	409.588	136.7	396.202	136.7	338.802	136.6	11.1324	136.6	11.9313	136.6	64.4366	136.6	54.5244	136.7	266.385	136.7	235.774
136.8	426.667	136.8	410.437	136.8	396.909	136.8	339.468	136.7	11.1615	136.7	11.9555	136.7	64.5477	136.7	54.6366	136.8	266.876	136.8	236.232
136.9	427.564	136.9	411.286	136.9	397.614	136.9	340.133	136.8	11.1894	136.8	11.9797	136.8	64.6605	136.8	54.7487	136.9	267.36	136.9	236.69
137	428.441	137	412.134	137	398.322	137	340.798	136.9	11.2162	136.9	12.0039	136.9	64.7785	136.9	54.8608	137	267.847	137	237.148
137.1	429.336	137.1	412.981	137.1	399.029	137.1	341.463	137	11.2422	137	12.0281	137	64.8881	137	54.9728	137.1	268.336	137.1	237.605
137.2	430.242	137.2	413.828	137.2	399.734	137.2	342.127	137.1	11.2675	137.1	12.0523	137.1	64.9973	137.1	55.0847	137.2	268.818	137.2	238.063
137.3	431.145	137.3	414.673	137.3	400.436	137.3	342.79	137.2	11.2943	137.2	12.0765	137.2	65.1097	137.2	55.1965	137.3	269.303	137.3	238.52
137.4	432.043	137.4	415.518	137.4	401.141	137.4	343.454	137.3	11.3244	137.3	12.1007	137.3	65.2226	137.3	55.3082	137.4	269.795	137.4	238.977
137.5	432.937	137.5	416.362	137.5	401.839	137.5	344.116	137.4	11.3549	137.4	12.1249	137.4	65.3357	137.4	55.4198	137.5	270.287	137.5	239.434
137.6	433.838	137.6	417.205	137.6	402.528	137.6	344.778	137.5	11.384	137.5	12.149	137.5	65.444	137.5	55.5314	137.6	270.776	137.6	239.891
137.7	434.739	137.7	418.047	137.7	403.234	137.7	345.44	137.6	11.4153	137.6	12.1732	137.6	65.5535	137.6	55.6429	137.7	271.251	137.7	240.348
137.8	435.633	137.8	418.888	137.8	403.937	137.8	346.101	137.7	11.4433	137.7	12.1974	137.7	65.665	137.7	55.7542	137.8	271.719	137.8	240.804
137.9	436.522	137.9	419.729	137.9	404.633	137.9	346.762	137.8	11.465	137.8	12.2216	137.8	65.782	137.8	55.8656	137.9	272.201	137.9	241.26
138	437.414	138	420.568	138	405.324	138	347.422	137.9	11.4893	137.9	12.2458	137.9	65.8986	137.9	55.9768	138	272.686	138	241.716
138.1	438.309	138.1	421.407	138.1	406.007	138.1	348.082	138	11.5193	138	12.2699	138	66.0124	138	56.0879	138.1	273.163	138.1	242.172
138.2	439.196	138.2	422.245	138.2	406.693	138.2	348.742	138.1	11.5493	138.1	12.2941	138.1	66.1267	138.1	56.1989	138.2	273.63	138.2	242.628
138.3	440.078	138.3	423.083	138.3	407.383	138.3	349.4	138.2	11.58	138.2	12.3183	138.2	66.2352	138.2	56.3099	138.3	274.103	138.3	243.084
138.4	440.96	138.4	423.919	138.4	408.072	138.4	350.059	138.3	11.6086	138.3	12.3425	138.3	66.3407	138.3	56.4208	138.4	274.575	138.4	243.539
138.5	441.84	138.5	424.755	138.5	408.758	138.5	350.717	138.4	11.6402	138.4	12.3666	138.4	66.4477	138.4	56.5316	138.5	275.048	138.5	243.994
138.6	442.724	138.6	425.59	138.6	409.443	138.6	351.374	138.5	11.6679	138.5	12.3908	138.5	66.5576	138.5	56.6423	138.6	275.529	138.6	244.449
138.7	443.605	138.7	426.424	138.7	410.132	138.7	352.031	138.6	11.6943	138.6	12.415	138.6	66.6645	138.6	56.7529	138.7	276.013	138.7	244.904
138.8	444.486	138.8	427.257	138.8	410.823	138.8	352.688	138.7	11.7239	138.7	12.4392	138.7	66.7717	138.7	56.8635	138.8	276.497	138.8	245.359
138.9	445.364	138.9	428.09	138.9	411.505	138.9	353.344	138.8	11.7541	138.8	12.4633	138.8	66.8768	138.8	56.974	138.9	276.996	138.9	245.813
139	446.233	139	428.921	139	412.189	139	354	138.9	11.7788	138.9	12.4875	138.9	66.9867	138.9	57.0843	139	277.488	139	246.267
139.1	447.108	139.1	429.752	139.1	412.881	139.1	354.655	139	11.804	139	12.5117	139	67.0984	139	57.1946	139.1	277.966	139.1	246.721
139.2	447.992	139.2	430.582	139.2	413.576	139.2	355.309	139.1	11.8331	139.1	12.5358	139.1	67.2071	139.1	57.3048	139.2	278.452	139.2	247.175
139.3	448.872	139.3	431.411	139.3	414.261	139.3	355.964	139.2	11.8652	139.2	12.56	139.2	67.3189	139.2	57.415	139.3	278.944	139.3	247.629
139.4	449.742	139.4	432.239	139.4	414.94	139.4	356.618	139.3	11.8936	139.3	12.5842	139.3	67.4316	139.3	57.525	139.4	279.434	139.4	248.083
139.5	450.609	139.5	433.067	139.5	415.621	139.5	357.271	139.4	11.9169	139.4	12.6083	139.4	67.5451	139.4	57.635	139.5	279.925	139.5	248.536
139.6	451.491	139.6	433.894	139.6	416.288	139.6	357.924	139.5	11.9427	139.5	12.6325	139.5	67.6644	139.5	57.7449	139.6	280.413	139.6	248.989
139.7	452.363	139.7	434.72	139.7	416.954	139.7	358.576	139.6	11.9734	139.6	12.6566	139.6	67.7756	139.6	57.8547	139.7	280.894	139.7	249.442
139.8	453.231	139.8	435.545	139.8	417.623	139.8	359.228	139.7	11.9987	139.7	12.6808	139.7	67.8839	139.7	57.9644	139.8	281.375	139.8	249.895
139.9	454.085	139.9	436.369	139.9	418.28	139.9	359.879	139.8	12.0261	139.8	12.705	139.8	67.9887	139.8	58.074	139.9	281.866	139.9	250.348
140	454.95	140	437.193	140	418.942	140	360.53	139.9	12.0544	139.9	12.7291	139.9	68.0974	139.9	58.1836	140	282.342	140	250.801
140.1	455.828	140.1	438.016	140.1	419.611	140.1	361.181	140	12.0811	140	12.7533	140	68.2081	140	58.293	140.1	282.807	140.1	251.253
140.2	456.7	140.2	438.838	140.2	420.27	140.2	361.831	140.1	12.1095	140.1	12.7774	140.1	68.3185	140.1	58.4024	140.2	283.277	140.2	251.705
140.3	457.559	140.3	439.659	140.3	420.934	140.3	362.481	140.2	12.142	140.2	12.8016	140.2	68.4276	140.2	58.5117	140.3	283.75	140.3	252.157
140.4	458.416	140.4	440.479	140.4	421.606	140.4	363.13	140.3	12.1678	140.3	12.8257	140.3	68.54	140.3	58.6209	140.4	284.228	140.4	252.609
140.5	459.278	140.5	441.299	140.5	422.273	140.5	363.778	140.4	12.1879	140.4	12.8499	140.4	68.6432	140.4	58.7301	140.5	284.701	140.5	253.061
140.6	460.128	140.6	442.117	140.6	422.943	140.6	364.427	140.5	12.2107	140.5	12.874	140.5	68.7453	140.5	58.8391	140.6	285.172	140.6	253.512
140.7	460.989	140.7	442.935	140.7	423.633	140.7	365.074	140.6	12.2382	140.6	12.8982	140.6	68.8507	140.6	58.9481	140.7	285.647	140.7	253.963
140.8	461.839	140.8	443.753	140.8	424.319	140.8	365.722	140.7	12.2651	140.7	12.9223	140.7	68.9656	140.7	59.057	140.8	286.119	140.8	254.414
140.9	462.695	140.9	444.569	140.9	424.987	140.9	366.369	140.8	12.2897	140.8	12.9465	140.8	69.076	140.8	59.1658	140.9	286.597	140.9	254.865
141	463.552	141	445.385	141	425.655	141	367.015	140.9	12.3132	140.9	12.9706	140.9	69.1861	140.9	59.2745	141	287.071	141	255.316
141.1	464.409	141.1	446.199	141.1	426.331	141.1	367.661	141	12.3389	141	12.9948	141	69.2924	141	59.3832	141.1	287.544	141.1	255.767
141.2	465.256	141.2	447.013	141.2	426.993	141.2	368.306	141.1	12.3614	141.1	13.0189	141.1	69.4026	141.1	59.4917	141.2	288.013	141.2	256.217
141.3	466.095	141.3	447.827	141.3	427.657	141.3	368.952	141.2	12.3877	141.2	13.043	141.2	69.5164	141.2	59.6002	141.3	288.487	141.3	256.667
141.4	466.941	141.4	448.639	141.4	428.321	141.4	369.596	141.3	12.4158	141.3	13.0672	141.3	69.6287	141.3	59.7086	141.4	288.965	141.4	257.118
141.5	467.788	141.5	449.451	141.5	428.974	141.5	370.24	141.4	12.4453	141.4	13.0913	141.4	69.7438	141.4	59.8169	141.5	289.43	141.5	257.567
141.6	468.64	141.6	450.262	141.6	429.625	141.6	370.884	141.5	12.476	141.5	13.1154	141.5	69.8598	141.5	59.9251	141.6	289.896	141.6	258.017
141.7	469.5	141.7	451.072	141.7	430.277	141.7	371.527	141.6	12.5039	141.6	13.1396	141.6	69.9663	141.6	60.0333	141.7	290.372	141.7	258.467
141.8	470.348	141.8	451.881	141.8	430.93	141.8	372.17	141.7	12.5349	141.7	13.1637	141.7	70.0762	141.7	60.1414	141.8	290.846	141.8	258.916
141.9	471.181	141.9	452.689	141.9	431.575	141.9	372.812	141.8	12.5642	141.8	13.1879	141.8	70.1846	141.8	60.2494	141.9	291.321	141.9	259.365
142	472.019	142	453.497	142	432.228	142	373.454	141.9	12.5935	141.9	13.212	141.9	70.2944	141.9	60.3573	142	291.795	142	259.814
142.1	472.861	142.1	454.304	142.1	432.904	142.1	374.095	142	12.6194	142	13.2361	142	70.4005	142	60.4651	142.1	292.27	142.1	260.263
142.2	473.697	142.2	455.11	142.2	433.566	142.2	374.736	142.1	12.6473	142.1	13.2602	142.1	70.5068	142.1	60.5728	142.2	292.738	142.2	260.712
142.3	474.536	142.3	455.915	142.3	434.22	142.3	375.377	142.2	12.676	142.2	13.2844	142.2	70.6141	142.2	60.6805	142.3	293.209	142.3	261.16
142.4	475.379	142.4	456.72	142.4	434.867	142.4	376.017	142.3	12.7068	142.3	13.3085	142.3	70.7267	142.3	60.7881	142.4	293.679	142.4	261.609
142.5	476.23	142.5	457.524	142.5	435.527	142.5	376.656	142.4	12.7371	142.4	13.3326	142.4	70.8352	142.4	60.8956	142.5	294.146	142.5	262.057
142.6	477.085	142.6	458.327	142.6	436.194	142.6	377.295	142.5	12.765	142.5	13.3568	142.5	70.9427	142.5	61.003	142.6	294.618	142.6	262.505
142.7	477.92	142.7	459.129	142.7	436.863	142.7	377.934	142.6	12.7875	142.6	13.3809	142.6	71.0537	142.6	61.1103	142.7	295.097	142.7	262.952
142.8	478.758	142.8	459.93	142.8	437.529	142.8	378.572	142.7	12.816	142.7	13.405	142.7	71.1607	142.7	61.2176	142.8	295.573	142.8	263.4
142.9	479.592	142.9	460.731	142.9	438.176	142.9	379.21	142.8	12.8481	142.8	13.4291	142.8	71.2687	142.8	61.3248	142.9	296.033	142.9	263.848
143	480.425	143	461.531	143	438.825	143	379.847	142.9	12.8792	142.9	13.4532	142.9	71.3793	142.9	61.4318	143	296.489	143	264.295
143.1	481.263	143.1	462.33	143.1	439.478	143.1	380.484	143	12.9066	143	13.4774	143	71.4869	143	61.5389	143.1	296.955	143.1	264.742
143.2	482.096	143.2	463.128	143.2	440.111	143.2	381.12	143.1	12.9373	143.1	13.5015	143.1	71.595	143.1	61.6458	143.2	297.413	143.2	265.189
143.3	482.928	143.3	463.926	143.3	440.75	143.3	381.756	143.2	12.9657	143.2	13.5256	143.2	71.6994	143.2	61.7526	143.3	297.872	143.3	265.636
143.4	483.755	143.4	464.723	143.4	441.401	143.4	382.392	143.3	12.9937	143.3	13.5497	143.3	71.812	143.3	61.8594	143.4	298.341	143.4	266.082
143.5	484.579	143.5	465.519	143.5	442.059	143.5	383.027	143.4	13.019	143.4	13.5738	143.4	71.9198	143.4	61.9661	143.5	298.805	143.5	266.529
143.6	485.393	143.6	466.314	143.6	442.695	143.6	383.661	143.5	13.0431	143.5	13.5979	143.5	72.0303	143.5	62.0727	143.6	299.271	143.6	266.975
143.7	486.2	143.7	467.108	143.7	443.314	143.7	384.296	143.6	13.0646	143.6	13.622	143.6	72.1348	143.6	62.1792	143.7	299.739	143.7	267.421
143.8	487.015	143.8	467.902	143.8	443.932	143.8	384.929	143.7	13.0897	143.7	13.6462	143.7	72.2397	143.7	62.2857	143.8	300.205	143.8	267.867
143.9	487.835	143.9	468.695	143.9	444.566	143.9	385.563	143.8	13.1162	143.8	13.6703	143.8	72.3433	143.8	62.3921	143.9	300.674	143.9	268.313
144	488.663	144	469.487	144	445.214	144	386.195	143.9	13.1454	143.9	13.6944	143.9	72.4498	143.9	62.4983	144	301.155	144	268.758
144.1	489.493	144.1	470.278	144.1	445.858	144.1	386.828	144	13.1729	144	13.7185	144	72.556	144	62.6046	144.1	301.638	144.1	269.203
144.2	490.327	144.2	471.069	144.2	446.499	144.2	387.459	144.1	13.1951	144.1	13.7426	144.1	72.6621	144.1	62.7107	144.2	302.109	144.2	269.649
144.3	491.154	144.3	471.859	144.3	447.136	144.3	388.091	144.2	13.222	144.2	13.7667	144.2	72.7687	144.2	62.8167	144.3	302.576	144.3	270.094
144.4	491.965	144.4	472.648	144.4	447.764	144.4	388.722	144.3	13.2505	144.3	13.7908	144.3	72.8771	144.3	62.9227	144.4	303.035	144.4	270.539
144.5	492.791	144.5	473.436	144.5	448.39	144.5	389.352	144.4	13.2763	144.4	13.8149	144.4	72.9827	144.4	63.0286	144.5	303.491	144.5	270.983
144.6	493.621	144.6	474.224	144.6	449.02	144.6	389.983	144.5	13.2992	144.5	13.839	144.5	73.0825	144.5	63.1344	144.6	303.956	144.6	271.428
144.7	494.445	144.7	475.01	144.7	449.655	144.7	390.612	144.6	13.3273	144.6	13.8631	144.6	73.1855	144.6	63.2401	144.7	304.431	144.7	271.872
144.8	495.274	144.8	475.796	144.8	450.293	144.8	391.241	144.7	13.3587	144.7	13.8872	144.7	73.2942	144.7	63.3458	144.8	304.889	144.8	272.316
144.9	496.101	144.9	476.582	144.9	450.936	144.9	391.87	144.8	13.3868	144.8	13.9113	144.8	73.4006	144.8	63.4513	144.9	305.345	144.9	272.76
145	496.919	145	477.366	145	451.568	145	392.499	144.9	13.4097	144.9	13.9354	144.9	73.5079	144.9	63.5568	145	305.797	145	273.204
145.1	497.726	145.1	478.15	145.1	452.189	145.1	393.126	145	13.4406	145	13.9595	145	73.6099	145	63.6622	145.1	306.254	145.1	273.648
145.2	498.544	145.2	478.933	145.2	452.817	145.2	393.754	145.1	13.4736	145.1	13.9836	145.1	73.7137	145.1	63.7676	145.2	306.717	145.2	274.091
145.3	499.358	145.3	479.715	145.3	453.437	145.3	394.381	145.2	13.5015	145.2	14.0077	145.2	73.8189	145.2	63.8728	145.3	307.167	145.3	274.534
145.4	500.165	145.4	480.497	145.4	454.055	145.4	395.007	145.3	13.5263	145.3	14.0318	145.3	73.9211	145.3	63.978	145.4	307.619	145.4	274.977
145.5	500.988	145.5	481.277	145.5	454.688	145.5	395.633	145.4	13.5523	145.4	14.0559	145.4	74.0233	145.4	64.0831	145.5	308.081	145.5	275.42
145.6	501.797	145.6	482.057	145.6	455.319	145.6	396.259	145.5	13.5824	145.5	14.0799	145.5	74.1298	145.5	64.1881	145.6	308.547	145.6	275.863
145.7	502.603	145.7	482.836	145.7	455.95	145.7	396.884	145.6	13.6114	145.6	14.104	145.6	74.2343	145.6	64.293	145.7	308.997	145.7	276.306
145.8	503.413	145.8	483.615	145.8	456.577	145.8	397.509	145.7	13.6385	145.7	14.1281	145.7	74.3391	145.7	64.3979	145.8	309.438	145.8	276.748
145.9	504.217	145.9	484.392	145.9	457.209	145.9	398.133	145.8	13.6686	145.8	14.1522	145.8	74.4434	145.8	64.5026	145.9	309.906	145.9	277.19
146	505.007	146	485.169	146	457.844	146	398.757	145.9	13.6955	145.9	14.1763	145.9	74.5513	145.9	64.6073	146	310.376	146	277.633
146.1	505.801	146.1	485.945	146.1	458.472	146.1	399.381	146	13.7199	146	14.2004	146	74.6569	146	64.7119	146.1	310.843	146.1	278.074
146.2	506.602	146.2	486.721	146.2	459.099	146.2	400.004	146.1	13.7481	146.1	14.2245	146.1	74.7563	146.1	64.8165	146.2	311.302	146.2	278.516
146.3	507.403	146.3	487.495	146.3	459.727	146.3	400.626	146.2	13.7753	146.2	14.2485	146.2	74.8554	146.2	64.9209	146.3	311.757	146.3	278.958
146.4	508.206	146.4	488.269	146.4	460.353	146.4	401.248	146.3	13.8009	146.3	14.2726	146.3	74.9584	146.3	65.0253	146.4	312.209	146.4	279.399
146.5	509.008	146.5	489.042	146.5	460.995	146.5	401.87	146.4	13.8298	146.4	14.2967	146.4	75.0555	146.4	65.1296	146.5	312.668	146.5	279.84
146.6	509.802	146.6	489.815	146.6	461.629	146.6	402.491	146.5	13.8567	146.5	14.3208	146.5	75.1597	146.5	65.2338	146.6	313.133	146.6	280.281
146.7	510.596	146.7	490.586	146.7	462.256	146.7	403.112	146.6	13.8843	146.6	14.3448	146.6	75.2637	146.6	65.338	146.7	313.588	146.7	280.722
146.8	511.381	146.8	491.357	146.8	462.873	146.8	403.732	146.7	13.9138	146.7	14.3689	146.7	75.3685	146.7	65.442	146.8	314.058	146.8	281.163
146.9	512.174	146.9	492.127	146.9	463.494	146.9	404.352	146.8	13.9398	146.8	14.393	146.8	75.4663	146.8	65.546	146.9	314.522	146.9	281.604
147	512.96	147	492.896	147	464.12	147	404.972	146.9	13.9672	146.9	14.4171	146.9	75.5665	146.9	65.6499	147	314.972	147	282.044
147.1	513.76	147.1	493.665	147.1	464.743	147.1	405.591	147	13.9953	147	14.4411	147	75.6718	147	65.7538	147.1	315.425	147.1	282.484
147.2	514.575	147.2	494.433	147.2	465.356	147.2	406.209	147.1	14.0185	147.1	14.4652	147.1	75.7756	147.1	65.8575	147.2	315.878	147.2	282.924
147.3	515.388	147.3	495.2	147.3	465.971	147.3	406.827	147.2	14.0524	147.2	14.4893	147.2	75.877	147.2	65.9612	147.3	316.33	147.3	283.364
147.4	516.18	147.4	495.966	147.4	466.587	147.4	407.445	147.3	14.082	147.3	14.5134	147.3	75.9849	147.3	66.0648	147.4	316.782	147.4	283.804
147.5	516.979	147.5	496.732	147.5	467.191	147.5	408.062	147.4	14.1082	147.4	14.5374	147.4	76.088	147.4	66.1683	147.5	317.238	147.5	284.243
147.6	517.782	147.6	497.497	147.6	467.792	147.6	408.679	147.5	14.1313	147.5	14.5615	147.5	76.1954	147.5	66.2717	147.6	317.69	147.6	284.683
147.7	518.577	147.7	498.261	147.7	468.39	147.7	409.296	147.6	14.1558	147.6	14.5855	147.6	76.3017	147.6	66.3751	147.7	318.145	147.7	285.122
147.8	519.374	147.8	499.024	147.8	468.983	147.8	409.912	147.7	14.181	147.7	14.6096	147.7	76.4075	147.7	66.4783	147.8	318.603	147.8	285.561
147.9	520.172	147.9	499.787	147.9	469.579	147.9	410.527	147.8	14.2076	147.8	14.6337	147.8	76.5085	147.8	66.5816	147.9	319.048	147.9	286
148	520.964	148	500.549	148	470.193	148	411.142	147.9	14.236	147.9	14.6577	147.9	76.6129	147.9	66.6847	148	319.505	148	286.438
148.1	521.756	148.1	501.31	148.1	470.796	148.1	411.757	148	14.2603	148	14.6818	148	76.7182	148	66.7877	148.1	319.975	148.1	286.877
148.2	522.536	148.2	502.071	148.2	471.401	148.2	412.371	148.1	14.2899	148.1	14.7058	148.1	76.8255	148.1	66.8907	148.2	320.43	148.2	287.315
148.3	523.306	148.3	502.83	148.3	472.018	148.3	412.985	148.2	14.3103	148.2	14.7299	148.2	76.9282	148.2	66.9936	148.3	320.89	148.3	287.753
148.4	524.085	148.4	503.589	148.4	472.619	148.4	413.598	148.3	14.3372	148.3	14.754	148.3	77.0349	148.3	67.0964	148.4	321.354	148.4	288.191
148.5	524.878	148.5	504.347	148.5	473.223	148.5	414.211	148.4	14.3628	148.4	14.778	148.4	77.1415	148.4	67.1991	148.5	321.814	148.5	288.629
148.6	525.651	148.6	505.105	148.6	473.837	148.6	414.824	148.5	14.387	148.5	14.8021	148.5	77.2429	148.5	67.3018	148.6	322.261	148.6	289.067
148.7	526.42	148.7	505.862	148.7	474.447	148.7	415.436	148.6	14.4144	148.6	14.8261	148.6	77.3436	148.6	67.4043	148.7	322.727	148.7	289.504
148.8	527.203	148.8	506.618	148.8	475.056	148.8	416.047	148.7	14.442	148.7	14.8502	148.7	77.4409	148.7	67.5069	148.8	323.193	148.8	289.941
148.9	527.978	148.9	507.373	148.9	475.672	148.9	416.658	148.8	14.4679	148.8	14.8742	148.8	77.5402	148.8	67.6093	148.9	323.645	148.9	290.378
149	528.752	149	508.127	149	476.28	149	417.269	148.9	14.492	148.9	14.8983	148.9	77.6385	148.9	67.7116	149	324.099	149	290.815
149.1	529.529	149.1	508.881	149.1	476.879	149.1	417.879	149	14.5165	149	14.9223	149	77.74	149	67.8139	149.1	324.55	149.1	291.252
149.2	530.315	149.2	509.634	149.2	477.479	149.2	418.489	149.1	14.5419	149.1	14.9464	149.1	77.8451	149.1	67.9161	149.2	324.992	149.2	291.689
149.3	531.097	149.3	510.387	149.3	478.083	149.3	419.099	149.2	14.5668	149.2	14.9704	149.2	77.9503	149.2	68.0182	149.3	325.443	149.3	292.125
149.4	531.875	149.4	511.138	149.4	478.689	149.4	419.708	149.3	14.594	149.3	14.9945	149.3	78.0567	149.3	68.1202	149.4	325.898	149.4	292.562
149.5	532.65	149.5	511.889	149.5	479.295	149.5	420.316	149.4	14.6243	149.4	15.0185	149.4	78.1525	149.4	68.2222	149.5	326.347	149.5	292.998
149.6	533.415	149.6	512.639	149.6	479.887	149.6	420.924	149.5	14.6537	149.5	15.0425	149.5	78.2529	149.5	68.3241	149.6	326.8	149.6	293.434
149.7	534.186	149.7	513.389	149.7	480.484	149.7	421.532	149.6	14.6816	149.6	15.0666	149.6	78.3498	149.6	68.4259	149.7	327.252	149.7	293.869
149.8	534.961	149.8	514.137	149.8	481.088	149.8	422.139	149.7	14.7133	149.7	15.0906	149.7	78.4526	149.7	68.5276	149.8	327.699	149.8	294.305
149.9	535.737	149.9	514.885	149.9	481.68	149.9	422.746	149.8	14.7421	149.8	15.1147	149.8	78.5527	149.8	68.6293	149.9	328.149	149.9	294.74
150	536.509	150	515.633	150	482.273	150	423.353	149.9	14.7721	149.9	15.1387	149.9	78.6577	149.9	68.7309	150	328.598	150	295.176
150.1	537.281	150.1	516.379	150.1	482.871	150.1	423.959	150	14.7974	150	15.1627	150	78.7548	150	68.8324	150.1	329.034	150.1	295.611
150.2	538.049	150.2	517.125	150.2	483.469	150.2	424.564	150.1	14.8226	150.1	15.1868	150.1	78.849	150.1	68.9338	150.2	329.479	150.2	296.046
150.3	538.806	150.3	517.87	150.3	484.063	150.3	425.169	150.2	14.8497	150.2	15.2108	150.2	78.95	150.2	69.0351	150.3	329.926	150.3	296.48
150.4	539.568	150.4	518.614	150.4	484.659	150.4	425.774	150.3	14.8767	150.3	15.2348	150.3	79.0523	150.3	69.1364	150.4	330.362	150.4	296.915
150.5	540.335	150.5	519.358	150.5	485.241	150.5	426.378	150.4	14.9023	150.4	15.2589	150.4	79.1551	150.4	69.2376	150.5	330.804	150.5	297.349
150.6	541.101	150.6	520.101	150.6	485.824	150.6	426.982	150.5	14.9315	150.5	15.2829	150.5	79.2538	150.5	69.3387	150.6	331.246	150.6	297.784
150.7	541.867	150.7	520.843	150.7	486.424	150.7	427.586	150.6	14.9596	150.6	15.3069	150.6	79.3535	150.6	69.4397	150.7	331.699	150.7	298.218
150.8	542.625	150.8	521.584	150.8	487.022	150.8	428.189	150.7	14.9845	150.7	15.3309	150.7	79.4492	150.7	69.5407	150.8	332.152	150.8	298.652
150.9	543.383	150.9	522.325	150.9	487.62	150.9	428.791	150.8	15.0126	150.8	15.355	150.8	79.5466	150.8	69.6416	150.9	332.597	150.9	299.085
151	544.143	151	523.065	151	488.212	151	429.393	150.9	15.0371	150.9	15.379	150.9	79.6488	150.9	69.7424	151	333.028	151	299.519
151.1	544.898	151.1	523.804	151.1	488.812	151.1	429.995	151	15.064	151	15.403	151	79.749	151	69.8431	151.1	333.456	151.1	299.952
151.2	545.648	151.2	524.543	151.2	489.419	151.2	430.596	151.1	15.0872	151.1	15.427	151.1	79.8439	151.1	69.9438	151.2	333.896	151.2	300.385
151.3	546.403	151.3	525.281	151.3	490.015	151.3	431.197	151.2	15.1106	151.2	15.4511	151.2	79.9455	151.2	70.0444	151.3	334.342	151.3	300.819
151.4	547.159	151.4	526.018	151.4	490.596	151.4	431.798	151.3	15.1374	151.3	15.4751	151.3	80.0406	151.3	70.1449	151.4	334.786	151.4	301.251
151.5	547.925	151.5	526.754	151.5	491.184	151.5	432.398	151.4	15.1613	151.4	15.4991	151.4	80.1385	151.4	70.2453	151.5	335.233	151.5	301.684
151.6	548.689	151.6	527.49	151.6	491.777	151.6	432.997	151.5	15.1892	151.5	15.5231	151.5	80.236	151.5	70.3457	151.6	335.673	151.6	302.117
151.7	549.451	151.7	528.225	151.7	492.369	151.7	433.596	151.6	15.2189	151.6	15.5471	151.6	80.3354	151.6	70.446	151.7	336.109	151.7	302.549
151.8	550.2	151.8	528.959	151.8	492.954	151.8	434.195	151.7	15.243	151.7	15.5711	151.7	80.4389	151.7	70.5462	151.8	336.539	151.8	302.981
151.9	550.943	151.9	529.693	151.9	493.536	151.9	434.793	151.8	15.266	151.8	15.5952	151.8	80.5411	151.8	70.6463	151.9	336.968	151.9	303.413
152	551.687	152	530.426	152	494.116	152	435.391	151.9	15.2925	151.9	15.6192	151.9	80.6382	151.9	70.7463	152	337.404	152	303.845
152.1	552.44	152.1	531.158	152.1	494.704	152.1	435.989	152	15.3213	152	15.6432	152	80.7338	152	70.8463	152.1	337.849	152.1	304.277
152.2	553.192	152.2	531.889	152.2	495.286	152.2	436.586	152.1	15.3512	152.1	15.6672	152.1	80.8282	152.1	70.9462	152.2	338.301	152.2	304.708
152.3	553.942	152.3	532.62	152.3	495.855	152.3	437.182	152.2	15.3768	152.2	15.6912	152.2	80.9326	152.2	71.0461	152.3	338.751	152.3	305.14
152.4	554.695	152.4	533.35	152.4	496.432	152.4	437.778	152.3	15.4018	152.3	15.7152	152.3	81.0311	152.3	71.1458	152.4	339.192	152.4	305.571
152.5	555.448	152.5	534.079	152.5	497.032	152.5	438.374	152.4	15.4279	152.4	15.7392	152.4	81.1266	152.4	71.2455	152.5	339.631	152.5	306.002
152.6	556.189	152.6	534.808	152.6	497.612	152.6	438.97	152.5	15.4514	152.5	15.7632	152.5	81.2232	152.5	71.3451	152.6	340.075	152.6	306.433
152.7	556.924	152.7	535.536	152.7	498.188	152.7	439.564	152.6	15.4808	152.6	15.7872	152.6	81.3163	152.6	71.4446	152.7	340.515	152.7	306.864
152.8	557.658	152.8	536.263	152.8	498.775	152.8	440.159	152.7	15.5065	152.7	15.8112	152.7	81.4121	152.7	71.5441	152.8	340.956	152.8	307.294
152.9	558.399	152.9	536.989	152.9	499.347	152.9	440.753	152.8	15.5311	152.8	15.8352	152.8	81.507	152.8	71.6434	152.9	341.396	152.9	307.725
153	559.144	153	537.715	153	499.911	153	441.347	152.9	15.5554	152.9	15.8592	152.9	81.6016	152.9	71.7427	153	341.84	153	308.155
153.1	559.899	153.1	538.44	153.1	500.489	153.1	441.94	153	15.5826	153	15.8832	153	81.6984	153	71.842	153.1	342.283	153.1	308.585
153.2	560.643	153.2	539.164	153.2	501.07	153.2	442.533	153.1	15.6086	153.1	15.9072	153.1	81.7932	153.1	71.9411	153.2	342.727	153.2	309.015
153.3	561.374	153.3	539.888	153.3	501.649	153.3	443.125	153.2	15.6402	153.2	15.9312	153.2	81.8891	153.2	72.0402	153.3	343.173	153.3	309.444
153.4	562.108	153.4	540.611	153.4	502.232	153.4	443.717	153.3	15.6651	153.3	15.9552	153.3	81.985	153.3	72.1392	153.4	343.616	153.4	309.874
153.5	562.843	153.5	541.333	153.5	502.793	153.5	444.309	153.4	15.6917	153.4	15.9792	153.4	82.0812	153.4	72.2381	153.5	344.053	153.5	310.303
153.6	563.577	153.6	542.055	153.6	503.348	153.6	444.9	153.5	15.7192	153.5	16.0032	153.5	82.1789	153.5	72.337	153.6	344.494	153.6	310.733
153.7	564.303	153.7	542.775	153.7	503.919	153.7	445.49	153.6	15.7461	153.6	16.0272	153.6	82.2728	153.6	72.4357	153.7	344.938	153.7	311.162
153.8	565.028	153.8	543.496	153.8	504.488	153.8	446.081	153.7	15.7767	153.7	16.0512	153.7	82.3681	153.7	72.5344	153.8	345.388	153.8	311.59
153.9	565.763	153.9	544.215	153.9	505.04	153.9	446.671	153.8	15.8057	153.8	16.0752	153.8	82.4646	153.8	72.6331	153.9	345.831	153.9	312.019
154	566.497	154	544.934	154	505.605	154	447.26	153.9	15.8322	153.9	16.0992	153.9	82.5562	153.9	72.7316	154	346.27	154	312.448
154.1	567.233	154.1	545.652	154.1	506.192	154.1	447.849	154	15.8595	154	16.1232	154	82.6535	154	72.8301	154.1	346.715	154.1	312.876
154.2	567.956	154.2	546.369	154.2	506.76	154.2	448.438	154.1	15.8891	154.1	16.1471	154.1	82.7481	154.1	72.9285	154.2	347.161	154.2	313.304
154.3	568.683	154.3	547.086	154.3	507.32	154.3	449.026	154.2	15.9165	154.2	16.1711	154.2	82.842	154.2	73.0268	154.3	347.6	154.3	313.732
154.4	569.413	154.4	547.802	154.4	507.894	154.4	449.614	154.3	15.9466	154.3	16.1951	154.3	82.9373	154.3	73.1251	154.4	348.038	154.4	314.16
154.5	570.13	154.5	548.517	154.5	508.467	154.5	450.201	154.4	15.9726	154.4	16.2191	154.4	83.0322	154.4	73.2233	154.5	348.478	154.5	314.588
154.6	570.85	154.6	549.231	154.6	509.039	154.6	450.788	154.5	15.9988	154.5	16.2431	154.5	83.127	154.5	73.3214	154.6	348.911	154.6	315.015
154.7	571.573	154.7	549.945	154.7	509.612	154.7	451.375	154.6	16.0308	154.6	16.2671	154.6	83.2198	154.6	73.4194	154.7	349.341	154.7	315.443
154.8	572.302	154.8	550.658	154.8	510.18	154.8	451.961	154.7	16.0598	154.7	16.291	154.7	83.3065	154.7	73.5174	154.8	349.77	154.8	315.87
154.9	573.03	154.9	551.371	154.9	510.747	154.9	452.546	154.8	16.0927	154.8	16.315	154.8	83.4015	154.8	73.6152	154.9	350.203	154.9	316.297
155	573.75	155	552.083	155	511.322	155	453.132	154.9	16.1172	154.9	16.339	154.9	83.4982	154.9	73.713	155	350.634	155	316.724
155.1	574.486	155.1	552.794	155.1	511.898	155.1	453.717	155	16.1406	155	16.363	155	83.5951	155	73.8108	155.1	351.065	155.1	317.151
155.2	575.216	155.2	553.504	155.2	512.465	155.2	454.301	155.1	16.1686	155.1	16.3869	155.1	83.6861	155.1	73.9084	155.2	351.49	155.2	317.577
155.3	575.93	155.3	554.214	155.3	513.028	155.3	454.885	155.2	16.1944	155.2	16.4109	155.2	83.7741	155.2	74.006	155.3	351.914	155.3	318.003
155.4	576.656	155.4	554.923	155.4	513.596	155.4	455.469	155.3	16.2212	155.3	16.4349	155.3	83.8639	155.3	74.1036	155.4	352.35	155.4	318.43
155.5	577.386	155.5	555.631	155.5	514.155	155.5	456.052	155.4	16.2467	155.4	16.4589	155.4	83.9562	155.4	74.201	155.5	352.79	155.5	318.856
155.6	578.125	155.6	556.339	155.6	514.713	155.6	456.635	155.5	16.276	155.5	16.4828	155.5	84.054	155.5	74.2984	155.6	353.231	155.6	319.282
155.7	578.854	155.7	557.046	155.7	515.274	155.7	457.217	155.6	16.3009	155.6	16.5068	155.6	84.1485	155.6	74.3956	155.7	353.672	155.7	319.707
155.8	579.577	155.8	557.752	155.8	515.838	155.8	457.799	155.7	16.3274	155.7	16.5308	155.7	84.2461	155.7	74.4929	155.8	354.111	155.8	320.133
155.9	580.289	155.9	558.457	155.9	516.394	155.9	458.381	155.8	16.3526	155.8	16.5547	155.8	84.3399	155.8	74.59	155.9	354.539	155.9	320.558
156	580.999	156	559.162	156	516.952	156	458.962	155.9	16.3772	155.9	16.5787	155.9	84.4331	155.9	74.6871	156	354.963	156	320.983
156.1	581.717	156.1	559.867	156.1	517.499	156.1	459.543	156	16.4052	156	16.6026	156	84.5266	156	74.7841	156.1	355.398	156.1	321.408
156.2	582.437	156.2	560.57	156.2	518.04	156.2	460.123	156.1	16.4365	156.1	16.6266	156.1	84.6201	156.1	74.881	156.2	355.841	156.2	321.833
156.3	583.155	156.3	561.273	156.3	518.584	156.3	460.703	156.2	16.4646	156.2	16.6506	156.2	84.7168	156.2	74.9779	156.3	356.27	156.3	322.258
156.4	583.873	156.4	561.975	156.4	519.137	156.4	461.282	156.3	16.4934	156.3	16.6745	156.3	84.8077	156.3	75.0747	156.4	356.699	156.4	322.683
156.5	584.58	156.5	562.676	156.5	519.69	156.5	461.861	156.4	16.5176	156.4	16.6985	156.4	84.8991	156.4	75.1714	156.5	357.129	156.5	323.107
156.6	585.281	156.6	563.377	156.6	520.23	156.6	462.44	156.5	16.544	156.5	16.7224	156.5	84.9868	156.5	75.268	156.6	357.557	156.6	323.531
156.7	585.989	156.7	564.077	156.7	520.777	156.7	463.018	156.6	16.5693	156.6	16.7464	156.6	85.0807	156.6	75.3646	156.7	357.991	156.7	323.955
156.8	586.698	156.8	564.777	156.8	521.332	156.8	463.596	156.7	16.5956	156.7	16.7704	156.7	85.1691	156.7	75.461	156.8	358.419	156.8	324.379
156.9	587.408	156.9	565.475	156.9	521.881	156.9	464.174	156.8	16.6221	156.8	16.7943	156.8	85.2647	156.8	75.5575	156.9	358.842	156.9	324.803
157	588.13	157	566.173	157	522.424	157	464.751	156.9	16.6452	156.9	16.8183	156.9	85.3555	156.9	75.6538	157	359.278	157	325.226
157.1	588.854	157.1	566.871	157.1	522.966	157.1	465.327	157	16.6724	157	16.8422	157	85.4487	157	75.7501	157.1	359.709	157.1	325.65
157.2	589.569	157.2	567.567	157.2	523.51	157.2	465.904	157.1	16.7014	157.1	16.8662	157.1	85.5428	157.1	75.8463	157.2	360.122	157.2	326.073
157.3	590.281	157.3	568.264	157.3	524.063	157.3	466.479	157.2	16.7272	157.2	16.8901	157.2	85.6386	157.2	75.9424	157.3	360.548	157.3	326.496
157.4	590.978	157.4	568.959	157.4	524.608	157.4	467.055	157.3	16.7529	157.3	16.9141	157.3	85.7264	157.3	76.0385	157.4	360.985	157.4	326.919
157.5	591.686	157.5	569.654	157.5	525.152	157.5	467.63	157.4	16.7799	157.4	16.938	157.4	85.8222	157.4	76.1344	157.5	361.42	157.5	327.342
157.6	592.399	157.6	570.348	157.6	525.689	157.6	468.204	157.5	16.8088	157.5	16.962	157.5	85.9136	157.5	76.2303	157.6	361.838	157.6	327.764
157.7	593.109	157.7	571.041	157.7	526.225	157.7	468.779	157.6	16.834	157.6	16.9859	157.6	86.0047	157.6	76.3262	157.7	362.26	157.7	328.187
157.8	593.808	157.8	571.734	157.8	526.766	157.8	469.352	157.7	16.8575	157.7	17.0098	157.7	86.1001	157.7	76.4219	157.8	362.683	157.8	328.609
157.9	594.509	157.9	572.426	157.9	527.308	157.9	469.926	157.8	16.8868	157.8	17.0338	157.8	86.1925	157.8	76.5176	157.9	363.111	157.9	329.031
158	595.211	158	573.117	158	527.847	158	470.499	157.9	16.9169	157.9	17.0577	157.9	86.2888	157.9	76.6132	158	363.547	158	329.453
158.1	595.903	158.1	573.807	158.1	528.4	158.1	471.071	158	16.9446	158	17.0817	158	86.3796	158	76.7088	158.1	363.976	158.1	329.875
158.2	596.595	158.2	574.497	158.2	528.959	158.2	471.643	158.1	16.9666	158.1	17.1056	158.1	86.4678	158.1	76.8043	158.2	364.405	158.2	330.296
158.3	597.286	158.3	575.187	158.3	529.516	158.3	472.215	158.2	16.9877	158.2	17.1295	158.2	86.5638	158.2	76.8997	158.3	364.836	158.3	330.718
158.4	597.971	158.4	575.875	158.4	530.072	158.4	472.787	158.3	17.0179	158.3	17.1535	158.3	86.6579	158.3	76.995	158.4	365.266	158.4	331.139
158.5	598.664	158.5	576.563	158.5	530.626	158.5	473.357	158.4	17.0431	158.4	17.1774	158.4	86.7525	158.4	77.0903	158.5	365.688	158.5	331.56
158.6	599.359	158.6	577.25	158.6	531.18	158.6	473.928	158.5	17.0691	158.5	17.2013	158.5	86.8488	158.5	77.1854	158.6	366.117	158.6	331.981
158.7	600.045	158.7	577.937	158.7	531.733	158.7	474.498	158.6	17.0993	158.6	17.2253	158.6	86.9435	158.6	77.2805	158.7	366.544	158.7	332.402
158.8	600.737	158.8	578.623	158.8	532.29	158.8	475.068	158.7	17.1249	158.7	17.2492	158.7	87.0414	158.7	77.3756	158.8	366.964	158.8	332.822
158.9	601.43	158.9	579.308	158.9	532.839	158.9	475.637	158.8	17.1551	158.8	17.2731	158.8	87.1356	158.8	77.4706	158.9	367.391	158.9	333.243
159	602.109	159	579.993	159	533.389	159	476.206	158.9	17.1794	158.9	17.297	158.9	87.2265	158.9	77.5655	159	367.813	159	333.663
159.1	602.79	159.1	580.677	159.1	533.938	159.1	476.775	159	17.206	159	17.321	159	87.3264	159	77.6603	159.1	368.227	159.1	334.083
159.2	603.484	159.2	581.36	159.2	534.473	159.2	477.343	159.1	17.233	159.1	17.3449	159.1	87.4206	159.1	77.755	159.2	368.638	159.2	334.503
159.3	604.179	159.3	582.043	159.3	535.005	159.3	477.91	159.2	17.2578	159.2	17.3688	159.2	87.5184	159.2	77.8497	159.3	369.062	159.3	334.923
159.4	604.874	159.4	582.725	159.4	535.537	159.4	478.478	159.3	17.2836	159.3	17.3928	159.3	87.6102	159.3	77.9443	159.4	369.482	159.4	335.342
159.5	605.568	159.5	583.406	159.5	536.06	159.5	479.045	159.4	17.3105	159.4	17.4167	159.4	87.7021	159.4	78.0389	159.5	369.895	159.5	335.762
159.6	606.26	159.6	584.087	159.6	536.582	159.6	479.611	159.5	17.3381	159.5	17.4406	159.5	87.7935	159.5	78.1333	159.6	370.325	159.6	336.181
159.7	606.946	159.7	584.766	159.7	537.119	159.7	480.177	159.6	17.3692	159.6	17.4645	159.6	87.8837	159.6	78.2277	159.7	370.754	159.7	336.6
159.8	607.639	159.8	585.446	159.8	537.649	159.8	480.743	159.7	17.4006	159.7	17.4884	159.7	87.9724	159.7	78.3221	159.8	371.177	159.8	337.019
159.9	608.332	159.9	586.124	159.9	538.168	159.9	481.308	159.8	17.4257	159.8	17.5123	159.8	88.0649	159.8	78.4163	159.9	371.599	159.9	337.438
160	609.021	160	586.802	160	538.696	160	481.873	159.9	17.4479	159.9	17.5363	159.9	88.1568	159.9	78.5105	160	372.015	160	337.857
160.1	609.714	160.1	587.48	160.1	539.227	160.1	482.438	160	17.477	160	17.5602	160	88.2486	160	78.6046	160.1	372.434	160.1	338.275
[truncated: 6,780 more rows]

## Sheet: Fig1d
Fold change relative to infection of the VSV pseudovirus harboring the prototypic SARS-CoV-2 spike protein
	PT	D614G	BA.1	BA.2	BA.2.75	BA.2.12.1	BA.3	BA.4/5	BA.4/5 N658S
well-1	1.0997	1.65851	2.70806	2.6006	5.95153	1.52955	0.598209	4.01552	3.10567
well-2	0.999403	1.72298	2.88358	2.79045	5.19815	1.5797	0.583881	4.49194	2.96597
well-3	0.917015	1.66567	2.95881	2.59343	5.85875	1.7194	0.637612	4.15522	2.86567
well-4	1.01373	1.84836	2.58985	2.76537	5.06084	1.60836	0.46209	4.34507	2.80836
well-5	0.967164	1.78746	2.53254	2.66866	5.18826	1.67642	0.569552	4.11582	3.11284
well-6	1.00299	1.98448	2.82627	2.56119	5.1796	1.62985	0.583881	3.96179	2.76537

## Sheet: Fig3d
BA.4/5 RBD				BA.4/5-R452L RBD				BA.4/5-V486F RBD				BA.4/5-Q493R RBD				BA.2 RBD
Time (s)	raw data (RU)	Time (s)	fitted data (RU)	Time (s)	raw data (RU)	Time (s)	fitted data (RU)	Time (s)	raw data (RU)	Time (s)	fitted data (RU)	Time (s)	raw data (RU)	Time (s)	fitted data (RU)	Time (s)	raw data (RU)	Time (s)	fitted data (RU)
-39.8	1.12802	-39.8	0	-39.8	-3.58449	-39.8	0	-39.8	0.588056	-39.8	0	-39.8	1.92604	-39.8	0	-39.7	0.0647	-39.7	0
-39.7	6.5675	-39.7	0	-39.7	1.9555	-39.7	0	-39.7	2.99263	-39.7	0	-39.7	1.62623	-39.7	0	-39.6	-0.659307	-39.6	0
-39.6	4.74379	-39.6	0	-39.6	0.13906	-39.6	0	-39.6	-1.44888	-39.6	0	-39.6	-0.137288	-39.6	0	-39.5	-1.0344	-39.5	0
-39.5	4.476	-39.5	0	-39.5	-0.5944	-39.5	0	-39.5	1.0067	-39.5	0	-39.5	0.6606	-39.5	0	-39.4	-0.559708	-39.4	0
-39.4	5.4241	-39.4	0	-39.4	0.2311	-39.4	0	-39.4	0.984923	-39.4	0	-39.4	0.211128	-39.4	0	-39.3	-0.948112	-39.3	0
-39.3	4.5266	-39.3	0	-39.3	-0.701709	-39.3	0	-39.3	-0.529596	-39.3	0	-39.3	0.0377039	-39.3	0	-39.2	-1.0447	-39.2	0
-39.2	4.6136	-39.2	0	-39.2	-0.7954	-39.2	0	-39.2	-0.105903	-39.2	0	-39.2	0.7235	-39.2	0	-39.1	-0.223897	-39.1	0
-39.1	4.4981	-39.1	0	-39.1	-0.786699	-39.1	0	-39.1	-0.0283018	-39.1	0	-39.1	0.717996	-39.1	0	-39	-0.3048	-39	0
-39	4.5066	-39	0	-39	-0.7716	-39	0	-39	-0.0568	-39	0	-39	0.6843	-39	0	-38.9	-0.4307	-38.9	0
-38.9	4.4684	-38.9	0	-38.9	-0.7685	-38.9	0	-38.9	-0.122201	-38.9	0	-38.9	0.724499	-38.9	0	-38.8	-0.536398	-38.8	0
-38.8	4.4346	-38.8	0	-38.8	-0.744901	-38.8	0	-38.8	-0.1311	-38.8	0	-38.8	0.708899	-38.8	0	-38.7	-0.3891	-38.7	0
-38.7	4.4291	-38.7	0	-38.7	-0.7606	-38.7	0	-38.7	-0.0870016	-38.7	0	-38.7	0.6724	-38.7	0	-38.6	-0.253808	-38.6	0
-38.6	4.3505	-38.6	0	-38.6	-0.748501	-38.6	0	-38.6	-0.162298	-38.6	0	-38.6	0.632099	-38.6	0	-38.5	-0.6233	-38.5	0
-38.5	4.2623	-38.5	0	-38.5	-0.7666	-38.5	0	-38.5	0.174	-38.5	0	-38.5	0.6412	-38.5	0	-38.4	-0.349398	-38.4	0
-38.4	4.2355	-38.4	0	-38.4	-0.8634	-38.4	0	-38.4	0.261694	-38.4	0	-38.4	1.14288	-38.4	0	-38.3	-0.3598	-38.3	0
-38.3	4.1842	-38.3	0	-38.3	-0.792797	-38.3	0	-38.3	-0.418788	-38.3	0	-38.3	1.03748	-38.3	0	-38.2	-0.3546	-38.2	0
-38.2	4.1638	-38.2	0	-38.2	-0.8054	-38.2	0	-38.2	-2.39456	-38.2	0	-38.2	0.390119	-38.2	0	-38.1	-0.392299	-38.1	0
-38.1	4.1511	-38.1	0	-38.1	-0.768399	-38.1	0	-38.1	0.0325887	-38.1	0	-38.1	0.123106	-38.1	0	-38	-0.3301	-38	0
-38	4.1613	-38	0	-38	-0.4186	-38	0	-38	-0.2418	-38	0	-38	0.2857	-38	0	-37.9	-0.3476	-37.9	0
-37.9	4.2629	-37.9	0	-37.9	-0.5529	-37.9	0	-37.9	0.474178	-37.9	0	-37.9	0.758788	-37.9	0	-37.8	-0.3767	-37.8	0
-37.8	4.2261	-37.8	0	-37.8	-0.464699	-37.8	0	-37.8	0.956094	-37.8	0	-37.8	1.46389	-37.8	0	-37.7	-0.4138	-37.7	0
-37.7	4.3265	-37.7	0	-37.7	-0.5928	-37.7	0	-37.7	-0.021603	-37.7	0	-37.7	1.06459	-37.7	0	-37.6	-0.440699	-37.6	0
-37.6	4.2308	-37.6	0	-37.6	-0.751507	-37.6	0	-37.6	0.0630907	-37.6	0	-37.6	1.23789	-37.6	0	-37.5	-0.4248	-37.5	0
-37.5	4.2283	-37.5	0	-37.5	-0.6316	-37.5	0	-37.5	0.2074	-37.5	0	-37.5	1.0285	-37.5	0	-37.4	-0.4209	-37.4	0
-37.4	4.2053	-37.4	0	-37.4	-0.5018	-37.4	0	-37.4	0.0662956	-37.4	0	-37.4	0.646099	-37.4	0	-37.3	-0.444398	-37.3	0
-37.3	4.0942	-37.3	0	-37.3	-0.338494	-37.3	0	-37.3	0.0203988	-37.3	0	-37.3	0.549301	-37.3	0	-37.2	-0.4023	-37.2	0
-37.2	4.1131	-37.2	0	-37.2	-0.341	-37.2	0	-37.2	-0.142397	-37.2	0	-37.2	0.475304	-37.2	0	-37.1	-0.504401	-37.1	0
-37.1	4.1585	-37.1	0	-37.1	-1.02139	-37.1	0	-37.1	-0.100301	-37.1	0	-37.1	0.620799	-37.1	0	-37	-0.5006	-37	0
-37	4.1332	-37	0	-37	-0.6793	-37	0	-37	-0.0518999	-37	0	-37	0.6268	-37	0	-36.9	-0.525101	-36.9	0
-36.9	3.946	-36.9	0	-36.9	-0.7235	-36.9	0	-36.9	-0.0710012	-36.9	0	-36.9	0.596	-36.9	0	-36.8	-0.538	-36.8	0
-36.8	3.93721	-36.8	0	-36.8	-0.692413	-36.8	0	-36.8	-0.0791005	-36.8	0	-36.8	0.6126	-36.8	0	-36.7	-0.5207	-36.7	0
-36.7	4.0003	-36.7	0	-36.7	-0.9433	-36.7	0	-36.7	-0.0693006	-36.7	0	-36.7	0.6201	-36.7	0	-36.6	-0.502499	-36.6	0
-36.6	4.0185	-36.6	0	-36.6	-1.0555	-36.6	0	-36.6	-0.0861006	-36.6	0	-36.6	0.6418	-36.6	0	-36.5	-0.4869	-36.5	0
-36.5	4.0151	-36.5	0	-36.5	-0.9957	-36.5	0	-36.5	-0.0798001	-36.5	0	-36.5	0.6398	-36.5	0	-36.4	-0.446797	-36.4	0
-36.4	4.1993	-36.4	0	-36.4	-0.7773	-36.4	0	-36.4	-0.0773005	-36.4	0	-36.4	0.6331	-36.4	0	-36.3	-0.424897	-36.3	0
-36.3	4.0128	-36.3	0	-36.3	-0.548605	-36.3	0	-36.3	-0.0938004	-36.3	0	-36.3	0.619	-36.3	0	-36.2	-0.4326	-36.2	0
-36.2	4.04	-36.2	0	-36.2	-0.5273	-36.2	0	-36.2	-0.116601	-36.2	0	-36.2	0.6217	-36.2	0	-36.1	-0.420095	-36.1	0
-36.1	3.9604	-36.1	0	-36.1	-0.607399	-36.1	0	-36.1	-0.100601	-36.1	0	-36.1	0.6146	-36.1	0	-36	-0.4063	-36	0
-36	3.8954	-36	0	-36	-0.6428	-36	0	-36	-0.0963001	-36	0	-36	0.6115	-36	0	-35.9	-0.396895	-35.9	0
-35.9	3.8937	-35.9	0	-35.9	-0.6829	-35.9	0	-35.9	-0.0884012	-35.9	0	-35.9	0.6165	-35.9	0	-35.8	-0.388296	-35.8	0
-35.8	3.85	-35.8	0	-35.8	-0.7353	-35.8	0	-35.8	-0.0717018	-35.8	0	-35.8	0.6047	-35.8	0	-35.7	-0.3971	-35.7	0
-35.7	3.8665	-35.7	0	-35.7	-0.7894	-35.7	0	-35.7	-0.0457023	-35.7	0	-35.7	0.616199	-35.7	0	-35.6	-0.392597	-35.6	0
-35.6	3.8593	-35.6	0	-35.6	-0.7769	-35.6	0	-35.6	-0.0650008	-35.6	0	-35.6	0.606799	-35.6	0	-35.5	-0.399	-35.5	0
-35.5	3.8661	-35.5	0	-35.5	-0.758	-35.5	0	-35.5	-0.0535	-35.5	0	-35.5	0.6346	-35.5	0	-35.4	-0.4198	-35.4	0
-35.4	3.8429	-35.4	0	-35.4	-0.7832	-35.4	0	-35.4	-0.0453005	-35.4	0	-35.4	0.639299	-35.4	0	-35.3	-0.401002	-35.3	0
-35.3	3.7981	-35.3	0	-35.3	-0.758501	-35.3	0	-35.3	-0.0422007	-35.3	0	-35.3	0.6139	-35.3	0	-35.2	-0.3848	-35.2	0
-35.2	3.7715	-35.2	0	-35.2	-0.7225	-35.2	0	-35.2	-0.0451	-35.2	0	-35.2	0.6205	-35.2	0	-35.1	-0.358102	-35.1	0
-35.1	3.7442	-35.1	0	-35.1	-0.7024	-35.1	0	-35.1	-0.0506002	-35.1	0	-35.1	0.5974	-35.1	0	-35	-0.3736	-35	0
-35	3.7018	-35	0	-35	-0.6915	-35	0	-35	-0.0770001	-35	0	-35	0.574	-35	0	-34.9	-0.338101	-34.9	0
-34.9	3.6769	-34.9	0	-34.9	-0.6745	-34.9	0	-34.9	-0.0879004	-34.9	0	-34.9	0.550401	-34.9	0	-34.8	-0.331101	-34.8	0
-34.8	3.663	-34.8	0	-34.8	-0.685	-34.8	0	-34.8	-0.0873006	-34.8	0	-34.8	0.5491	-34.8	0	-34.7	-0.3141	-34.7	0
-34.7	3.666	-34.7	0	-34.7	-0.6969	-34.7	0	-34.7	-0.0842004	-34.7	0	-34.7	0.5523	-34.7	0	-34.6	-0.308702	-34.6	0
-34.6	3.6752	-34.6	0	-34.6	-0.674301	-34.6	0	-34.6	-0.0811005	-34.6	0	-34.6	0.547	-34.6	0	-34.5	-0.3339	-34.5	0
-34.5	3.6646	-34.5	0	-34.5	-0.6823	-34.5	0	-34.5	-0.0735	-34.5	0	-34.5	0.5601	-34.5	0	-34.4	-0.299701	-34.4	0
-34.4	3.6529	-34.4	0	-34.4	-0.673	-34.4	0	-34.4	-0.0700005	-34.4	0	-34.4	0.5549	-34.4	0	-34.3	-0.3182	-34.3	0
-34.3	3.6361	-34.3	0	-34.3	-0.6739	-34.3	0	-34.3	-0.0745005	-34.3	0	-34.3	0.5602	-34.3	0	-34.2	-0.3102	-34.2	0
-34.2	3.6149	-34.2	0	-34.2	-0.6653	-34.2	0	-34.2	-0.0772006	-34.2	0	-34.2	0.5777	-34.2	0	-34.1	-0.2753	-34.1	0
-34.1	3.5999	-34.1	0	-34.1	-0.6554	-34.1	0	-34.1	-0.0750004	-34.1	0	-34.1	0.5863	-34.1	0	-34	-0.2697	-34	0
-34	3.5914	-34	0	-34	-0.6653	-34	0	-34	-0.0681	-34	0	-34	0.583	-34	0	-33.9	-0.3013	-33.9	0
-33.9	3.5698	-33.9	0	-33.9	-0.6579	-33.9	0	-33.9	-0.0660006	-33.9	0	-33.9	0.5964	-33.9	0	-33.8	-0.297001	-33.8	0
-33.8	3.5539	-33.8	0	-33.8	-0.6546	-33.8	0	-33.8	-0.0547009	-33.8	0	-33.8	0.5942	-33.8	0	-33.7	-0.2845	-33.7	0
-33.7	3.5326	-33.7	0	-33.7	-0.6495	-33.7	0	-33.7	-0.0462007	-33.7	0	-33.7	0.5928	-33.7	0	-33.6	-0.2836	-33.6	0
-33.6	3.5068	-33.6	0	-33.6	-0.6542	-33.6	0	-33.6	-0.0402005	-33.6	0	-33.6	0.5893	-33.6	0	-33.5	-0.2827	-33.5	0
-33.5	3.4851	-33.5	0	-33.5	-0.6591	-33.5	0	-33.5	-0.0457	-33.5	0	-33.5	0.5945	-33.5	0	-33.4	-0.2888	-33.4	0
-33.4	3.4622	-33.4	0	-33.4	-0.6497	-33.4	0	-33.4	-0.0506	-33.4	0	-33.4	0.5959	-33.4	0	-33.3	-0.2817	-33.3	0
-33.3	3.4491	-33.3	0	-33.3	-0.639	-33.3	0	-33.3	-0.0572005	-33.3	0	-33.3	0.5955	-33.3	0	-33.2	-0.2859	-33.2	0
-33.2	3.4309	-33.2	0	-33.2	-0.646	-33.2	0	-33.2	-0.0578003	-33.2	0	-33.2	0.5902	-33.2	0	-33.1	-0.2909	-33.1	0
-33.1	3.4132	-33.1	0	-33.1	-0.6515	-33.1	0	-33.1	-0.0592005	-33.1	0	-33.1	0.5856	-33.1	0	-33	-0.2912	-33	0
-33	3.3984	-33	0	-33	-0.6538	-33	0	-33	-0.0617001	-33	0	-33	0.579	-33	0	-32.9	-0.293	-32.9	0
-32.9	3.3738	-32.9	0	-32.9	-0.6527	-32.9	0	-32.9	-0.0664004	-32.9	0	-32.9	0.5742	-32.9	0	-32.8	-0.2858	-32.8	0
-32.8	3.3548	-32.8	0	-32.8	-0.6516	-32.8	0	-32.8	-0.0699001	-32.8	0	-32.8	0.5684	-32.8	0	-32.7	-0.2925	-32.7	0
-32.7	3.3409	-32.7	0	-32.7	-0.6564	-32.7	0	-32.7	-0.0666005	-32.7	0	-32.7	0.558	-32.7	0	-32.6	-0.2883	-32.6	0
-32.6	3.3242	-32.6	0	-32.6	-0.6572	-32.6	0	-32.6	-0.0719004	-32.6	0	-32.6	0.5578	-32.6	0	-32.5	-0.2934	-32.5	0
-32.5	3.3081	-32.5	0	-32.5	-0.669	-32.5	0	-32.5	-0.0771	-32.5	0	-32.5	0.5516	-32.5	0	-32.4	-0.2997	-32.4	0
-32.4	3.2871	-32.4	0	-32.4	-0.6806	-32.4	0	-32.4	-0.0753006	-32.4	0	-32.4	0.5442	-32.4	0	-32.3	-0.2964	-32.3	0
-32.3	3.2578	-32.3	0	-32.3	-0.6788	-32.3	0	-32.3	-0.0737006	-32.3	0	-32.3	0.5387	-32.3	0	-32.2	-0.2961	-32.2	0
-32.2	3.2272	-32.2	0	-32.2	-0.6747	-32.2	0	-32.2	-0.0717004	-32.2	0	-32.2	0.5279	-32.2	0	-32.1	-0.2949	-32.1	0
-32.1	3.2024	-32.1	0	-32.1	-0.6672	-32.1	0	-32.1	-0.0660007	-32.1	0	-32.1	0.5234	-32.1	0	-32	-0.2876	-32	0
-32	3.1839	-32	0	-32	-0.6517	-32	0	-32	-0.0643002	-32	0	-32	0.5141	-32	0	-31.9	-0.2794	-31.9	0
-31.9	3.1577	-31.9	0	-31.9	-0.6355	-31.9	0	-31.9	-0.0610006	-31.9	0	-31.9	0.5029	-31.9	0	-31.8	-0.274	-31.8	0
-31.8	3.1387	-31.8	0	-31.8	-0.6174	-31.8	0	-31.8	-0.0611003	-31.8	0	-31.8	0.5001	-31.8	0	-31.7	-0.2692	-31.7	0
-31.7	3.1123	-31.7	0	-31.7	-0.6106	-31.7	0	-31.7	-0.0635001	-31.7	0	-31.7	0.4941	-31.7	0	-31.6	-0.2607	-31.6	0
-31.6	3.095	-31.6	0	-31.6	-0.6005	-31.6	0	-31.6	-0.0646004	-31.6	0	-31.6	0.4971	-31.6	0	-31.5	-0.2533	-31.5	0
-31.5	3.0777	-31.5	0	-31.5	-0.5992	-31.5	0	-31.5	-0.0667005	-31.5	0	-31.5	0.4947	-31.5	0	-31.4	-0.2489	-31.4	0
-31.4	3.0676	-31.4	0	-31.4	-0.5922	-31.4	0	-31.4	-0.0651005	-31.4	0	-31.4	0.4905	-31.4	0	-31.3	-0.2436	-31.3	0
-31.3	3.0389	-31.3	0	-31.3	-0.5817	-31.3	0	-31.3	-0.0651003	-31.3	0	-31.3	0.4873	-31.3	0	-31.2	-0.2366	-31.2	0
-31.2	3.0221	-31.2	0	-31.2	-0.5769	-31.2	0	-31.2	-0.0667003	-31.2	0	-31.2	0.4813	-31.2	0	-31.1	-0.238	-31.1	0
-31.1	2.998	-31.1	0	-31.1	-0.5718	-31.1	0	-31.1	-0.0667005	-31.1	0	-31.1	0.4815	-31.1	0	-31	-0.2396	-31	0
-31	2.998	-31	0	-31	-0.5687	-31	0	-31	-0.0678004	-31	0	-31	0.4783	-31	0	-30.9	-0.2403	-30.9	0
-30.9	2.9884	-30.9	0	-30.9	-0.5662	-30.9	0	-30.9	-0.0667004	-30.9	0	-30.9	0.4804	-30.9	0	-30.8	-0.245	-30.8	0
-30.8	2.979	-30.8	0	-30.8	-0.563	-30.8	0	-30.8	-0.0670002	-30.8	0	-30.8	0.4789	-30.8	0	-30.7	-0.2479	-30.7	0
-30.7	2.9596	-30.7	0	-30.7	-0.5609	-30.7	0	-30.7	-0.0698002	-30.7	0	-30.7	0.4738	-30.7	0	-30.6	-0.2467	-30.6	0
-30.6	2.9371	-30.6	0	-30.6	-0.554	-30.6	0	-30.6	-0.0745005	-30.6	0	-30.6	0.4706	-30.6	0	-30.5	-0.2453	-30.5	0
-30.5	2.9122	-30.5	0	-30.5	-0.5506	-30.5	0	-30.5	-0.0746005	-30.5	0	-30.5	0.4729	-30.5	0	-30.4	-0.2447	-30.4	0
-30.4	2.8943	-30.4	0	-30.4	-0.5477	-30.4	0	-30.4	-0.0754004	-30.4	0	-30.4	0.4692	-30.4	0	-30.3	-0.2425	-30.3	0
-30.3	2.876	-30.3	0	-30.3	-0.5373	-30.3	0	-30.3	-0.0825001	-30.3	0	-30.3	0.4633	-30.3	0	-30.2	-0.2415	-30.2	0
-30.2	2.8547	-30.2	0	-30.2	-0.5377	-30.2	0	-30.2	-0.0846003	-30.2	0	-30.2	0.4597	-30.2	0	-30.1	-0.243	-30.1	0
-30.1	2.8387	-30.1	0	-30.1	-0.5326	-30.1	0	-30.1	-0.0834004	-30.1	0	-30.1	0.4565	-30.1	0	-30	-0.2419	-30	0
-30	2.8227	-30	0	-30	-0.5239	-30	0	-30	-0.0899	-30	0	-30	0.4542	-30	0	-29.9	-0.2388	-29.9	0
-29.9	2.8072	-29.9	0	-29.9	-0.5205	-29.9	0	-29.9	-0.0932003	-29.9	0	-29.9	0.4529	-29.9	0	-29.8	-0.241	-29.8	0
-29.8	2.7858	-29.8	0	-29.8	-0.5141	-29.8	0	-29.8	-0.0958001	-29.8	0	-29.8	0.4456	-29.8	0	-29.7	-0.2387	-29.7	0
-29.7	2.7722	-29.7	0	-29.7	-0.5137	-29.7	0	-29.7	-0.1003	-29.7	0	-29.7	0.4414	-29.7	0	-29.6	-0.2376	-29.6	0
-29.6	2.7597	-29.6	0	-29.6	-0.5136	-29.6	0	-29.6	-0.1043	-29.6	0	-29.6	0.4477	-29.6	0	-29.5	-0.2447	-29.5	0
-29.5	2.7451	-29.5	0	-29.5	-0.5103	-29.5	0	-29.5	-0.1077	-29.5	0	-29.5	0.4513	-29.5	0	-29.4	-0.2416	-29.4	0
-29.4	2.7377	-29.4	0	-29.4	-0.5108	-29.4	0	-29.4	-0.1124	-29.4	0	-29.4	0.45	-29.4	0	-29.3	-0.2424	-29.3	0
-29.3	2.7308	-29.3	0	-29.3	-0.5058	-29.3	0	-29.3	-0.1091	-29.3	0	-29.3	0.4484	-29.3	0	-29.2	-0.2392	-29.2	0
-29.2	2.711	-29.2	0	-29.2	-0.5049	-29.2	0	-29.2	-0.1053	-29.2	0	-29.2	0.4486	-29.2	0	-29.1	-0.2362	-29.1	0
-29.1	2.6984	-29.1	0	-29.1	-0.5045	-29.1	0	-29.1	-0.1072	-29.1	0	-29.1	0.4479	-29.1	0	-29	-0.2356	-29	0
-29	2.6849	-29	0	-29	-0.497	-29	0	-29	-0.1027	-29	0	-29	0.4464	-29	0	-28.9	-0.2361	-28.9	0
-28.9	2.6661	-28.9	0	-28.9	-0.4927	-28.9	0	-28.9	-0.1002	-28.9	0	-28.9	0.4424	-28.9	0	-28.8	-0.2376	-28.8	0
-28.8	2.6569	-28.8	0	-28.8	-0.4867	-28.8	0	-28.8	-0.0965001	-28.8	0	-28.8	0.4408	-28.8	0	-28.7	-0.2359	-28.7	0
-28.7	2.6423	-28.7	0	-28.7	-0.4809	-28.7	0	-28.7	-0.0957002	-28.7	0	-28.7	0.4374	-28.7	0	-28.6	-0.2368	-28.6	0
-28.6	2.6286	-28.6	0	-28.6	-0.4791	-28.6	0	-28.6	-0.0988003	-28.6	0	-28.6	0.4357	-28.6	0	-28.5	-0.2394	-28.5	0
-28.5	2.6133	-28.5	0	-28.5	-0.4764	-28.5	0	-28.5	-0.0998003	-28.5	0	-28.5	0.441	-28.5	0	-28.4	-0.2399	-28.4	0
-28.4	2.5965	-28.4	0	-28.4	-0.4677	-28.4	0	-28.4	-0.1035	-28.4	0	-28.4	0.4422	-28.4	0	-28.3	-0.2406	-28.3	0
-28.3	2.5807	-28.3	0	-28.3	-0.4622	-28.3	0	-28.3	-0.1022	-28.3	0	-28.3	0.4383	-28.3	0	-28.2	-0.2373	-28.2	0
-28.2	2.5695	-28.2	0	-28.2	-0.4565	-28.2	0	-28.2	-0.1007	-28.2	0	-28.2	0.4399	-28.2	0	-28.1	-0.233	-28.1	0
-28.1	2.5554	-28.1	0	-28.1	-0.4505	-28.1	0	-28.1	-0.1008	-28.1	0	-28.1	0.4409	-28.1	0	-28	-0.2249	-28	0
-28	2.5395	-28	0	-28	-0.4454	-28	0	-28	-0.0954005	-28	0	-28	0.4405	-28	0	-27.9	-0.2228	-27.9	0
-27.9	2.5302	-27.9	0	-27.9	-0.4414	-27.9	0	-27.9	-0.0931003	-27.9	0	-27.9	0.4389	-27.9	0	-27.8	-0.2197	-27.8	0
-27.8	2.5205	-27.8	0	-27.8	-0.4374	-27.8	0	-27.8	-0.0907001	-27.8	0	-27.8	0.4367	-27.8	0	-27.7	-0.2184	-27.7	0
-27.7	2.504	-27.7	0	-27.7	-0.4298	-27.7	0	-27.7	-0.0829002	-27.7	0	-27.7	0.4316	-27.7	0	-27.6	-0.2185	-27.6	0
-27.6	2.4909	-27.6	0	-27.6	-0.4284	-27.6	0	-27.6	-0.0836002	-27.6	0	-27.6	0.4241	-27.6	0	-27.5	-0.2181	-27.5	0
-27.5	2.4788	-27.5	0	-27.5	-0.4222	-27.5	0	-27.5	-0.0881003	-27.5	0	-27.5	0.4253	-27.5	0	-27.4	-0.2169	-27.4	0
-27.4	2.461	-27.4	0	-27.4	-0.4225	-27.4	0	-27.4	-0.0892003	-27.4	0	-27.4	0.423	-27.4	0	-27.3	-0.2144	-27.3	0
-27.3	2.4537	-27.3	0	-27.3	-0.4203	-27.3	0	-27.3	-0.0855002	-27.3	0	-27.3	0.4228	-27.3	0	-27.2	-0.2167	-27.2	0
-27.2	2.4427	-27.2	0	-27.2	-0.4152	-27.2	0	-27.2	-0.0828002	-27.2	0	-27.2	0.4229	-27.2	0	-27.1	-0.2156	-27.1	0
-27.1	2.4316	-27.1	0	-27.1	-0.4098	-27.1	0	-27.1	-0.0830003	-27.1	0	-27.1	0.4223	-27.1	0	-27	-0.2086	-27	0
-27	2.4248	-27	0	-27	-0.403	-27	0	-27	-0.0860002	-27	0	-27	0.4248	-27	0	-26.9	-0.2097	-26.9	0
-26.9	2.4167	-26.9	0	-26.9	-0.4011	-26.9	0	-26.9	-0.0816002	-26.9	0	-26.9	0.4249	-26.9	0	-26.8	-0.2054	-26.8	0
-26.8	2.4016	-26.8	0	-26.8	-0.3967	-26.8	0	-26.8	-0.0830002	-26.8	0	-26.8	0.4254	-26.8	0	-26.7	-0.2048	-26.7	0
-26.7	2.3845	-26.7	0	-26.7	-0.3953	-26.7	0	-26.7	-0.0845001	-26.7	0	-26.7	0.4263	-26.7	0	-26.6	-0.1996	-26.6	0
-26.6	2.3715	-26.6	0	-26.6	-0.3902	-26.6	0	-26.6	-0.0901001	-26.6	0	-26.6	0.4275	-26.6	0	-26.5	-0.1923	-26.5	0
-26.5	2.3612	-26.5	0	-26.5	-0.391	-26.5	0	-26.5	-0.0895003	-26.5	0	-26.5	0.4277	-26.5	0	-26.4	-0.1894	-26.4	0
-26.4	2.3517	-26.4	0	-26.4	-0.3892	-26.4	0	-26.4	-0.0871002	-26.4	0	-26.4	0.4262	-26.4	0	-26.3	-0.1853	-26.3	0
-26.3	2.3382	-26.3	0	-26.3	-0.3863	-26.3	0	-26.3	-0.0879001	-26.3	0	-26.3	0.4253	-26.3	0	-26.2	-0.1833	-26.2	0
-26.2	2.3278	-26.2	0	-26.2	-0.3874	-26.2	0	-26.2	-0.0888	-26.2	0	-26.2	0.4261	-26.2	0	-26.1	-0.1847	-26.1	0
-26.1	2.3209	-26.1	0	-26.1	-0.3868	-26.1	0	-26.1	-0.0864002	-26.1	0	-26.1	0.4269	-26.1	0	-26	-0.1868	-26	0
-26	2.3093	-26	0	-26	-0.3898	-26	0	-26	-0.0866003	-26	0	-26	0.4261	-26	0	-25.9	-0.1872	-25.9	0
-25.9	2.3012	-25.9	0	-25.9	-0.3874	-25.9	0	-25.9	-0.0832003	-25.9	0	-25.9	0.4188	-25.9	0	-25.8	-0.1847	-25.8	0
-25.8	2.2934	-25.8	0	-25.8	-0.3839	-25.8	0	-25.8	-0.0806002	-25.8	0	-25.8	0.4166	-25.8	0	-25.7	-0.1807	-25.7	0
-25.7	2.2824	-25.7	0	-25.7	-0.3832	-25.7	0	-25.7	-0.0829001	-25.7	0	-25.7	0.4167	-25.7	0	-25.6	-0.1813	-25.6	0
-25.6	2.2688	-25.6	0	-25.6	-0.3806	-25.6	0	-25.6	-0.0828002	-25.6	0	-25.6	0.4136	-25.6	0	-25.5	-0.1802	-25.5	0
-25.5	2.2527	-25.5	0	-25.5	-0.3754	-25.5	0	-25.5	-0.0826002	-25.5	0	-25.5	0.4116	-25.5	0	-25.4	-0.1778	-25.4	0
-25.4	2.2395	-25.4	0	-25.4	-0.372	-25.4	0	-25.4	-0.0823002	-25.4	0	-25.4	0.4148	-25.4	0	-25.3	-0.1741	-25.3	0
-25.3	2.2231	-25.3	0	-25.3	-0.3737	-25.3	0	-25.3	-0.0842001	-25.3	0	-25.3	0.4127	-25.3	0	-25.2	-0.176	-25.2	0
-25.2	2.2168	-25.2	0	-25.2	-0.3762	-25.2	0	-25.2	-0.0854001	-25.2	0	-25.2	0.4095	-25.2	0	-25.1	-0.1759	-25.1	0
-25.1	2.2049	-25.1	0	-25.1	-0.3778	-25.1	0	-25.1	-0.0905002	-25.1	0	-25.1	0.4085	-25.1	0	-25	-0.1732	-25	0
-25	2.1953	-25	0	-25	-0.3766	-25	0	-25	-0.0904003	-25	0	-25	0.4028	-25	0	-24.9	-0.1702	-24.9	0
-24.9	2.1832	-24.9	0	-24.9	-0.3735	-24.9	0	-24.9	-0.0911001	-24.9	0	-24.9	0.4012	-24.9	0	-24.8	-0.1739	-24.8	0
-24.8	2.1731	-24.8	0	-24.8	-0.3701	-24.8	0	-24.8	-0.0968001	-24.8	0	-24.8	0.4007	-24.8	0	-24.7	-0.1706	-24.7	0
-24.7	2.1614	-24.7	0	-24.7	-0.3714	-24.7	0	-24.7	-0.101	-24.7	0	-24.7	0.3975	-24.7	0	-24.6	-0.1662	-24.6	0
-24.6	2.1528	-24.6	0	-24.6	-0.3715	-24.6	0	-24.6	-0.1028	-24.6	0	-24.6	0.3954	-24.6	0	-24.5	-0.1671	-24.5	0
-24.5	2.1466	-24.5	0	-24.5	-0.3702	-24.5	0	-24.5	-0.1033	-24.5	0	-24.5	0.391	-24.5	0	-24.4	-0.1667	-24.4	0
-24.4	2.137	-24.4	0	-24.4	-0.3621	-24.4	0	-24.4	-0.1012	-24.4	0	-24.4	0.3864	-24.4	0	-24.3	-0.1657	-24.3	0
-24.3	2.1295	-24.3	0	-24.3	-0.3576	-24.3	0	-24.3	-0.1029	-24.3	0	-24.3	0.3859	-24.3	0	-24.2	-0.1655	-24.2	0
-24.2	2.1192	-24.2	0	-24.2	-0.3573	-24.2	0	-24.2	-0.1025	-24.2	0	-24.2	0.3856	-24.2	0	-24.1	-0.1643	-24.1	0
-24.1	2.1034	-24.1	0	-24.1	-0.3541	-24.1	0	-24.1	-0.1038	-24.1	0	-24.1	0.3878	-24.1	0	-24	-0.1636	-24	0
-24	2.0871	-24	0	-24	-0.3526	-24	0	-24	-0.1011	-24	0	-24	0.3867	-24	0	-23.9	-0.1651	-23.9	0
-23.9	2.0755	-23.9	0	-23.9	-0.3532	-23.9	0	-23.9	-0.0984004	-23.9	0	-23.9	0.3819	-23.9	0	-23.8	-0.1639	-23.8	0
-23.8	2.0669	-23.8	0	-23.8	-0.3505	-23.8	0	-23.8	-0.1005	-23.8	0	-23.8	0.3819	-23.8	0	-23.7	-0.1603	-23.7	0
-23.7	2.0577	-23.7	0	-23.7	-0.3497	-23.7	0	-23.7	-0.0995001	-23.7	0	-23.7	0.3838	-23.7	0	-23.6	-0.1584	-23.6	0
-23.6	2.0437	-23.6	0	-23.6	-0.3431	-23.6	0	-23.6	-0.1001	-23.6	0	-23.6	0.3816	-23.6	0	-23.5	-0.1495	-23.5	0
-23.5	2.033	-23.5	0	-23.5	-0.3353	-23.5	0	-23.5	-0.0970003	-23.5	0	-23.5	0.3711	-23.5	0	-23.4	-0.1458	-23.4	0
-23.4	2.0181	-23.4	0	-23.4	-0.3336	-23.4	0	-23.4	-0.0972002	-23.4	0	-23.4	0.3622	-23.4	0	-23.3	-0.1447	-23.3	0
-23.3	2.0039	-23.3	0	-23.3	-0.3326	-23.3	0	-23.3	-0.0934002	-23.3	0	-23.3	0.3604	-23.3	0	-23.2	-0.1437	-23.2	0
-23.2	1.9932	-23.2	0	-23.2	-0.3314	-23.2	0	-23.2	-0.0938002	-23.2	0	-23.2	0.3571	-23.2	0	-23.1	-0.1487	-23.1	0
-23.1	1.9867	-23.1	0	-23.1	-0.3304	-23.1	0	-23.1	-0.0945003	-23.1	0	-23.1	0.3538	-23.1	0	-23	-0.1523	-23	0
-23	1.9815	-23	0	-23	-0.3254	-23	0	-23	-0.0942003	-23	0	-23	0.3532	-23	0	-22.9	-0.1519	-22.9	0
-22.9	1.9745	-22.9	0	-22.9	-0.3276	-22.9	0	-22.9	-0.1018	-22.9	0	-22.9	0.3532	-22.9	0	-22.8	-0.1472	-22.8	0
-22.8	1.9683	-22.8	0	-22.8	-0.3197	-22.8	0	-22.8	-0.101	-22.8	0	-22.8	0.35	-22.8	0	-22.7	-0.1435	-22.7	0
-22.7	1.9506	-22.7	0	-22.7	-0.3216	-22.7	0	-22.7	-0.1014	-22.7	0	-22.7	0.3454	-22.7	0	-22.6	-0.1398	-22.6	0
-22.6	1.9282	-22.6	0	-22.6	-0.3277	-22.6	0	-22.6	-0.1002	-22.6	0	-22.6	0.343	-22.6	0	-22.5	-0.1343	-22.5	0
-22.5	1.9103	-22.5	0	-22.5	-0.3236	-22.5	0	-22.5	-0.0950005	-22.5	0	-22.5	0.3413	-22.5	0	-22.4	-0.1325	-22.4	0
-22.4	1.9026	-22.4	0	-22.4	-0.3227	-22.4	0	-22.4	-0.0881005	-22.4	0	-22.4	0.3355	-22.4	0	-22.3	-0.1355	-22.3	0
-22.3	1.8977	-22.3	0	-22.3	-0.3195	-22.3	0	-22.3	-0.0868002	-22.3	0	-22.3	0.3272	-22.3	0	-22.2	-0.1379	-22.2	0
-22.2	1.8863	-22.2	0	-22.2	-0.3237	-22.2	0	-22.2	-0.0900001	-22.2	0	-22.2	0.3254	-22.2	0	-22.1	-0.1423	-22.1	0
-22.1	1.8728	-22.1	0	-22.1	-0.328	-22.1	0	-22.1	-0.1011	-22.1	0	-22.1	0.3204	-22.1	0	-22	-0.1345	-22	0
-22	1.857	-22	0	-22	-0.3241	-22	0	-22	-0.1134	-22	0	-22	0.3172	-22	0	-21.9	-0.132	-21.9	0
-21.9	1.8506	-21.9	0	-21.9	-0.3173	-21.9	0	-21.9	-0.116	-21.9	0	-21.9	0.31	-21.9	0	-21.8	-0.1281	-21.8	0
-21.8	1.8411	-21.8	0	-21.8	-0.3115	-21.8	0	-21.8	-0.111	-21.8	0	-21.8	0.3041	-21.8	0	-21.7	-0.1253	-21.7	0
-21.7	1.8363	-21.7	0	-21.7	-0.3111	-21.7	0	-21.7	-0.1081	-21.7	0	-21.7	0.3018	-21.7	0	-21.6	-0.1236	-21.6	0
-21.6	1.8242	-21.6	0	-21.6	-0.3084	-21.6	0	-21.6	-0.109	-21.6	0	-21.6	0.3053	-21.6	0	-21.5	-0.1234	-21.5	0
-21.5	1.8138	-21.5	0	-21.5	-0.3027	-21.5	0	-21.5	-0.1029	-21.5	0	-21.5	0.3032	-21.5	0	-21.4	-0.1185	-21.4	0
-21.4	1.7998	-21.4	0	-21.4	-0.2968	-21.4	0	-21.4	-0.0978003	-21.4	0	-21.4	0.2994	-21.4	0	-21.3	-0.1198	-21.3	0
-21.3	1.7855	-21.3	0	-21.3	-0.2934	-21.3	0	-21.3	-0.0956002	-21.3	0	-21.3	0.2991	-21.3	0	-21.2	-0.1156	-21.2	0
-21.2	1.7601	-21.2	0	-21.2	-0.303	-21.2	0	-21.2	-0.1027	-21.2	0	-21.2	0.2973	-21.2	0	-21.1	-0.1101	-21.1	0
-21.1	1.7308	-21.1	0	-21.1	-0.3106	-21.1	0	-21.1	-0.1061	-21.1	0	-21.1	0.2911	-21.1	0	-21	-0.1078	-21	0
-21	1.703	-21	0	-21	-0.3128	-21	0	-21	-0.1029	-21	0	-21	0.2883	-21	0	-20.9	-0.1102	-20.9	0
-20.9	1.6744	-20.9	0	-20.9	-0.312	-20.9	0	-20.9	-0.1012	-20.9	0	-20.9	0.286	-20.9	0	-20.8	-0.1156	-20.8	0
-20.8	1.6639	-20.8	0	-20.8	-0.3141	-20.8	0	-20.8	-0.0971001	-20.8	0	-20.8	0.281	-20.8	0	-20.7	-0.1176	-20.7	0
-20.7	1.6546	-20.7	0	-20.7	-0.3198	-20.7	0	-20.7	-0.0877002	-20.7	0	-20.7	0.2781	-20.7	0	-20.6	-0.12	-20.6	0
-20.6	1.6699	-20.6	0	-20.6	-0.3208	-20.6	0	-20.6	-0.0872002	-20.6	0	-20.6	0.275	-20.6	0	-20.5	-0.1223	-20.5	0
-20.5	1.6777	-20.5	0	-20.5	-0.3228	-20.5	0	-20.5	-0.0940002	-20.5	0	-20.5	0.2668	-20.5	0	-20.4	-0.1218	-20.4	0
-20.4	1.6759	-20.4	0	-20.4	-0.3334	-20.4	0	-20.4	-0.0968002	-20.4	0	-20.4	0.2599	-20.4	0	-20.3	-0.1217	-20.3	0
-20.3	1.6756	-20.3	0	-20.3	-0.3421	-20.3	0	-20.3	-0.1027	-20.3	0	-20.3	0.254	-20.3	0	-20.2	-0.1113	-20.2	0
-20.2	1.6515	-20.2	0	-20.2	-0.342	-20.2	0	-20.2	-0.1102	-20.2	0	-20.2	0.2544	-20.2	0	-20.1	-0.1039	-20.1	0
-20.1	1.6264	-20.1	0	-20.1	-0.3382	-20.1	0	-20.1	-0.1097	-20.1	0	-20.1	0.2583	-20.1	0	-20	-0.0960998	-20	0
-20	1.5942	-20	0	-20	-0.3364	-20	0	-20	-0.1055	-20	0	-20	0.2569	-20	0	-19.9	-0.0856999	-19.9	0
-19.9	1.5674	-19.9	0	-19.9	-0.3277	-19.9	0	-19.9	-0.0983005	-19.9	0	-19.9	0.2497	-19.9	0	-19.8	-0.0769999	-19.8	0
-19.8	1.5532	-19.8	0	-19.8	-0.3373	-19.8	0	-19.8	-0.1058	-19.8	0	-19.8	0.2552	-19.8	0	-19.7	-0.0745998	-19.7	0
-19.7	1.5417	-19.7	0	-19.7	-0.3452	-19.7	0	-19.7	-0.1051	-19.7	0	-19.7	0.264	-19.7	0	-19.6	-0.0793998	-19.6	0
-19.6	1.5294	-19.6	0	-19.6	-0.3389	-19.6	0	-19.6	-0.1052	-19.6	0	-19.6	0.267399	-19.6	0	-19.5	-0.0812998	-19.5	0
-19.5	1.5245	-19.5	0	-19.5	-0.3371	-19.5	0	-19.5	-0.1083	-19.5	0	-19.5	0.2789	-19.5	0	-19.4	-0.0794998	-19.4	0
-19.4	1.495	-19.4	0	-19.4	-0.3572	-19.4	0	-19.4	-0.1189	-19.4	0	-19.4	0.2871	-19.4	0	-19.3	-0.0796997	-19.3	0
-19.3	1.4766	-19.3	0	-19.3	-0.3847	-19.3	0	-19.3	-0.139	-19.3	0	-19.3	0.2972	-19.3	0	-19.2	-0.0685997	-19.2	0
-19.2	1.4517	-19.2	0	-19.2	-0.3948	-19.2	0	-19.2	-0.1657	-19.2	0	-19.2	0.288	-19.2	0	-19.1	-0.0532997	-19.1	0
-19.1	1.3984	-19.1	0	-19.1	-0.3921	-19.1	0	-19.1	-0.193399	-19.1	0	-19.1	0.275101	-19.1	0	-19	-0.0508998	-19	0
-19	1.3518	-19	0	-19	-0.3991	-19	0	-19	-0.220899	-19	0	-19	0.265	-19	0	-18.9	-0.0485998	-18.9	0
-18.9	1.3152	-18.9	0	-18.9	-0.3938	-18.9	0	-18.9	-0.236499	-18.9	0	-18.9	0.249201	-18.9	0	-18.8	-0.0516998	-18.8	0
-18.8	1.2931	-18.8	0	-18.8	-0.4008	-18.8	0	-18.8	-0.2289	-18.8	0	-18.8	0.2488	-18.8	0	-18.7	-0.0463997	-18.7	0
-18.7	1.2818	-18.7	0	-18.7	-0.4267	-18.7	0	-18.7	-0.179201	-18.7	0	-18.7	0.2354	-18.7	0	-18.6	-0.0458996	-18.6	0
-18.6	1.2765	-18.6	0	-18.6	-0.4394	-18.6	0	-18.6	-0.114002	-18.6	0	-18.6	0.2331	-18.6	0	-18.5	-0.0513998	-18.5	0
-18.5	1.2348	-18.5	0	-18.5	-0.398201	-18.5	0	-18.5	-0.0619019	-18.5	0	-18.5	0.2209	-18.5	0	-18.4	-0.0528996	-18.4	0
-18.4	1.2073	-18.4	0	-18.4	-0.3709	-18.4	0	-18.4	-0.0371007	-18.4	0	-18.4	0.2056	-18.4	0	-18.3	-0.0482996	-18.3	0
-18.3	1.2045	-18.3	0	-18.3	-0.332901	-18.3	0	-18.3	0.00349932	-18.3	0	-18.3	0.2069	-18.3	0	-18.2	-0.0479998	-18.2	0
-18.2	1.228	-18.2	0	-18.2	-0.3211	-18.2	0	-18.2	0.0326995	-18.2	0	-18.2	0.2084	-18.2	0	-18.1	-0.0567995	-18.1	0
-18.1	1.2622	-18.1	0	-18.1	-0.3114	-18.1	0	-18.1	0.0513996	-18.1	0	-18.1	0.2118	-18.1	0	-18	-0.0597998	-18	0
-18	1.2867	-18	0	-18	-0.2999	-18	0	-18	0.0629001	-18	0	-18	0.203	-18	0	-17.9	-0.0653996	-17.9	0
-17.9	1.303	-17.9	0	-17.9	-0.2902	-17.9	0	-17.9	0.0789	-17.9	0	-17.9	0.1999	-17.9	0	-17.8	-0.0711996	-17.8	0
-17.8	1.3081	-17.8	0	-17.8	-0.293	-17.8	0	-17.8	0.0867	-17.8	0	-17.8	0.1985	-17.8	0	-17.7	-0.0714996	-17.7	0
-17.7	1.3131	-17.7	0	-17.7	-0.2909	-17.7	0	-17.7	0.0921001	-17.7	0	-17.7	0.1977	-17.7	0	-17.6	-0.0731994	-17.6	0
-17.6	1.3049	-17.6	0	-17.6	-0.284	-17.6	0	-17.6	0.1068	-17.6	0	-17.6	0.1962	-17.6	0	-17.5	-0.0739997	-17.5	0
-17.5	1.3166	-17.5	0	-17.5	-0.2542	-17.5	0	-17.5	0.1117	-17.5	0	-17.5	0.1978	-17.5	0	-17.4	-0.0781997	-17.4	0
-17.4	1.3435	-17.4	0	-17.4	-0.2177	-17.4	0	-17.4	0.1166	-17.4	0	-17.4	0.1942	-17.4	0	-17.3	-0.0708999	-17.3	0
-17.3	1.3589	-17.3	0	-17.3	-0.1794	-17.3	0	-17.3	0.1276	-17.3	0	-17.3	0.1989	-17.3	0	-17.2	-0.0745	-17.2	0
-17.2	1.3882	-17.2	0	-17.2	-0.1366	-17.2	0	-17.2	0.1452	-17.2	0	-17.2	0.1986	-17.2	0	-17.1	-0.0767999	-17.1	0
-17.1	1.4189	-17.1	0	-17.1	-0.1207	-17.1	0	-17.1	0.1553	-17.1	0	-17.1	0.1891	-17.1	0	-17	-0.0752	-17	0
-17	1.4326	-17	0	-17	-0.118899	-17	0	-17	0.133802	-17	0	-17	0.189599	-17	0	-16.9	-0.0820999	-16.9	0
-16.9	1.4595	-16.9	0	-16.9	-0.125699	-16.9	0	-16.9	0.0748029	-16.9	0	-16.9	0.194799	-16.9	0	-16.8	-0.0746997	-16.8	0
-16.8	1.4985	-16.8	0	-16.8	-0.170798	-16.8	0	-16.8	0.0152016	-16.8	0	-16.8	0.1816	-16.8	0	-16.7	-0.0516002	-16.7	0
-16.7	1.5191	-16.7	0	-16.7	-0.2236	-16.7	0	-16.7	-0.0310987	-16.7	0	-16.7	0.1799	-16.7	0	-16.6	-0.0550995	-16.6	0
-16.6	1.5339	-16.6	0	-16.6	-0.275798	-16.6	0	-16.6	-0.0665979	-16.6	0	-16.6	0.1835	-16.6	0	-16.5	-0.0456002	-16.5	0
-16.5	1.5314	-16.5	0	-16.5	-0.312599	-16.5	0	-16.5	-0.092398	-16.5	0	-16.5	0.1878	-16.5	0	-16.4	-0.0530997	-16.4	0
-16.4	1.527	-16.4	0	-16.4	-0.329299	-16.4	0	-16.4	-0.0834994	-16.4	0	-16.4	0.1896	-16.4	0	-16.3	-0.0550997	-16.3	0
-16.3	1.5088	-16.3	0	-16.3	-0.324299	-16.3	0	-16.3	-0.0828995	-16.3	0	-16.3	0.1942	-16.3	0	-16.2	-0.0594998	-16.2	0
-16.2	1.4741	-16.2	0	-16.2	-0.2787	-16.2	0	-16.2	-0.0643997	-16.2	0	-16.2	0.2081	-16.2	0	-16.1	-0.0734992	-16.1	0
-16.1	1.4126	-16.1	0	-16.1	-0.236	-16.1	0	-16.1	-0.050999	-16.1	0	-16.1	0.210999	-16.1	0	-16	-0.0657998	-16	0
-16	1.3605	-16	0	-16	-0.214	-16	0	-16	-0.0343996	-16	0	-16	0.204599	-16	0	-15.9	-0.0696998	-15.9	0
-15.9	1.3036	-15.9	0	-15.9	-0.187901	-15.9	0	-15.9	0.0152995	-15.9	0	-15.9	0.202099	-15.9	0	-15.8	-0.0669995	-15.8	0
-15.8	1.2615	-15.8	0	-15.8	-0.159101	-15.8	0	-15.8	0.0603997	-15.8	0	-15.8	0.1886	-15.8	0	-15.7	-0.0398995	-15.7	0
-15.7	1.2261	-15.7	0	-15.7	-0.1506	-15.7	0	-15.7	0.0883999	-15.7	0	-15.7	0.17	-15.7	0	-15.6	-0.0208998	-15.6	0
-15.6	1.2022	-15.6	0	-15.6	-0.1732	-15.6	0	-15.6	0.0827994	-15.6	0	-15.6	0.141501	-15.6	0	-15.5	-0.0267998	-15.5	0
-15.5	1.1885	-15.5	0	-15.5	-0.1912	-15.5	0	-15.5	0.109799	-15.5	0	-15.5	0.1318	-15.5	0	-15.4	-0.0217999	-15.4	0
-15.4	1.1783	-15.4	0	-15.4	-0.1824	-15.4	0	-15.4	0.150399	-15.4	0	-15.4	0.1372	-15.4	0	-15.3	-0.0188999	-15.3	0
-15.3	1.1763	-15.3	0	-15.3	-0.1849	-15.3	0	-15.3	0.168	-15.3	0	-15.3	0.1182	-15.3	0	-15.2	-0.0173	-15.2	0
-15.2	1.182	-15.2	0	-15.2	-0.1852	-15.2	0	-15.2	0.1716	-15.2	0	-15.2	0.1241	-15.2	0	-15.1	-0.0210002	-15.1	0
-15.1	1.1928	-15.1	0	-15.1	-0.1847	-15.1	0	-15.1	0.1612	-15.1	0	-15.1	0.1361	-15.1	0	-15	-0.0296	-15	0
-15	1.2173	-15	0	-15	-0.1886	-15	0	-15	0.1609	-15	0	-15	0.13	-15	0	-14.9	-0.0312	-14.9	0
-14.9	1.2147	-14.9	0	-14.9	-0.1894	-14.9	0	-14.9	0.184799	-14.9	0	-14.9	0.1359	-14.9	0	-14.8	-0.0304002	-14.8	0
-14.8	1.2119	-14.8	0	-14.8	-0.18	-14.8	0	-14.8	0.1865	-14.8	0	-14.8	0.1423	-14.8	0	-14.7	-0.0325002	-14.7	0
-14.7	1.2141	-14.7	0	-14.7	-0.1623	-14.7	0	-14.7	0.1774	-14.7	0	-14.7	0.1394	-14.7	0	-14.6	-0.0371003	-14.6	0
-14.6	1.1929	-14.6	0	-14.6	-0.155901	-14.6	0	-14.6	0.1699	-14.6	0	-14.6	0.132	-14.6	0	-14.5	-0.0403001	-14.5	0
-14.5	1.1615	-14.5	0	-14.5	-0.1537	-14.5	0	-14.5	0.161	-14.5	0	-14.5	0.1316	-14.5	0	-14.4	-0.0377001	-14.4	0
-14.4	1.1139	-14.4	0	-14.4	-0.159401	-14.4	0	-14.4	0.1435	-14.4	0	-14.4	0.1281	-14.4	0	-14.3	-0.0347001	-14.3	0
-14.3	1.0848	-14.3	0	-14.3	-0.1679	-14.3	0	-14.3	0.14	-14.3	0	-14.3	0.1241	-14.3	0	-14.2	-0.0397001	-14.2	0
-14.2	1.0757	-14.2	0	-14.2	-0.1748	-14.2	0	-14.2	0.1287	-14.2	0	-14.2	0.1171	-14.2	0	-14.1	-0.0449003	-14.1	0
-14.1	1.0761	-14.1	0	-14.1	-0.1816	-14.1	0	-14.1	0.1186	-14.1	0	-14.1	0.1046	-14.1	0	-14	-0.0511003	-14	0
-14	1.0921	-14	0	-14	-0.1933	-14	0	-14	0.0968998	-14	0	-14	0.0877003	-14	0	-13.9	-0.0574001	-13.9	0
-13.9	1.1065	-13.9	0	-13.9	-0.1966	-13.9	0	-13.9	0.0760998	-13.9	0	-13.9	0.0705002	-13.9	0	-13.8	-0.0634004	-13.8	0
-13.8	1.1247	-13.8	0	-13.8	-0.2047	-13.8	0	-13.8	0.0551999	-13.8	0	-13.8	0.0613002	-13.8	0	-13.7	-0.0812001	-13.7	0
-13.7	1.1249	-13.7	0	-13.7	-0.2066	-13.7	0	-13.7	0.0470996	-13.7	0	-13.7	0.0588001	-13.7	0	-13.6	-0.0885002	-13.6	0
-13.6	1.1063	-13.6	0	-13.6	-0.2089	-13.6	0	-13.6	0.0186999	-13.6	0	-13.6	0.0724995	-13.6	0	-13.5	-0.09	-13.5	0
-13.5	1.0774	-13.5	0	-13.5	-0.1981	-13.5	0	-13.5	0.00679953	-13.5	0	-13.5	0.0749997	-13.5	0	-13.4	-0.086	-13.4	0
-13.4	1.0452	-13.4	0	-13.4	-0.1969	-13.4	0	-13.4	-0.00910059	-13.4	0	-13.4	0.0739	-13.4	0	-13.3	-0.088	-13.3	0
-13.3	1.0103	-13.3	0	-13.3	-0.2031	-13.3	0	-13.3	-0.0145003	-13.3	0	-13.3	0.0845999	-13.3	0	-13.2	-0.092	-13.2	0
-13.2	0.9854	-13.2	0	-13.2	-0.2123	-13.2	0	-13.2	-0.0157005	-13.2	0	-13.2	0.0862999	-13.2	0	-13.1	-0.1003	-13.1	0
-13.1	0.964	-13.1	0	-13.1	-0.2133	-13.1	0	-13.1	-0.013301	-13.1	0	-13.1	0.0836999	-13.1	0	-13	-0.1119	-13	0
-13	0.9494	-13	0	-13	-0.2191	-13	0	-13	-0.0412002	-13	0	-13	0.0949995	-13	0	-12.9	-0.1166	-12.9	0
-12.9	0.9377	-12.9	0	-12.9	-0.2176	-12.9	0	-12.9	-0.0513004	-12.9	0	-12.9	0.1044	-12.9	0	-12.8	-0.1142	-12.8	0
-12.8	0.9348	-12.8	0	-12.8	-0.214901	-12.8	0	-12.8	-0.0684002	-12.8	0	-12.8	0.1107	-12.8	0	-12.7	-0.1137	-12.7	0
-12.7	0.919	-12.7	0	-12.7	-0.2133	-12.7	0	-12.7	-0.0798003	-12.7	0	-12.7	0.1143	-12.7	0	-12.6	-0.1096	-12.6	0
-12.6	0.9209	-12.6	0	-12.6	-0.2234	-12.6	0	-12.6	-0.0909002	-12.6	0	-12.6	0.1035	-12.6	0	-12.5	-0.1007	-12.5	0
-12.5	0.9266	-12.5	0	-12.5	-0.2478	-12.5	0	-12.5	-0.116699	-12.5	0	-12.5	0.0886999	-12.5	0	-12.4	-0.0928001	-12.4	0
-12.4	0.9371	-12.4	0	-12.4	-0.2635	-12.4	0	-12.4	-0.1229	-12.4	0	-12.4	0.0796	-12.4	0	-12.3	-0.0945	-12.3	0
-12.3	0.9785	-12.3	0	-12.3	-0.2756	-12.3	0	-12.3	-0.141	-12.3	0	-12.3	0.0679	-12.3	0	-12.2	-0.0938001	-12.2	0
-12.2	1.0122	-12.2	0	-12.2	-0.288	-12.2	0	-12.2	-0.139	-12.2	0	-12.2	0.067	-12.2	0	-12.1	-0.0986003	-12.1	0
-12.1	1.0486	-12.1	0	-12.1	-0.3093	-12.1	0	-12.1	-0.1481	-12.1	0	-12.1	0.0604999	-12.1	0	-12	-0.1095	-12	0
-12	1.0696	-12	0	-12	-0.3483	-12	0	-12	-0.127401	-12	0	-12	0.0634997	-12	0	-11.9	-0.1149	-11.9	0
-11.9	1.0783	-11.9	0	-11.9	-0.3796	-11.9	0	-11.9	-0.118601	-11.9	0	-11.9	0.0578001	-11.9	0	-11.8	-0.1156	-11.8	0
-11.8	1.0826	-11.8	0	-11.8	-0.3942	-11.8	0	-11.8	-0.116701	-11.8	0	-11.8	0.0559999	-11.8	0	-11.7	-0.1228	-11.7	0
-11.7	1.0763	-11.7	0	-11.7	-0.3726	-11.7	0	-11.7	-0.111001	-11.7	0	-11.7	0.0617998	-11.7	0	-11.6	-0.1296	-11.6	0
-11.6	1.0523	-11.6	0	-11.6	-0.351401	-11.6	0	-11.6	-0.116701	-11.6	0	-11.6	0.0640999	-11.6	0	-11.5	-0.1319	-11.5	0
-11.5	1.0251	-11.5	0	-11.5	-0.332601	-11.5	0	-11.5	-0.123001	-11.5	0	-11.5	0.0629999	-11.5	0	-11.4	-0.1255	-11.4	0
-11.4	0.9898	-11.4	0	-11.4	-0.315401	-11.4	0	-11.4	-0.105502	-11.4	0	-11.4	0.0627999	-11.4	0	-11.3	-0.1259	-11.3	0
-11.3	0.9393	-11.3	0	-11.3	-0.283901	-11.3	0	-11.3	-0.0965008	-11.3	0	-11.3	0.0525	-11.3	0	-11.2	-0.1265	-11.2	0
-11.2	0.8925	-11.2	0	-11.2	-0.2462	-11.2	0	-11.2	-0.0769009	-11.2	0	-11.2	0.0564999	-11.2	0	-11.1	-0.1249	-11.1	0
-11.1	0.8518	-11.1	0	-11.1	-0.208502	-11.1	0	-11.1	-0.0378024	-11.1	0	-11.1	0.0600996	-11.1	0	-11	-0.1198	-11	0
-11	0.8055	-11	0	-11	-0.175502	-11	0	-11	-0.0274017	-11	0	-11	0.0490999	-11	0	-10.9	-0.1203	-10.9	0
-10.9	0.752999	-10.9	0	-10.9	-0.154901	-10.9	0	-10.9	-0.0289015	-10.9	0	-10.9	0.0394	-10.9	0	-10.8	-0.1195	-10.8	0
-10.8	0.708699	-10.8	0	-10.8	-0.135401	-10.8	0	-10.8	-0.0181009	-10.8	0	-10.8	0.0329999	-10.8	0	-10.7	-0.1183	-10.7	0
-10.7	0.6718	-10.7	0	-10.7	-0.1288	-10.7	0	-10.7	-0.00160094	-10.7	0	-10.7	0.0218999	-10.7	0	-10.6	-0.1122	-10.6	0
-10.6	0.643599	-10.6	0	-10.6	-0.116401	-10.6	0	-10.6	0.00789848	-10.6	0	-10.6	0.0137999	-10.6	0	-10.5	-0.107	-10.5	0
-10.5	0.616099	-10.5	0	-10.5	-0.0945012	-10.5	0	-10.5	0.0224981	-10.5	0	-10.5	0.00959992	-10.5	0	-10.4	-0.1027	-10.4	0
-10.4	0.574199	-10.4	0	-10.4	-0.081001	-10.4	0	-10.4	0.0332978	-10.4	0	-10.4	0.00529988	-10.4	0	-10.3	-0.0988999	-10.3	0
-10.3	0.531599	-10.3	0	-10.3	-0.0577013	-10.3	0	-10.3	0.037799	-10.3	0	-10.3	0.00369997	-10.3	0	-10.2	-0.0862001	-10.2	0
-10.2	0.5032	-10.2	0	-10.2	-0.0259	-10.2	0	-10.2	0.041899	-10.2	0	-10.2	0.00479997	-10.2	0	-10.1	-0.0788999	-10.1	0
-10.1	0.504399	-10.1	0	-10.1	-0.00560109	-10.1	0	-10.1	0.0313981	-10.1	0	-10.1	0.00879982	-10.1	0	-10	-0.0697	-10	0
-10	0.497999	-10	0	-10	-0.00460047	-10	0	-10	0.0304975	-10	0	-10	0.00450003	-10	0	-9.9	-0.0697	-9.9	0
-9.9	0.489999	-9.9	0	-9.9	-0.0254002	-9.9	0	-9.9	0.028098	-9.9	0	-9.9	0.00450012	-9.9	0	-9.8	-0.069	-9.8	0
-9.8	0.492499	-9.8	0	-9.8	-0.0387004	-9.8	0	-9.8	0.0323991	-9.8	0	-9.8	0.00509993	-9.8	0	-9.7	-0.0684	-9.7	0
-9.7	0.4896	-9.7	0	-9.7	-0.0619	-9.7	0	-9.7	0.0324992	-9.7	0	-9.7	-9.99866e-05	-9.7	0	-9.6	-0.0684001	-9.6	0
-9.6	0.49	-9.6	0	-9.6	-0.0702002	-9.6	0	-9.6	0.0369987	-9.6	0	-9.6	0.0018	-9.6	0	-9.5	-0.0694	-9.5	0
-9.5	0.4799	-9.5	0	-9.5	-0.0549004	-9.5	0	-9.5	0.0219993	-9.5	0	-9.5	0.0161997	-9.5	0	-9.4	-0.0648	-9.4	0
-9.4	0.4574	-9.4	0	-9.4	-0.0454002	-9.4	0	-9.4	0.0109993	-9.4	0	-9.4	0.0170998	-9.4	0	-9.3	-0.0518998	-9.3	0
-9.3	0.4438	-9.3	0	-9.3	-0.0532	-9.3	0	-9.3	0.00789969	-9.3	0	-9.3	0.0231999	-9.3	0	-9.2	-0.0386	-9.2	0
-9.2	0.434	-9.2	0	-9.2	-0.0591	-9.2	0	-9.2	0.00409971	-9.2	0	-9.2	0.0228001	-9.2	0	-9.1	-0.0349002	-9.1	0
-9.1	0.4275	-9.1	0	-9.1	-0.0581	-9.1	0	-9.1	0.00739925	-9.1	0	-9.1	0.0175001	-9.1	0	-9	-0.0491	-9	0
-9	0.4231	-9	0	-9	-0.0481999	-9	0	-9	-0.00200052	-9	0	-9	0.0209996	-9	0	-8.9	-0.0648	-8.9	0
-8.9	0.4142	-8.9	0	-8.9	-0.0423001	-8.9	0	-8.9	-0.0195004	-8.9	0	-8.9	0.0239999	-8.9	0	-8.8	-0.0713	-8.8	0
-8.8	0.4095	-8.8	0	-8.8	-0.0290002	-8.8	0	-8.8	-0.0250004	-8.8	0	-8.8	0.0236998	-8.8	0	-8.7	-0.0762999	-8.7	0
-8.7	0.4008	-8.7	0	-8.7	-0.0246	-8.7	0	-8.7	-0.0326003	-8.7	0	-8.7	0.0262998	-8.7	0	-8.6	-0.0769999	-8.6	0
-8.6	0.3686	-8.6	0	-8.6	-0.0155001	-8.6	0	-8.6	-0.0345008	-8.6	0	-8.6	0.0139997	-8.6	0	-8.5	-0.0760999	-8.5	0
-8.5	0.3437	-8.5	0	-8.5	-0.0252998	-8.5	0	-8.5	-0.0390008	-8.5	0	-8.5	0.00769986	-8.5	0	-8.4	-0.0713999	-8.4	0
-8.4	0.3268	-8.4	0	-8.4	-0.0335998	-8.4	0	-8.4	-0.0482006	-8.4	0	-8.4	0.00839984	-8.4	0	-8.3	-0.0697999	-8.3	0
-8.3	0.3113	-8.3	0	-8.3	-0.0306	-8.3	0	-8.3	-0.0593003	-8.3	0	-8.3	0.0214997	-8.3	0	-8.2	-0.0605999	-8.2	0
-8.2	0.2907	-8.2	0	-8.2	-0.0276	-8.2	0	-8.2	-0.0725002	-8.2	0	-8.2	0.0348997	-8.2	0	-8.1	-0.0657996	-8.1	0
-8.1	0.2827	-8.1	0	-8.1	-0.0306999	-8.1	0	-8.1	-0.0846004	-8.1	0	-8.1	0.0403996	-8.1	0	-8	-0.0629	-8	0
-8	0.2765	-8	0	-8	-0.0275	-8	0	-8	-0.0921001	-8	0	-8	0.0444999	-8	0	-7.9	-0.0655	-7.9	0
-7.9	0.2609	-7.9	0	-7.9	-0.0296	-7.9	0	-7.9	-0.0978003	-7.9	0	-7.9	0.0399	-7.9	0	-7.8	-0.0680999	-7.8	0
-7.8	0.2531	-7.8	0	-7.8	-0.0283003	-7.8	0	-7.8	-0.0944004	-7.8	0	-7.8	0.0441997	-7.8	0	-7.7	-0.0649	-7.7	0
-7.7	0.2485	-7.7	0	-7.7	-0.0201	-7.7	0	-7.7	-0.0908002	-7.7	0	-7.7	0.0461998	-7.7	0	-7.6	-0.0684997	-7.6	0
-7.6	0.2404	-7.6	0	-7.6	-0.0205002	-7.6	0	-7.6	-0.0741001	-7.6	0	-7.6	0.0440998	-7.6	0	-7.5	-0.07	-7.5	0
-7.5	0.2304	-7.5	0	-7.5	-0.0169	-7.5	0	-7.5	-0.0583	-7.5	0	-7.5	0.0505	-7.5	0	-7.4	-0.0659999	-7.4	0
-7.4	0.2406	-7.4	0	-7.4	-0.0114	-7.4	0	-7.4	-0.0382	-7.4	0	-7.4	0.0568997	-7.4	0	-7.3	-0.0637998	-7.3	0
-7.3	0.2404	-7.3	0	-7.3	-0.0075002	-7.3	0	-7.3	-0.0346993	-7.3	0	-7.3	0.0596998	-7.3	0	-7.2	-0.0594	-7.2	0
-7.2	0.2451	-7.2	0	-7.2	-0.0032	-7.2	0	-7.2	-0.0277999	-7.2	0	-7.2	0.0635998	-7.2	0	-7.1	-0.0537998	-7.1	0
-7.1	0.2421	-7.1	0	-7.1	-0.000600263	-7.1	0	-7.1	-0.0357996	-7.1	0	-7.1	0.0612998	-7.1	0	-7	-0.0514	-7	0
-7	0.2429	-7	0	-7	-0.0021	-7	0	-7	-0.0332	-7	0	-7	0.0414	-7	0	-6.9	-0.0471998	-6.9	0
-6.9	0.2334	-6.9	0	-6.9	0.0022	-6.9	0	-6.9	-0.0331997	-6.9	0	-6.9	0.0314996	-6.9	0	-6.8	-0.0412997	-6.8	0
-6.8	0.2211	-6.8	0	-6.8	-0.00090003	-6.8	0	-6.8	-0.0266997	-6.8	0	-6.8	0.0158001	-6.8	0	-6.7	-0.0363	-6.7	0
-6.7	0.2114	-6.7	0	-6.7	-0.0035	-6.7	0	-6.7	-0.0227	-6.7	0	-6.7	0.0321994	-6.7	0	-6.6	-0.0347998	-6.6	0
-6.6	0.2036	-6.6	0	-6.6	-0.00530004	-6.6	0	-6.6	-0.0151999	-6.6	0	-6.6	0.0269999	-6.6	0	-6.5	-0.0317	-6.5	0
-6.5	0.1946	-6.5	0	-6.5	-0.0038	-6.5	0	-6.5	-0.0043	-6.5	0	-6.5	0.0175	-6.5	0	-6.4	-0.0322998	-6.4	0
-6.4	0.1884	-6.4	0	-6.4	-0.0045	-6.4	0	-6.4	0.00189979	-6.4	0	-6.4	0.0195997	-6.4	0	-6.3	-0.0294999	-6.3	0
-6.3	0.1714	-6.3	0	-6.3	-0.00290005	-6.3	0	-6.3	0.00169995	-6.3	0	-6.3	0.018	-6.3	0	-6.2	-0.0304	-6.2	0
-6.2	0.158	-6.2	0	-6.2	-0.0023	-6.2	0	-6.2	0.00300008	-6.2	0	-6.2	0.0177997	-6.2	0	-6.1	-0.0279999	-6.1	0
-6.1	0.1452	-6.1	0	-6.1	-0.00659996	-6.1	0	-6.1	0.00309986	-6.1	0	-6.1	0.0156998	-6.1	0	-6	-0.0258	-6	0
-6	0.1262	-6	0	-6	-0.0033	-6	0	-6	0.0033	-6	0	-6	0.0063	-6	0	-5.9	-0.0207999	-5.9	0
-5.9	0.1141	-5.9	0	-5.9	-0.0057	-5.9	0	-5.9	0.00109999	-5.9	0	-5.9	0.00249969	-5.9	0	-5.8	-0.0164999	-5.8	0
-5.8	0.1011	-5.8	0	-5.8	-0.00889995	-5.8	0	-5.8	0.000200007	-5.8	0	-5.8	0.0046997	-5.8	0	-5.7	-0.0145	-5.7	0
-5.7	0.0884	-5.7	0	-5.7	-0.0132	-5.7	0	-5.7	-0.000599928	-5.7	0	-5.7	0.00389975	-5.7	0	-5.6	-0.0125998	-5.6	0
-5.6	0.0708004	-5.6	0	-5.6	-0.0138999	-5.6	0	-5.6	-0.00269995	-5.6	0	-5.6	0.00529971	-5.6	0	-5.5	-0.0112	-5.5	0
-5.5	0.055	-5.5	0	-5.5	-0.0103	-5.5	0	-5.5	-0.0009	-5.5	0	-5.5	0.006	-5.5	0	-5.4	-0.00799988	-5.4	0
-5.4	0.0381	-5.4	0	-5.4	-0.0132	-5.4	0	-5.4	0.00379982	-5.4	0	-5.4	0.00519979	-5.4	0	-5.3	-0.00919973	-5.3	0
-5.3	0.0256002	-5.3	0	-5.3	-0.0127002	-5.3	0	-5.3	0.00569987	-5.3	0	-5.3	-1.91067e-07	-5.3	0	-5.2	-0.0048	-5.2	0
-5.2	0.0166	-5.2	0	-5.2	-0.0079	-5.2	0	-5.2	0.00549995	-5.2	0	-5.2	-0.000300161	-5.2	0	-5.1	-0.00289979	-5.1	0
-5.1	0.00840011	-5.1	0	-5.1	-0.00410018	-5.1	0	-5.1	0.00490002	-5.1	0	-5.1	-0.00230024	-5.1	0	-5	0	-5	0
-5	0	-5	0	-5	0.0021	-5	0	-5	-0.0007	-5	0	-5	0	-5	0	-4.9	-0.00479976	-4.9	0
-4.9	-0.0121	-4.9	0	-4.9	0.0025	-4.9	0	-4.9	0.000100027	-4.9	0	-4.9	-0.0058002	-4.9	0	-4.8	-0.00229982	-4.8	0
-4.8	-0.0231998	-4.8	0	-4.8	0.00429983	-4.8	0	-4.8	0.00109993	-4.8	0	-4.8	-0.00970024	-4.8	0	-4.7	-0.0009	-4.7	0
-4.7	-0.0381	-4.7	0	-4.7	0.0081	-4.7	0	-4.7	0.000299985	-4.7	0	-4.7	-0.0118002	-4.7	0	-4.6	0.00360009	-4.6	0
-4.6	-0.0538996	-4.6	0	-4.6	0.0103999	-4.6	0	-4.6	0.00379997	-4.6	0	-4.6	-0.0174001	-4.6	0	-4.5	-0.000599999	-4.5	0
-4.5	-0.0712	-4.5	0	-4.5	0.0077	-4.5	0	-4.5	0.0016	-4.5	0	-4.5	-0.0233	-4.5	0	-4.4	0.0014	-4.4	0
-4.4	-0.089	-4.4	0	-4.4	0.0066	-4.4	0	-4.4	-9.99123e-05	-4.4	0	-4.4	-0.0237003	-4.4	0	-4.3	-0.00439984	-4.3	0
-4.3	-0.1028	-4.3	0	-4.3	0.0113999	-4.3	0	-4.3	0.00489984	-4.3	0	-4.3	-0.0249002	-4.3	0	-4.2	-0.0024	-4.2	0
-4.2	-0.1138	-4.2	0	-4.2	0.0126	-4.2	0	-4.2	0.00310002	-4.2	0	-4.2	-0.0267002	-4.2	0	-4.1	0.00140011	-4.1	0
-4.1	-0.1289	-4.1	0	-4.1	0.0144	-4.1	0	-4.1	0.00519983	-4.1	0	-4.1	-0.0314001	-4.1	0	-4	0.0031	-4	0
-4	-0.1434	-4	0	-4	0.0177	-4	0	-4	0.0101	-4	0	-4	-0.0306	-4	0	-3.9	0.000700047	-3.9	0
-3.9	-0.15	-3.9	0	-3.9	0.02	-3.9	0	-3.9	0.0189998	-3.9	0	-3.9	-0.0311002	-3.9	0	-3.8	-0.00139993	-3.8	0
-3.8	-0.1492	-3.8	0	-3.8	0.0283997	-3.8	0	-3.8	0.0267997	-3.8	0	-3.8	-0.0326002	-3.8	0	-3.7	-0.0011	-3.7	0
-3.7	-0.1694	-3.7	0	-3.7	0.0263	-3.7	0	-3.7	0.0259998	-3.7	0	-3.7	-0.0348002	-3.7	0	-3.6	-0.00899969	-3.6	0
-3.6	-0.1758	-3.6	0	-3.6	0.0289996	-3.6	0	-3.6	0.0370996	-3.6	0	-3.6	-0.0391999	-3.6	0	-3.5	-0.0105	-3.5	0
-3.5	-0.2025	-3.5	0	-3.5	0.0359	-3.5	0	-3.5	0.0361	-3.5	0	-3.5	-0.0517	-3.5	0	-3.4	-0.00929981	-3.4	0
-3.4	-0.216	-3.4	0	-3.4	0.0404	-3.4	0	-3.4	0.0370996	-3.4	0	-3.4	-0.0644002	-3.4	0	-3.3	-0.00629981	-3.3	0
-3.3	-0.229	-3.3	0	-3.3	0.0414997	-3.3	0	-3.3	0.0383995	-3.3	0	-3.3	-0.0732	-3.3	0	-3.2	-0.0058	-3.2	0
-3.2	-0.2418	-3.2	0	-3.2	0.0447	-3.2	0	-3.2	0.0361995	-3.2	0	-3.2	-0.0746003	-3.2	0	-3.1	0.000900221	-3.1	0
-3.1	-0.2573	-3.1	0	-3.1	0.0478997	-3.1	0	-3.1	0.0335998	-3.1	0	-3.1	-0.0679005	-3.1	0	-3	-0.000700001	-3	0
-3	-0.2822	-3	0	-3	0.0534	-3	0	-3	0.035	-3	0	-3	-0.0692	-3	0	-2.9	0.0222003	-2.9	0
-2.9	-0.2771	-2.9	0	-2.9	0.0659	-2.9	0	-2.9	0.0360997	-2.9	0	-2.9	-0.0589003	-2.9	0	-2.8	0.0317001	-2.8	0
-2.8	-0.3021	-2.8	0	-2.8	0.0859999	-2.8	0	-2.8	0.0386997	-2.8	0	-2.8	-0.0608003	-2.8	0	-2.7	0.0326	-2.7	0
-2.7	-0.3136	-2.7	0	-2.7	0.0929	-2.7	0	-2.7	0.0250998	-2.7	0	-2.7	-0.0555003	-2.7	0	-2.6	0.0305001	-2.6	0
-2.6	-0.3264	-2.6	0	-2.6	0.0913998	-2.6	0	-2.6	0.0246997	-2.6	0	-2.6	-0.0596	-2.6	0	-2.5	0.0324	-2.5	0
-2.5	-0.337	-2.5	0	-2.5	0.0842	-2.5	0	-2.5	0.0237	-2.5	0	-2.5	-0.0605	-2.5	0	-2.4	0.0360002	-2.4	0
-2.4	-0.3562	-2.4	0	-2.4	0.0908	-2.4	0	-2.4	0.0116001	-2.4	0	-2.4	-0.0612002	-2.4	0	-2.3	0.042	-2.3	0
-2.3	-0.3727	-2.3	0	-2.3	0.105599	-2.3	0	-2.3	0.0149998	-2.3	0	-2.3	-0.0635002	-2.3	0	-2.2	0.0426	-2.2	0
-2.2	-0.3871	-2.2	0	-2.2	0.1141	-2.2	0	-2.2	0.0283994	-2.2	0	-2.2	-0.0729999	-2.2	0	-2.1	0.0408	-2.1	0
-2.1	-0.4097	-2.1	0	-2.1	0.1208	-2.1	0	-2.1	0.0301998	-2.1	0	-2.1	-0.0720003	-2.1	0	-2	0.0384	-2	0
-2	-0.4299	-2	0	-2	0.1357	-2	0	-2	0.0292	-2	0	-2	-0.0719	-2	0	-1.9	0.0374998	-1.9	0
-1.9	-0.4361	-1.9	0	-1.9	0.1451	-1.9	0	-1.9	0.0331995	-1.9	0	-1.9	-0.0730003	-1.9	0	-1.8	0.0311001	-1.8	0
-1.8	-0.4403	-1.8	0	-1.8	0.1587	-1.8	0	-1.8	0.0293998	-1.8	0	-1.8	-0.0716002	-1.8	0	-1.7	0.0328	-1.7	0
-1.7	-0.4609	-1.7	0	-1.7	0.1516	-1.7	0	-1.7	0.046999	-1.7	0	-1.7	-0.0779999	-1.7	0	-1.6	0.0277993	-1.6	0
-1.6	-0.490199	-1.6	0	-1.6	0.1599	-1.6	0	-1.6	0.061099	-1.6	0	-1.6	-0.0846999	-1.6	0	-1.5	0.0077	-1.5	0
-1.5	-0.5115	-1.5	0	-1.5	0.1568	-1.5	0	-1.5	0.0655	-1.5	0	-1.5	-0.0819	-1.5	0	-1.4	-0.00610011	-1.4	0
-1.4	-0.5227	-1.4	0	-1.4	0.183	-1.4	0	-1.4	0.0492	-1.4	0	-1.4	-0.0820004	-1.4	0	-1.3	-0.00990007	-1.3	0
-1.3	-0.5115	-1.3	0	-1.3	0.183	-1.3	0	-1.3	0.0562997	-1.3	0	-1.3	-0.0923002	-1.3	0	-1.2	-0.0117	-1.2	0
-1.2	-0.4818	-1.2	0	-1.2	0.1891	-1.2	0	-1.2	0.0562997	-1.2	0	-1.2	-0.0820004	-1.2	0	-1.1	-0.0166	-1.1	0
-1.1	-0.4818	-1.1	0	-1.1	0.183	-1.1	0	-1.1	0.0522997	-1.1	0	-1.1	-0.0819	-1.1	0	-1	-0.0125	-1	0
-1	-0.4818	-1	0	-1	0.1811	-1	0	-1	0.0522997	-1	0	-1	-0.0807	-1	0	-0.899998	-0.0117	-0.899998	0
-0.900002	-0.4798	-0.900002	0	-0.900002	0.179199	-0.900002	0	-0.900002	0.0562997	-0.900002	0	-0.900002	-0.0793995	-0.900002	0	-0.799999	-0.00990007	-0.799999	0
-0.800003	-0.476002	-0.800003	0	-0.800003	0.1696	-0.800003	0	-0.800003	0.0655	-0.800003	0	-0.800003	-0.0758	-0.800003	0	-0.700001		-0.700001	0
-0.700001		-0.700001	0	-0.700001		-0.700001	0	-0.700001		-0.700001	0	-0.700001		-0.700001	0	-0.599998		-0.599998	0
-0.600002		-0.600002	0	-0.600002		-0.600002	0	-0.600002		-0.600002	0	-0.600002		-0.600002	0	-0.5		-0.5	0
-0.5		-0.5	0	-0.5		-0.5	0	-0.5		-0.5	0	-0.5		-0.5	0	-0.399998		-0.399998	0
-0.400002		-0.400002	0	-0.400002		-0.400002	0	-0.400002		-0.400002	0	-0.400002		-0.400002	0	-0.299999		-0.299999	0
-0.300003		-0.300003	0	-0.300003		-0.300003	0	-0.300003		-0.300003	0	-0.300003		-0.300003	0	-0.200001		-0.200001	0
-0.200001		-0.200001	0	-0.200001		-0.200001	0	-0.200001		-0.200001	0	-0.200001		-0.200001	0	-0.0999985		-0.0999985	0
-0.100002		-0.100002	0	-0.100002		-0.100002	0	-0.100002		-0.100002	0	-0.100002		-0.100002	0	0		0	0
0		0	0	0		0	0	0		0	0	0		0	0	0.100002		0.100002	0
0.0999985		0.0999985	0	0.0999985		0.0999985	0	0.0999985		0.0999985	0	0.0999985		0.0999985	0	0.200001		0.200001	0.364587
0.199997		0.199997	0.0354896	0.199997		0.199997	0.0689593	0.199997		0.199997	0.0418889	0.199997		0.199997	0.180279	0.299999		0.299999	0.729036
0.299999		0.299999	0.0709774	0.299999		0.299999	0.137908	0.299999		0.299999	0.0837766	0.299999		0.299999	0.360422	0.400002		0.400002	1.09336
0.399998		0.399998	0.106461	0.399998		0.399998	0.20684	0.399998		0.399998	0.12566	0.399998		0.399998	0.540413	0.5		0.5	1.45753
0.5		0.5	0.141942	0.5		0.5	0.275762	0.5		0.5	0.167542	0.5		0.5	0.720268	0.600002		0.600002	1.82158
0.599998		0.599998	0.177418	0.599998		0.599998	0.344667	0.599998		0.599998	0.20942	0.599998		0.599998	0.899971	0.700001		0.700001	2.18547
0.699997		0.699997	0.212892	0.699997		0.699997	0.413559	0.699997		0.699997	0.251295	0.699997		0.699997	1.07953	0.799999		0.799999	2.54923
0.799999		0.799999	0.248363	0.799999		0.799999	0.482441	0.799999		0.799999	0.293169	0.799999		0.799999	1.25896	0.900002		0.900002	2.91286
0.899998		0.899998	0.28383	0.899998		0.899998	0.551306	0.899998		0.899998	0.335039	0.899998		0.899998	1.43823	1		1	3.27634
1		1	0.319295	1		1	0.62016	1		1	0.376908	1		1	1.61737	1.1		1.1	3.6397
1.1		1.1	0.354755	1.1		1.1	0.688998	1.1		1.1	0.418772	1.1		1.1	1.79635	1.2		1.2	4.0029
1.2		1.2	0.390212	1.2		1.2	0.757823	1.2		1.2	0.460633	1.2		1.2	1.9752	1.3		1.3	4.36597
1.3		1.3	0.425668	1.3		1.3	0.826637	1.3		1.3	0.502494	1.3		1.3	2.1539	1.4		1.4	4.72891
1.4		1.4	0.461118	1.4		1.4	0.895435	1.4		1.4	0.54435	1.4		1.4	2.33246	1.5		1.5	5.0917
1.5		1.5	0.496567	1.5		1.5	0.964222	1.5		1.5	0.586205	1.5		1.5	2.51088	1.6		1.6	5.45436
1.6		1.6	0.532011	1.6		1.6	1.03299	1.6		1.6	0.628055	1.6		1.6	2.68915	1.7		1.7	5.81687
1.7		1.7	0.567452	1.7		1.7	1.10175	1.7		1.7	0.669903	1.7		1.7	2.86728	1.8	4.3458	1.8	6.17925
1.8	-0.1539	1.8	0.602891	1.8	0.306	1.8	1.1705	1.8	-0.254085	1.8	0.71175	1.8	3.65497	1.8	3.04528	1.9	4.653	1.9	6.5415
1.9	-0.1366	1.9	0.638325	1.9	0.261823	1.9	1.23923	1.9	-0.498677	1.9	0.753592	1.9	3.7444	1.9	3.22312	2	5.0538	2	6.9036
2	-0.1366	2	0.673757	2	0.2108	2	1.30795	2	-0.254085	2	0.795433	2	4.0108	2	3.40083	2.1	5.4269	2.1	7.26558
2.1	-0.0271	2.1	0.709185	2.1	0.167915	2.1	1.37665	2.1	-0.2375	2.1	0.83727	2.1	4.19309	2.1	3.57839	2.2	5.8161	2.2	7.6274
2.2	0.0349077	2.2	0.74461	2.2	0.123	2.2	1.44534	2.2	-0.230178	2.2	0.879104	2.2	4.1945	2.2	3.7558	2.3	6.1332	2.3	7.98909
2.3	0.0564	2.3	0.780032	2.3	0.1214	2.3	1.51402	2.3	-0.115285	2.3	0.920937	2.3	4.26859	2.3	3.93309	2.4	6.5043	2.4	8.35065
2.4	0.218504	2.4	0.81545	2.4	0.0674097	2.4	1.58269	2.4	0.167506	2.4	0.962766	2.4	4.3303	2.4	4.11022	2.5	6.8952	2.5	8.71206
2.5	0.2747	2.5	0.850867	2.5	0.1214	2.5	1.65134	2.5	0.2239	2.5	1.00459	2.5	4.5419	2.5	4.28722	2.6	7.3078	2.6	9.07335
2.6	0.2282	2.6	0.886278	2.6	0.1044	2.6	1.71998	2.6	0.302607	2.6	1.04642	2.6	4.6475	2.6	4.46407	2.7	7.6988	2.7	9.43449
2.7	0.207904	2.7	0.921686	2.7	0.141206	2.7	1.7886	2.7	0.383404	2.7	1.08824	2.7	4.8395	2.7	4.64078	2.8	8.093	2.8	9.79549
2.8	0.2385	2.8	0.957093	2.8	0.1332	2.8	1.85721	2.8	0.423303	2.8	1.13006	2.8	5.0273	2.8	4.81735	2.9	8.517	2.9	10.1564
2.9	0.294101	2.9	0.992494	2.9	0.0987058	2.9	1.92581	2.9	0.484704	2.9	1.17187	2.9	5.2339	2.9	4.99377	3	8.9198	3	10.5171
3	0.3183	3	1.02789	3	0.1921	3	1.99439	3	0.5929	3	1.21369	3	5.3655	3	5.17006	3.1	9.3352	3.1	10.8777
3.1	0.3105	3.1	1.06329	3.1	0.2995	3.1	2.06296	3.1	0.6714	3.1	1.25549	3.1	5.5877	3.1	5.34621	3.2	9.7538	3.2	11.2381
3.2	0.317702	3.2	1.09868	3.2	0.369303	3.2	2.13152	3.2	0.707903	3.2	1.2973	3.2	5.831	3.2	5.52221	3.3	10.1748	3.3	11.5985
3.3	0.3484	3.3	1.13407	3.3	0.4489	3.3	2.20007	3.3	0.744301	3.3	1.33911	3.3	6.042	3.3	5.69807	3.4	10.5945	3.4	11.9586
3.4	0.388301	3.4	1.16946	3.4	0.531202	3.4	2.2686	3.4	0.795101	3.4	1.38091	3.4	6.2515	3.4	5.87379	3.5	11.0082	3.5	12.3187
3.5	0.3941	3.5	1.20484	3.5	0.627	3.5	2.33712	3.5	0.8207	3.5	1.42271	3.5	6.4681	3.5	6.04938	3.6	11.4014	3.6	12.6786
3.6	0.4091	3.6	1.24022	3.6	0.7141	3.6	2.40562	3.6	0.844001	3.6	1.4645	3.6	6.6671	3.6	6.22481	3.7	11.7906	3.7	13.0384
3.7	0.439301	3.7	1.2756	3.7	0.790701	3.7	2.47411	3.7	0.8995	3.7	1.5063	3.7	6.8557	3.7	6.40011	3.8	12.214	3.8	13.398
3.8	0.4533	3.8	1.31097	3.8	0.8684	3.8	2.54259	3.8	0.932501	3.8	1.54809	3.8	7.0843	3.8	6.57527	3.9	12.6296	3.9	13.7575
3.9	0.471701	3.9	1.34634	3.9	0.948301	3.9	2.61105	3.9	0.9721	3.9	1.58988	3.9	7.2873	3.9	6.75029	4	13.0737	4	14.1169
4	0.5077	4	1.38171	4	1.0151	4	2.6795	4	1.0049	4	1.63166	4	7.5159	4	6.92517	4.1	13.5133	4.1	14.4761
4.1	0.5335	4.1	1.41707	4.1	1.0819	4.1	2.74794	4.1	1.0527	4.1	1.67345	4.1	7.7227	4.1	7.0999	4.2	13.939	4.2	14.8352
4.2	0.555801	4.2	1.45243	4.2	1.1594	4.2	2.81636	4.2	1.0881	4.2	1.71523	4.2	7.9452	4.2	7.2745	4.3	14.343	4.3	15.1941
4.3	0.5719	4.3	1.48779	4.3	1.2636	4.3	2.88477	4.3	1.1115	4.3	1.757	4.3	8.1458	4.3	7.44896	4.4	14.7676	4.4	15.5529
4.4	0.6109	4.4	1.52314	4.4	1.3285	4.4	2.95317	4.4	1.1545	4.4	1.79878	4.4	8.3565	4.4	7.62327	4.5	15.1865	4.5	15.9116
4.5	0.6351	4.5	1.55849	4.5	1.3971	4.5	3.02155	4.5	1.1944	4.5	1.84055	4.5	8.5626	4.5	7.79745	4.6	15.5872	4.6	16.2702
4.6	0.6573	4.6	1.59384	4.6	1.468	4.6	3.08992	4.6	1.2245	4.6	1.88232	4.6	8.7755	4.6	7.97149	4.7	16.0116	4.7	16.6286
4.7	0.6834	4.7	1.62918	4.7	1.5505	4.7	3.15828	4.7	1.257	4.7	1.92409	4.7	8.9872	4.7	8.14538	4.8	16.4431	4.8	16.9868
4.8	0.7105	4.8	1.66452	4.8	1.6246	4.8	3.22662	4.8	1.2901	4.8	1.96585	4.8	9.2102	4.8	8.31914	4.9	16.8891	4.9	17.345
4.9	0.7385	4.9	1.69986	4.9	1.691	4.9	3.29495	4.9	1.3153	4.9	2.00761	4.9	9.4338	4.9	8.49276	5	17.3042	5	17.703
5	0.7512	5	1.73519	5	1.766	5	3.36327	5	1.3601	5	2.04937	5	9.6366	5	8.66624	5.1	17.742	5.1	18.0608
5.1	0.7632	5.1	1.77052	5.1	1.8467	5.1	3.43157	5.1	1.4038	5.1	2.09112	5.1	9.8378	5.1	8.83958	5.2	18.1623	5.2	18.4186
5.2	0.7895	5.2	1.80585	5.2	1.9226	5.2	3.49986	5.2	1.4308	5.2	2.13288	5.2	10.0396	5.2	9.01278	5.3	18.5488	5.3	18.7761
5.3	0.8131	5.3	1.84117	5.3	1.9999	5.3	3.56814	5.3	1.4694	5.3	2.17463	5.3	10.2499	5.3	9.18584	5.4	18.9478	5.4	19.1336
5.4	0.8333	5.4	1.87649	5.4	2.0752	5.4	3.63641	5.4	1.5101	5.4	2.21637	5.4	10.4535	5.4	9.35876	5.5	19.3666	5.5	19.4909
5.5	0.8607	5.5	1.91181	5.5	2.1677	5.5	3.70466	5.5	1.5465	5.5	2.25812	5.5	10.6733	5.5	9.53155	5.6	19.7913	5.6	19.8481
5.6	0.892	5.6	1.94713	5.6	2.2472	5.6	3.77289	5.6	1.5812	5.6	2.29986	5.6	10.8875	5.6	9.70419	5.7	20.2298	5.7	20.2051
5.7	0.9209	5.7	1.98244	5.7	2.3291	5.7	3.84112	5.7	1.6201	5.7	2.3416	5.7	11.1092	5.7	9.87669	5.8	20.651	5.8	20.562
5.8	0.957	5.8	2.01775	5.8	2.4093	5.8	3.90933	5.8	1.6502	5.8	2.38334	5.8	11.3109	5.8	10.0491	5.9	21.0657	5.9	20.9188
5.9	0.9751	5.9	2.05305	5.9	2.4939	5.9	3.97752	5.9	1.6755	5.9	2.42507	5.9	11.5075	5.9	10.2213	6	21.4793	6	21.2755
6	0.9947	6	2.08835	6	2.5727	6	4.04571	6	1.7183	6	2.4668	6	11.7036	6	10.3934	6.1	21.9199	6.1	21.632
6.1	1.0131	6.1	2.12365	6.1	2.6514	6.1	4.11388	6.1	1.7623	6.1	2.50853	6.1	11.9107	6.1	10.5653	6.2	22.3402	6.2	21.9883
6.2	1.0369	6.2	2.15894	6.2	2.7234	6.2	4.18203	6.2	1.7962	6.2	2.55025	6.2	12.1127	6.2	10.7371	6.3	22.7679	6.3	22.3446
6.3	1.0627	6.3	2.19424	6.3	2.7982	6.3	4.25018	6.3	1.8316	6.3	2.59198	6.3	12.3156	6.3	10.9088	6.4	23.2076	6.4	22.7007
6.4	1.0986	6.4	2.22953	6.4	2.8702	6.4	4.31831	6.4	1.8619	6.4	2.6337	6.4	12.5142	6.4	11.0803	6.5	23.6385	6.5	23.0566
6.5	1.123	6.5	2.26481	6.5	2.9394	6.5	4.38643	6.5	1.9013	6.5	2.67542	6.5	12.7077	6.5	11.2518	6.6	24.0494	6.6	23.4125
6.6	1.1452	6.6	2.30009	6.6	3.0096	6.6	4.45453	6.6	1.9274	6.6	2.71713	6.6	12.9084	6.6	11.423	6.7	24.4745	6.7	23.7681
6.7	1.1701	6.7	2.33537	6.7	3.0826	6.7	4.52262	6.7	1.9544	6.7	2.75884	6.7	13.1041	6.7	11.5941	6.8	24.9026	6.8	24.1237
6.8	1.1977	6.8	2.37065	6.8	3.1514	6.8	4.5907	6.8	1.9912	6.8	2.80055	6.8	13.2948	6.8	11.7651	6.9	25.3074	6.9	24.4791
6.9	1.2223	6.9	2.40592	6.9	3.2203	6.9	4.65876	6.9	2.0266	6.9	2.84226	6.9	13.5019	6.9	11.936	7	25.7393	7	24.8344
7	1.24	7	2.44119	7	3.2946	7	4.72681	7	2.0585	7	2.88396	7	13.7149	7	12.1067	7.1	26.1642	7.1	25.1895
7.1	1.2636	7.1	2.47645	7.1	3.3692	7.1	4.79485	7.1	2.0872	7.1	2.92566	7.1	13.9232	7.1	12.2772	7.2	26.597	7.2	25.5446
7.2	1.2879	7.2	2.51172	7.2	3.4467	7.2	4.86287	7.2	2.1177	7.2	2.96736	7.2	14.1246	7.2	12.4477	7.3	27.0215	7.3	25.8994
7.3	1.3174	7.3	2.54698	7.3	3.5272	7.3	4.93088	7.3	2.1457	7.3	3.00906	7.3	14.3222	7.3	12.618	7.4	27.4568	7.4	26.2542
7.4	1.3403	7.4	2.58223	7.4	3.5997	7.4	4.99888	7.4	2.1765	7.4	3.05075	7.4	14.5181	7.4	12.7881	7.5	27.8756	7.5	26.6088
7.5	1.3646	7.5	2.61748	7.5	3.6752	7.5	5.06687	7.5	2.2042	7.5	3.09244	7.5	14.7161	7.5	12.9582	7.6	28.2822	7.6	26.9633
7.6	1.3908	7.6	2.65273	7.6	3.757	7.6	5.13484	7.6	2.2395	7.6	3.13413	7.6	14.9185	7.6	13.128	7.7	28.7061	7.7	27.3176
7.7	1.4148	7.7	2.68798	7.7	3.8352	7.7	5.20279	7.7	2.2714	7.7	3.17581	7.7	15.1244	7.7	13.2978	7.8	29.1377	7.8	27.6718
7.8	1.444	7.8	2.72322	7.8	3.9123	7.8	5.27074	7.8	2.3092	7.8	3.21749	7.8	15.3232	7.8	13.4674	7.9	29.5515	7.9	28.0259
7.9	1.4779	7.9	2.75846	7.9	3.9884	7.9	5.33867	7.9	2.3462	7.9	3.25917	7.9	15.52	7.9	13.6369	8	29.9791	8	28.3798
8	1.5013	8	2.7937	8	4.0671	8	5.40659	8	2.3817	8	3.30085	8	15.7086	8	13.8062	8.1	30.396	8.1	28.7336
8.1	1.5252	8.1	2.82893	8.1	4.1445	8.1	5.47449	8.1	2.4167	8.1	3.34252	8.1	15.9053	8.1	13.9754	8.2	30.8282	8.2	29.0873
8.2	1.5477	8.2	2.86416	8.2	4.2234	8.2	5.54238	8.2	2.455	8.2	3.38419	8.2	16.1131	8.2	14.1445	8.3	31.2642	8.3	29.4408
8.3	1.5719	8.3	2.89939	8.3	4.3009	8.3	5.61026	8.3	2.4924	8.3	3.42586	8.3	16.3264	8.3	14.3134	8.4	31.6916	8.4	29.7942
8.4	1.5974	8.4	2.93461	8.4	4.3737	8.4	5.67813	8.4	2.5316	8.4	3.46753	8.4	16.531	8.4	14.4822	8.5	32.1191	8.5	30.1475
8.5	1.6202	8.5	2.96983	8.5	4.4493	8.5	5.74598	8.5	2.5653	8.5	3.50919	8.5	16.7308	8.5	14.6509	8.6	32.5365	8.6	30.5006
8.6	1.6437	8.6	3.00505	8.6	4.5196	8.6	5.81382	8.6	2.6051	8.6	3.55085	8.6	16.9402	8.6	14.8194	8.7	32.9659	8.7	30.8536
8.7	1.6642	8.7	3.04026	8.7	4.5876	8.7	5.88164	8.7	2.6389	8.7	3.59251	8.7	17.1409	8.7	14.9878	8.8	33.395	8.8	31.2065
8.8	1.6883	8.8	3.07547	8.8	4.6615	8.8	5.94945	8.8	2.6791	8.8	3.63416	8.8	17.3355	8.8	15.156	8.9	33.805	8.9	31.5592
8.9	1.7196	8.9	3.11068	8.9	4.7386	8.9	6.01725	8.9	2.7155	8.9	3.67581	8.9	17.5417	8.9	15.3242	9	34.23	9	31.9118
9	1.7429	9	3.14588	9	4.8085	9	6.08504	9	2.75	9	3.71746	9	17.7397	9	15.4921	9.1	34.6452	9.1	32.2642
9.1	1.7694	9.1	3.18108	9.1	4.8735	9.1	6.15281	9.1	2.7865	9.1	3.75911	9.1	17.9345	9.1	15.66	9.2	35.0594	9.2	32.6166
9.2	1.7986	9.2	3.21628	9.2	4.9465	9.2	6.22057	9.2	2.8224	9.2	3.80075	9.2	18.1343	9.2	15.8277	9.3	35.4644	9.3	32.9687
9.3	1.8267	9.3	3.25148	9.3	5.0213	9.3	6.28831	9.3	2.8555	9.3	3.84239	9.3	18.3373	9.3	15.9953	9.4	35.8762	9.4	33.3208
9.4	1.8502	9.4	3.28667	9.4	5.0958	9.4	6.35605	9.4	2.8893	9.4	3.88403	9.4	18.5219	9.4	16.1627	9.5	36.2866	9.5	33.6727
9.5	1.8731	9.5	3.32186	9.5	5.1719	9.5	6.42377	9.5	2.9248	9.5	3.92567	9.5	18.7054	9.5	16.33	9.6	36.6923	9.6	34.0245
9.6	1.8999	9.6	3.35704	9.6	5.2469	9.6	6.49147	9.6	2.9644	9.6	3.9673	9.6	18.898	9.6	16.4972	9.7	37.1129	9.7	34.3762
9.7	1.9295	9.7	3.39222	9.7	5.3253	9.7	6.55916	9.7	2.9966	9.7	4.00893	9.7	19.0925	9.7	16.6642	9.8	37.5339	9.8	34.7277
9.8	1.9548	9.8	3.4274	9.8	5.4102	9.8	6.62684	9.8	3.0309	9.8	4.05056	9.8	19.2779	9.8	16.8311	9.9	37.9447	9.9	35.0791
9.9	1.9816	9.9	3.46257	9.9	5.4849	9.9	6.69451	9.9	3.0672	9.9	4.09218	9.9	19.4732	9.9	16.9979	10	38.3551	10	35.4303
10	2.0009	10	3.49775	10	5.562	10	6.76216	10	3.1035	10	4.13381	10	19.6543	10	17.1645	10.1	38.77	10.1	35.7815
10.1	2.0327	10.1	3.53291	10.1	5.6341	10.1	6.8298	10.1	3.1368	10.1	4.17542	10.1	19.8263	10.1	17.331	10.2	39.1875	10.2	36.1324
10.2	2.0571	10.2	3.56808	10.2	5.7075	10.2	6.89743	10.2	3.1753	10.2	4.21704	10.2	20.0129	10.2	17.4973	10.3	39.6117	10.3	36.4833
10.3	2.0865	10.3	3.60324	10.3	5.7845	10.3	6.96504	10.3	3.2168	10.3	4.25865	10.3	20.2058	10.3	17.6636	10.4	40.0426	10.4	36.834
10.4	2.1108	10.4	3.6384	10.4	5.8673	10.4	7.03264	10.4	3.2525	10.4	4.30026	10.4	20.3895	10.4	17.8297	10.5	40.4702	10.5	37.1846
10.5	2.1339	10.5	3.67355	10.5	5.9451	10.5	7.10023	10.5	3.2863	10.5	4.34187	10.5	20.5714	10.5	17.9956	10.6	40.9026	10.6	37.535
10.6	2.1579	10.6	3.70871	10.6	6.0218	10.6	7.1678	10.6	3.3238	10.6	4.38348	10.6	20.7606	10.6	18.1614	10.7	41.3341	10.7	37.8854
10.7	2.1877	10.7	3.74385	10.7	6.1002	10.7	7.23536	10.7	3.3605	10.7	4.42508	10.7	20.9581	10.7	18.3271	10.8	41.7701	10.8	38.2355
10.8	2.2097	10.8	3.779	10.8	6.1771	10.8	7.30291	10.8	3.399	10.8	4.46668	10.8	21.1501	10.8	18.4927	10.9	42.1955	10.9	38.5856
10.9	2.2359	10.9	3.81414	10.9	6.2568	10.9	7.37045	10.9	3.438	10.9	4.50828	10.9	21.3333	10.9	18.6581	11	42.6078	11	38.9355
11	2.2583	11	3.84928	11	6.3312	11	7.43797	11	3.4792	11	4.54987	11	21.5232	11	18.8234	11.1	43.0154	11.1	39.2853
11.1	2.285	11.1	3.88442	11.1	6.4098	11.1	7.50548	11.1	3.5187	11.1	4.59147	11.1	21.7217	11.1	18.9885	11.2	43.4388	11.2	39.635
11.2	2.3098	11.2	3.91955	11.2	6.4922	11.2	7.57297	11.2	3.563	11.2	4.63305	11.2	21.9112	11.2	19.1536	11.3	43.8391	11.3	39.9845
11.3	2.3313	11.3	3.95468	11.3	6.5739	11.3	7.64045	11.3	3.6059	11.3	4.67464	11.3	22.1104	11.3	19.3184	11.4	44.2419	11.4	40.3339
11.4	2.3599	11.4	3.9898	11.4	6.6568	11.4	7.70792	11.4	3.6422	11.4	4.71622	11.4	22.3004	11.4	19.4832	11.5	44.6479	11.5	40.6831
11.5	2.3807	11.5	4.02493	11.5	6.748	11.5	7.77538	11.5	3.6846	11.5	4.75781	11.5	22.4766	11.5	19.6478	11.6	45.0524	11.6	41.0323
11.6	2.4068	11.6	4.06005	11.6	6.8363	11.6	7.84282	11.6	3.7183	11.6	4.79938	11.6	22.6539	11.6	19.8123	11.7	45.4567	11.7	41.3812
11.7	2.433	11.7	4.09516	11.7	6.9209	11.7	7.91025	11.7	3.7512	11.7	4.84096	11.7	22.8413	11.7	19.9767	11.8	45.8725	11.8	41.7301
11.8	2.4617	11.8	4.13028	11.8	7.0064	11.8	7.97766	11.8	3.785	11.8	4.88253	11.8	23.0259	11.8	20.1409	11.9	46.2715	11.9	42.0788
11.9	2.4898	11.9	4.16539	11.9	7.0855	11.9	8.04506	11.9	3.8274	11.9	4.9241	11.9	23.1997	11.9	20.305	12	46.6742	12	42.4274
12	2.5131	12	4.20049	12	7.1692	12	8.11246	12	3.8676	12	4.96567	12	23.374	12	20.4689	12.1	47.0842	12.1	42.7759
12.1	2.5377	12.1	4.2356	12.1	7.2542	12.1	8.17983	12.1	3.8973	12.1	5.00724	12.1	23.5514	12.1	20.6327	12.2	47.4951	12.2	43.1242
12.2	2.5594	12.2	4.27069	12.2	7.3328	12.2	8.24719	12.2	3.9359	12.2	5.0488	12.2	23.7373	12.2	20.7964	12.3	47.9164	12.3	43.4724
12.3	2.5784	12.3	4.30579	12.3	7.4164	12.3	8.31454	12.3	3.9778	12.3	5.09036	12.3	23.9255	12.3	20.96	12.4	48.339	12.4	43.8205
12.4	2.6018	12.4	4.34089	12.4	7.5021	12.4	8.38188	12.4	4.0153	12.4	5.13191	12.4	24.116	12.4	21.1234	12.5	48.7562	12.5	44.1684
12.5	2.6273	12.5	4.37598	12.5	7.5848	12.5	8.44921	12.5	4.0539	12.5	5.17347	12.5	24.3062	12.5	21.2867	12.6	49.1701	12.6	44.5162
12.6	2.6518	12.6	4.41106	12.6	7.6672	12.6	8.51651	12.6	4.0911	12.6	5.21502	12.6	24.4989	12.6	21.4499	12.7	49.5848	12.7	44.8638
12.7	2.6771	12.7	4.44615	12.7	7.7491	12.7	8.58381	12.7	4.1307	12.7	5.25657	12.7	24.6921	12.7	21.6129	12.8	49.9995	12.8	45.2114
12.8	2.7009	12.8	4.48123	12.8	7.8284	12.8	8.6511	12.8	4.1695	12.8	5.29811	12.8	24.8859	12.8	21.7758	12.9	50.4107	12.9	45.5588
12.9	2.7259	12.9	4.5163	12.9	7.9072	12.9	8.71837	12.9	4.2064	12.9	5.33966	12.9	25.0794	12.9	21.9385	13	50.8314	13	45.906
13	2.7498	13	4.55138	13	7.988	13	8.78563	13	4.2454	13	5.3812	13	25.2726	13	22.1012	13.1	51.2355	13.1	46.2532
13.1	2.7798	13.1	4.58645	13.1	8.0676	13.1	8.85287	13.1	4.2863	13.1	5.42273	13.1	25.4673	13.1	22.2637	13.2	51.6313	13.2	46.6002
13.2	2.8076	13.2	4.62152	13.2	8.1475	13.2	8.9201	13.2	4.327	13.2	5.46427	13.2	25.6563	13.2	22.426	13.3	52.0452	13.3	46.9471
13.3	2.8322	13.3	4.65658	13.3	8.2283	13.3	8.98732	13.3	4.363	13.3	5.5058	13.3	25.8364	13.3	22.5883	13.4	52.459	13.4	47.2938
13.4	2.8505	13.4	4.69164	13.4	8.3026	13.4	9.05452	13.4	4.4046	13.4	5.54733	13.4	26.0186	13.4	22.7504	13.5	52.8613	13.5	47.6404
13.5	2.8764	13.5	4.7267	13.5	8.3785	13.5	9.12172	13.5	4.4466	13.5	5.58886	13.5	26.2123	13.5	22.9124	13.6	53.2743	13.6	47.9869
13.6	2.9034	13.6	4.76176	13.6	8.4533	13.6	9.1889	13.6	4.4895	13.6	5.63038	13.6	26.3959	13.6	23.0742	13.7	53.6848	13.7	48.3332
13.7	2.9284	13.7	4.79681	13.7	8.5316	13.7	9.25606	13.7	4.5261	13.7	5.6719	13.7	26.5643	13.7	23.2359	13.8	54.0916	13.8	48.6794
13.8	2.9527	13.8	4.83185	13.8	8.6084	13.8	9.32322	13.8	4.563	13.8	5.71342	13.8	26.744	13.8	23.3975	13.9	54.4946	13.9	49.0255
13.9	2.9787	13.9	4.8669	13.9	8.6868	13.9	9.39035	13.9	4.6056	13.9	5.75494	13.9	26.9274	13.9	23.5589	14	54.8987	14	49.3715
14	3.0025	14	4.90194	14	8.7649	14	9.45748	14	4.6433	14	5.79645	14	27.1124	14	23.7203	14.1	55.2973	14.1	49.7173
14.1	3.0276	14.1	4.93698	14.1	8.8396	14.1	9.5246	14.1	4.6823	14.1	5.83796	14.1	27.2944	14.1	23.8815	14.2	55.6995	14.2	50.063
14.2	3.058	14.2	4.97201	14.2	8.9166	14.2	9.59169	14.2	4.7181	14.2	5.87947	14.2	27.476	14.2	24.0425	14.3	56.1013	14.3	50.4085
14.3	3.0796	14.3	5.00705	14.3	8.9864	14.3	9.65878	14.3	4.7509	14.3	5.92097	14.3	27.6528	14.3	24.2034	14.4	56.5023	14.4	50.754
14.4	3.1027	14.4	5.04207	14.4	9.0607	14.4	9.72586	14.4	4.7876	14.4	5.96247	14.4	27.8247	14.4	24.3642	14.5	56.9173	14.5	51.0992
14.5	3.129	14.5	5.0771	14.5	9.1345	14.5	9.79292	14.5	4.8221	14.5	6.00397	14.5	27.9996	14.5	24.5249	14.6	57.3307	14.6	51.4444
14.6	3.1505	14.6	5.11212	14.6	9.2104	14.6	9.85997	14.6	4.8602	14.6	6.04547	14.6	28.1782	14.6	24.6854	14.7	57.7384	14.7	51.7894
14.7	3.173	14.7	5.14714	14.7	9.2818	14.7	9.927	14.7	4.8976	14.7	6.08696	14.7	28.3654	14.7	24.8458	14.8	58.1514	14.8	52.1343
14.8	3.2	14.8	5.18216	14.8	9.3545	14.8	9.99402	14.8	4.9374	14.8	6.12846	14.8	28.5536	14.8	25.0061	14.9	58.5743	14.9	52.4791
14.9	3.2205	14.9	5.21717	14.9	9.4267	14.9	10.061	14.9	4.9724	14.9	6.16994	14.9	28.725	14.9	25.1663	15	58.9861	15	52.8237
15	3.24	15	5.25218	15	9.503	15	10.128	15	5.0117	15	6.21143	15	28.9002	15	25.3263	15.1	59.4023	15.1	53.1683
15.1	3.2625	15.1	5.28718	15.1	9.5824	15.1	10.195	15.1	5.0497	15.1	6.25291	15.1	29.0814	15.1	25.4862	15.2	59.8077	15.2	53.5126
15.2	3.2842	15.2	5.32219	15.2	9.6611	15.2	10.262	15.2	5.0856	15.2	6.29439	15.2	29.264	15.2	25.6459	15.3	60.2147	15.3	53.8569
15.3	3.3104	15.3	5.35719	15.3	9.7369	15.3	10.3289	15.3	5.1233	15.3	6.33587	15.3	29.4425	15.3	25.8055	15.4	60.639	15.4	54.201
15.4	3.3313	15.4	5.39218	15.4	9.812	15.4	10.3959	15.4	5.163	15.4	6.37735	15.4	29.6156	15.4	25.965	15.5	61.051	15.5	54.545
15.5	3.3507	15.5	5.42718	15.5	9.8929	15.5	10.4628	15.5	5.2049	15.5	6.41882	15.5	29.7974	15.5	26.1244	15.6	61.4458	15.6	54.8888
15.6	3.3773	15.6	5.46217	15.6	9.9726	15.6	10.5297	15.6	5.2447	15.6	6.46029	15.6	29.9757	15.6	26.2836	15.7	61.8435	15.7	55.2325
15.7	3.3997	15.7	5.49715	15.7	10.0497	15.7	10.5966	15.7	5.283	15.7	6.50175	15.7	30.1521	15.7	26.4427	15.8	62.243	15.8	55.5761
15.8	3.4193	15.8	5.53214	15.8	10.1274	15.8	10.6635	15.8	5.3254	15.8	6.54322	15.8	30.3335	15.8	26.6017	15.9	62.6501	15.9	55.9196
15.9	3.4446	15.9	5.56712	15.9	10.203	15.9	10.7304	15.9	5.3625	15.9	6.58468	15.9	30.5158	15.9	26.7606	16	63.0474	16	56.2629
16	3.4672	16	5.60209	16	10.2802	16	10.7973	16	5.4026	16	6.62614	16	30.691	16	26.9193	16.1	63.4416	16.1	56.6061
16.1	3.4943	16.1	5.63707	16.1	10.3511	16.1	10.8641	16.1	5.4478	16.1	6.6676	16.1	30.8766	16.1	27.0779	16.2	63.8355	16.2	56.9492
16.2	3.5137	16.2	5.67204	16.2	10.426	16.2	10.931	16.2	5.4845	16.2	6.70905	16.2	31.0586	16.2	27.2363	16.3	64.231	16.3	57.2921
16.3	3.5389	16.3	5.707	16.3	10.5057	16.3	10.9978	16.3	5.5234	16.3	6.7505	16.3	31.2376	16.3	27.3947	16.4	64.6357	16.4	57.6349
16.4	3.5657	16.4	5.74197	16.4	10.5831	16.4	11.0646	16.4	5.5616	16.4	6.79195	16.4	31.4224	16.4	27.5529	16.5	65.0366	16.5	57.9776
16.5	3.5896	16.5	5.77693	16.5	10.6531	16.5	11.1314	16.5	5.6007	16.5	6.83339	16.5	31.6049	16.5	27.7109	16.6	65.4371	16.6	58.3201
16.6	3.6127	16.6	5.81188	16.6	10.7289	16.6	11.1982	16.6	5.6372	16.6	6.87483	16.6	31.7831	16.6	27.8689	16.7	65.8407	16.7	58.6626
16.7	3.6388	16.7	5.84684	16.7	10.809	16.7	11.265	16.7	5.6726	16.7	6.91627	16.7	31.9639	16.7	28.0267	16.8	66.2481	16.8	59.0048
16.8	3.663	16.8	5.88179	16.8	10.8903	16.8	11.3317	16.8	5.707	16.8	6.95771	16.8	32.138	16.8	28.1844	16.9	66.6499	16.9	59.347
16.9	3.6928	16.9	5.91674	16.9	10.9696	16.9	11.3985	16.9	5.7468	16.9	6.99915	16.9	32.3084	16.9	28.342	17	67.0449	17	59.689
17	3.7178	17	5.95168	17	11.0471	17	11.4652	17	5.7868	17	7.04058	17	32.4908	17	28.4994	17.1	67.4468	17.1	60.0309
17.1	3.7431	17.1	5.98662	17.1	11.1233	17.1	11.5319	17.1	5.8251	17.1	7.08201	17.1	32.6627	17.1	28.6567	17.2	67.8489	17.2	60.3727
17.2	3.767	17.2	6.02156	17.2	11.1973	17.2	11.5986	17.2	5.8679	17.2	7.12343	17.2	32.8347	17.2	28.8139	17.3	68.2563	17.3	60.7143
17.3	3.7973	17.3	6.0565	17.3	11.2694	17.3	11.6653	17.3	5.9036	17.3	7.16486	17.3	33.0111	17.3	28.9709	17.4	68.6578	17.4	61.0558
17.4	3.8234	17.4	6.09143	17.4	11.3436	17.4	11.732	17.4	5.9375	17.4	7.20628	17.4	33.179	17.4	29.1278	17.5	69.0567	17.5	61.3972
17.5	3.8431	17.5	6.12636	17.5	11.4206	17.5	11.7987	17.5	5.9736	17.5	7.24769	17.5	33.3526	17.5	29.2846	17.6	69.4613	17.6	61.7384
17.6	3.8667	17.6	6.16128	17.6	11.4971	17.6	11.8653	17.6	6.0154	17.6	7.28911	17.6	33.5329	17.6	29.4413	17.7	69.8625	17.7	62.0796
17.7	3.8869	17.7	6.1962	17.7	11.5779	17.7	11.932	17.7	6.0552	17.7	7.33052	17.7	33.7027	17.7	29.5978	17.8	70.2647	17.8	62.4205
17.8	3.9096	17.8	6.23112	17.8	11.6548	17.8	11.9986	17.8	6.0898	17.8	7.37193	17.8	33.875	17.8	29.7543	17.9	70.6603	17.9	62.7614
17.9	3.9309	17.9	6.26603	17.9	11.7274	17.9	12.0652	17.9	6.1304	17.9	7.41334	17.9	34.047	17.9	29.9105	18	71.0578	18	63.1021
18	3.9529	18	6.30095	18	11.8054	18	12.1318	18	6.17	18	7.45474	18	34.2172	18	30.0667	18.1	71.4602	18.1	63.4427
18.1	3.9811	18.1	6.33586	18.1	11.8828	18.1	12.1984	18.1	6.2075	18.1	7.49615	18.1	34.3853	18.1	30.2227	18.2	71.8565	18.2	63.7832
18.2	4.0076	18.2	6.37076	18.2	11.9643	18.2	12.265	18.2	6.2453	18.2	7.53754	18.2	34.5534	18.2	30.3786	18.3	72.2442	18.3	64.1235
18.3	4.0314	18.3	6.40566	18.3	12.0458	18.3	12.3316	18.3	6.2807	18.3	7.57894	18.3	34.7186	18.3	30.5344	18.4	72.6387	18.4	64.4637
18.4	4.0608	18.4	6.44056	18.4	12.1277	18.4	12.3981	18.4	6.3187	18.4	7.62033	18.4	34.8878	18.4	30.69	18.5	73.0322	18.5	64.8038
18.5	4.0849	18.5	6.47546	18.5	12.2028	18.5	12.4647	18.5	6.3533	18.5	7.66173	18.5	35.0588	18.5	30.8456	18.6	73.427	18.6	65.1438
18.6	4.1115	18.6	6.51035	18.6	12.2716	18.6	12.5312	18.6	6.3906	18.6	7.70311	18.6	35.2313	18.6	31.001	18.7	73.8169	18.7	65.4836
18.7	4.1331	18.7	6.54524	18.7	12.3426	18.7	12.5977	18.7	6.4396	18.7	7.7445	18.7	35.4004	18.7	31.1562	18.8	74.2088	18.8	65.8233
18.8	4.16	18.8	6.58013	18.8	12.4143	18.8	12.6642	18.8	6.4808	18.8	7.78588	18.8	35.5625	18.8	31.3114	18.9	74.5948	18.9	66.1628
18.9	4.1858	18.9	6.61501	18.9	12.4855	18.9	12.7307	18.9	6.5176	18.9	7.82726	18.9	35.7282	18.9	31.4664	19	74.9879	19	66.5023
19	4.2124	19	6.64989	19	12.5544	19	12.7972	19	6.5578	19	7.86864	19	35.8977	19	31.6213	19.1	75.3839	19.1	66.8416
19.1	4.2399	19.1	6.68476	19.1	12.628	19.1	12.8636	19.1	6.5946	19.1	7.91001	19.1	36.0662	19.1	31.776	19.2	75.7777	19.2	67.1807
19.2	4.2618	19.2	6.71964	19.2	12.7038	19.2	12.9301	19.2	6.6242	19.2	7.95138	19.2	36.234	19.2	31.9307	19.3	76.1731	19.3	67.5198
19.3	4.2844	19.3	6.75451	19.3	12.7766	19.3	12.9965	19.3	6.662	19.3	7.99275	19.3	36.3962	19.3	32.0852	19.4	76.5749	19.4	67.8587
19.4	4.3112	19.4	6.78937	19.4	12.8536	19.4	13.0629	19.4	6.7044	19.4	8.03412	19.4	36.5559	19.4	32.2396	19.5	76.9626	19.5	68.1975
19.5	4.3414	19.5	6.82424	19.5	12.93	19.5	13.1293	19.5	6.7424	19.5	8.07548	19.5	36.7221	19.5	32.3938	19.6	77.3454	19.6	68.5362
19.6	4.3622	19.6	6.8591	19.6	13.0069	19.6	13.1957	19.6	6.7797	19.6	8.11685	19.6	36.8817	19.6	32.548	19.7	77.7382	19.7	68.8747
19.7	4.3802	19.7	6.89395	19.7	13.0854	19.7	13.2621	19.7	6.8237	19.7	8.1582	19.7	37.0464	19.7	32.702	19.8	78.1414	19.8	69.2131
19.8	4.4037	19.8	6.92881	19.8	13.1563	19.8	13.3285	19.8	6.8606	19.8	8.19956	19.8	37.2178	19.8	32.8559	19.9	78.5487	19.9	69.5514
19.9	4.4299	19.9	6.96366	19.9	13.2293	19.9	13.3948	19.9	6.9008	19.9	8.24091	19.9	37.3851	19.9	33.0096	20	78.9508	20	69.8895
20	4.4588	20	6.99851	20	13.2985	20	13.4612	20	6.9387	20	8.28226	20	37.557	20	33.1632	20.1	79.3368	20.1	70.2275
20.1	4.4843	20.1	7.03335	20.1	13.3674	20.1	13.5275	20.1	6.9782	20.1	8.32361	20.1	37.7354	20.1	33.3167	20.2	79.7196	20.2	70.5654
20.2	4.513	20.2	7.06819	20.2	13.4416	20.2	13.5938	20.2	7.0185	20.2	8.36495	20.2	37.9107	20.2	33.4701	20.3	80.1057	20.3	70.9032
20.3	4.5351	20.3	7.10303	20.3	13.5144	20.3	13.6601	20.3	7.0599	20.3	8.4063	20.3	38.0777	20.3	33.6234	20.4	80.4974	20.4	71.2408
20.4	4.5608	20.4	7.13786	20.4	13.598	20.4	13.7264	20.4	7.1022	20.4	8.44764	20.4	38.2442	20.4	33.7765	20.5	80.8767	20.5	71.5783
20.5	4.5905	20.5	7.17269	20.5	13.6766	20.5	13.7927	20.5	7.1409	20.5	8.48897	20.5	38.4094	20.5	33.9295	20.6	81.2687	20.6	71.9157
20.6	4.6181	20.6	7.20752	20.6	13.7504	20.6	13.859	20.6	7.1786	20.6	8.53031	20.6	38.5747	20.6	34.0824	20.7	81.6791	20.7	72.2529
20.7	4.6477	20.7	7.24234	20.7	13.8262	20.7	13.9252	20.7	7.2164	20.7	8.57164	20.7	38.749	20.7	34.2351	20.8	82.0739	20.8	72.59
20.8	4.6739	20.8	7.27717	20.8	13.9039	20.8	13.9915	20.8	7.2533	20.8	8.61297	20.8	38.9168	20.8	34.3878	20.9	82.4565	20.9	72.927
20.9	4.6922	20.9	7.31198	20.9	13.9813	20.9	14.0577	20.9	7.289	20.9	8.65429	20.9	39.0851	20.9	34.5403	21	82.8465	21	73.2639
21	4.7169	21	7.3468	21	14.0606	21	14.1239	21	7.3246	21	8.69562	21	39.2539	21	34.6927	21.1	83.2421	21.1	73.6006
21.1	4.7429	21.1	7.38161	21.1	14.1341	21.1	14.1901	21.1	7.3628	21.1	8.73694	21.1	39.4164	21.1	34.8449	21.2	83.6408	21.2	73.9372
21.2	4.7694	21.2	7.41642	21.2	14.2131	21.2	14.2563	21.2	7.4068	21.2	8.77825	21.2	39.5777	21.2	34.9971	21.3	84.0317	21.3	74.2737
21.3	4.7919	21.3	7.45122	21.3	14.294	21.3	14.3225	21.3	7.4508	21.3	8.81957	21.3	39.7427	21.3	35.1491	21.4	84.4333	21.4	74.61
21.4	4.8118	21.4	7.48602	21.4	14.3699	21.4	14.3886	21.4	7.4935	21.4	8.86088	21.4	39.9057	21.4	35.3009	21.5	84.8242	21.5	74.9463
21.5	4.8382	21.5	7.52082	21.5	14.4442	21.5	14.4548	21.5	7.533	21.5	8.90219	21.5	40.0696	21.5	35.4527	21.6	85.2217	21.6	75.2824
21.6	4.8717	21.6	7.55562	21.6	14.5167	21.6	14.5209	21.6	7.5693	21.6	8.9435	21.6	40.2344	21.6	35.6043	21.7	85.6219	21.7	75.6183
21.7	4.8994	21.7	7.59041	21.7	14.5868	21.7	14.5871	21.7	7.608	21.7	8.9848	21.7	40.393	21.7	35.7559	21.8	86.0029	21.8	75.9542
21.8	4.9304	21.8	7.6252	21.8	14.6603	21.8	14.6532	21.8	7.6446	21.8	9.0261	21.8	40.5456	21.8	35.9072	21.9	86.3851	21.9	76.2899
21.9	4.9583	21.9	7.65999	21.9	14.7322	21.9	14.7193	21.9	7.6799	21.9	9.0674	21.9	40.7069	21.9	36.0585	22	86.772	22	76.6255
22	4.9857	22	7.69477	22	14.8055	22	14.7854	22	7.7217	22	9.1087	22	40.8711	22	36.2097	22.1	87.1513	22.1	76.9609
22.1	5.011	22.1	7.72955	22.1	14.8809	22.1	14.8514	22.1	7.7599	22.1	9.14999	22.1	41.0307	22.1	36.3607	22.2	87.5292	22.2	77.2962
22.2	5.037	22.2	7.76432	22.2	14.9566	22.2	14.9175	22.2	7.7929	22.2	9.19128	22.2	41.1904	22.2	36.5116	22.3	87.9076	22.3	77.6314
22.3	5.0651	22.3	7.7991	22.3	15.032	22.3	14.9835	22.3	7.8313	22.3	9.23257	22.3	41.3478	22.3	36.6623	22.4	88.2901	22.4	77.9665
22.4	5.091	22.4	7.83386	22.4	15.1064	22.4	15.0496	22.4	7.8683	22.4	9.27385	22.4	41.5057	22.4	36.813	22.5	88.6734	22.5	78.3014
22.5	5.1147	22.5	7.86863	22.5	15.184	22.5	15.1156	22.5	7.9058	22.5	9.31514	22.5	41.6597	22.5	36.9635	22.6	89.0553	22.6	78.6363
22.6	5.1459	22.6	7.90339	22.6	15.2617	22.6	15.1816	22.6	7.9484	22.6	9.35642	22.6	41.8152	22.6	37.1139	22.7	89.4394	22.7	78.971
22.7	5.174	22.7	7.93815	22.7	15.3432	22.7	15.2476	22.7	7.9916	22.7	9.39769	22.7	41.9778	22.7	37.2642	22.8	89.8233	22.8	79.3055
22.8	5.2008	22.8	7.97291	22.8	15.4178	22.8	15.3136	22.8	8.0279	22.8	9.43897	22.8	42.1331	22.8	37.4143	22.9	90.2066	22.9	79.64
22.9	5.2271	22.9	8.00766	22.9	15.4875	22.9	15.3796	22.9	8.0733	22.9	9.48024	22.9	42.2965	22.9	37.5644	23	90.5869	23	79.9743
23	5.2505	23	8.04241	23	15.5584	23	15.4455	23	8.1136	23	9.52151	23	42.4648	23	37.7143	23.1	90.9678	23.1	80.3084
23.1	5.2746	23.1	8.07716	23.1	15.6289	23.1	15.5115	23.1	8.1535	23.1	9.56277	23.1	42.6286	23.1	37.8641	23.2	91.3525	23.2	80.6425
23.2	5.2993	23.2	8.1119	23.2	15.7036	23.2	15.5774	23.2	8.1872	23.2	9.60404	23.2	42.7899	23.2	38.0137	23.3	91.7429	23.3	80.9764
23.3	5.3285	23.3	8.14664	23.3	15.7797	23.3	15.6433	23.3	8.2219	23.3	9.6453	23.3	42.9482	23.3	38.1633	23.4	92.1262	23.4	81.3102
23.4	5.3517	23.4	8.18138	23.4	15.8613	23.4	15.7092	23.4	8.261	23.4	9.68656	23.4	43.1058	23.4	38.3127	23.5	92.5074	23.5	81.6439
23.5	5.378	23.5	8.21612	23.5	15.939	23.5	15.7751	23.5	8.2982	23.5	9.72781	23.5	43.2678	23.5	38.462	23.6	92.8834	23.6	81.9774
23.6	5.4083	23.6	8.25085	23.6	16.0106	23.6	15.841	23.6	8.3379	23.6	9.76906	23.6	43.4337	23.6	38.6112	23.7	93.2609	23.7	82.3109
23.7	5.4378	23.7	8.28557	23.7	16.081	23.7	15.9068	23.7	8.3731	23.7	9.81031	23.7	43.5931	23.7	38.7602	23.8	93.6342	23.8	82.6441
23.8	5.4593	23.8	8.3203	23.8	16.1517	23.8	15.9727	23.8	8.4089	23.8	9.85156	23.8	43.7495	23.8	38.9091	23.9	94.0069	23.9	82.9773
23.9	5.486	23.9	8.35502	23.9	16.2239	23.9	16.0385	23.9	8.4479	23.9	9.89281	23.9	43.9126	23.9	39.0579	24	94.3861	24	83.3104
24	5.5125	24	8.38974	24	16.2985	24	16.1044	24	8.4829	24	9.93405	24	44.077	24	39.2066	24.1	94.7732	24.1	83.6433
24.1	5.5403	24.1	8.42445	24.1	16.3737	24.1	16.1702	24.1	8.5209	24.1	9.97529	24.1	44.2404	24.1	39.3552	24.2	95.1496	24.2	83.9761
24.2	5.5683	24.2	8.45916	24.2	16.446	24.2	16.236	24.2	8.5607	24.2	10.0165	24.2	44.3973	24.2	39.5036	24.3	95.5239	24.3	84.3087
24.3	5.5992	24.3	8.49387	24.3	16.5202	24.3	16.3018	24.3	8.5991	24.3	10.0578	24.3	44.5458	24.3	39.652	24.4	95.9022	24.4	84.6412
24.4	5.6292	24.4	8.52858	24.4	16.591	24.4	16.3676	24.4	8.6369	24.4	10.099	24.4	44.699	24.4	39.8002	24.5	96.2842	24.5	84.9737
24.5	5.6537	24.5	8.56328	24.5	16.6582	24.5	16.4333	24.5	8.6749	24.5	10.1402	24.5	44.8445	24.5	39.9482	24.6	96.6673	24.6	85.3059
24.6	5.6802	24.6	8.59797	24.6	16.7317	24.6	16.4991	24.6	8.7116	24.6	10.1814	24.6	45.008	24.6	40.0962	24.7	97.0411	24.7	85.6381
24.7	5.7048	24.7	8.63267	24.7	16.8053	24.7	16.5648	24.7	8.7516	24.7	10.2227	24.7	45.161	24.7	40.244	24.8	97.4144	24.8	85.9701
24.8	5.7294	24.8	8.66736	24.8	16.879	24.8	16.6305	24.8	8.7844	24.8	10.2639	24.8	45.3127	24.8	40.3917	24.9	97.7843	24.9	86.302
24.9	5.7544	24.9	8.70205	24.9	16.9491	24.9	16.6963	24.9	8.8268	24.9	10.3051	24.9	45.4672	24.9	40.5393	25	98.1629	25	86.6338
25	5.7761	25	8.73674	25	17.0197	25	16.762	25	8.8634	25	10.3463	25	45.6236	25	40.6868	25.1	98.5376	25.1	86.9654
25.1	5.8011	25.1	8.77142	25.1	17.0935	25.1	16.8276	25.1	8.8993	25.1	10.3875	25.1	45.7782	25.1	40.8342	25.2	98.9198	25.2	87.297
25.2	5.8289	25.2	8.8061	25.2	17.1693	25.2	16.8933	25.2	8.9364	25.2	10.4287	25.2	45.9378	25.2	40.9814	25.3	99.3109	25.3	87.6284
25.3	5.858	25.3	8.84077	25.3	17.2397	25.3	16.959	25.3	8.9776	25.3	10.4699	25.3	46.0945	25.3	41.1285	25.4	99.6906	25.4	87.9596
25.4	5.8876	25.4	8.87545	25.4	17.3133	25.4	17.0246	25.4	9.009	25.4	10.5112	25.4	46.2553	25.4	41.2755	25.5	100.065	25.5	88.2908
25.5	5.9088	25.5	8.91011	25.5	17.386	25.5	17.0903	25.5	9.0484	25.5	10.5524	25.5	46.4195	25.5	41.4224	25.6	100.432	25.6	88.6218
25.6	5.9291	25.6	8.94478	25.6	17.4577	25.6	17.1559	25.6	9.0857	25.6	10.5935	25.6	46.5759	25.6	41.5691	25.7	100.809	25.7	88.9527
25.7	5.9544	25.7	8.97944	25.7	17.5277	25.7	17.2215	25.7	9.1226	25.7	10.6347	25.7	46.7274	25.7	41.7157	25.8	101.195	25.8	89.2834
25.8	5.9821	25.8	9.0141	25.8	17.5983	25.8	17.2871	25.8	9.1548	25.8	10.6759	25.8	46.8835	25.8	41.8622	25.9	101.582	25.9	89.6141
25.9	6.0033	25.9	9.04876	25.9	17.6672	25.9	17.3527	25.9	9.198	25.9	10.7171	25.9	47.0327	25.9	42.0086	26	101.974	26	89.9446
26	6.0355	26	9.08341	26	17.7351	26	17.4182	26	9.2346	26	10.7583	26	47.1831	26	42.1549	26.1	102.365	26.1	90.275
26.1	6.0587	26.1	9.11806	26.1	17.8049	26.1	17.4838	26.1	9.2738	26.1	10.7995	26.1	47.3363	26.1	42.301	26.2	102.759	26.2	90.6053
26.2	6.0854	26.2	9.15271	26.2	17.8825	26.2	17.5494	26.2	9.3145	26.2	10.8407	26.2	47.4783	26.2	42.4471	26.3	103.15	26.3	90.9354
26.3	6.1144	26.3	9.18735	26.3	17.9587	26.3	17.6149	26.3	9.3531	26.3	10.8819	26.3	47.6287	26.3	42.593	26.4	103.526	26.4	91.2654
26.4	6.1436	26.4	9.22199	26.4	18.0367	26.4	17.6804	26.4	9.3891	26.4	10.923	26.4	47.7877	26.4	42.7388	26.5	103.893	26.5	91.5953
26.5	6.1724	26.5	9.25663	26.5	18.1109	26.5	17.7459	26.5	9.425	26.5	10.9642	26.5	47.9411	26.5	42.8844	26.6	104.27	26.6	91.9251
26.6	6.1968	26.6	9.29126	26.6	18.1824	26.6	17.8114	26.6	9.4628	26.6	11.0054	26.6	48.0968	26.6	43.03	26.7	104.646	26.7	92.2547
26.7	6.2221	26.7	9.32589	26.7	18.2559	26.7	17.8769	26.7	9.5083	26.7	11.0466	26.7	48.2533	26.7	43.1754	26.8	105.014	26.8	92.5842
26.8	6.2488	26.8	9.36052	26.8	18.3295	26.8	17.9424	26.8	9.5492	26.8	11.0877	26.8	48.409	26.8	43.3207	26.9	105.376	26.9	92.9136
26.9	6.2798	26.9	9.39514	26.9	18.3995	26.9	18.0078	26.9	9.586	26.9	11.1289	26.9	48.5603	26.9	43.4659	27	105.735	27	93.2429
27	6.3117	27	9.42976	27	18.4699	27	18.0733	27	9.6218	27	11.17	27	48.7083	27	43.611	27.1	106.105	27.1	93.572
27.1	6.3406	27.1	9.46438	27.1	18.5403	27.1	18.1387	27.1	9.6611	27.1	11.2112	27.1	48.8603	27.1	43.7559	27.2	106.471	27.2	93.901
27.2	6.3678	27.2	9.49899	27.2	18.6109	27.2	18.2041	27.2	9.6977	27.2	11.2524	27.2	49.0091	27.2	43.9008	27.3	106.832	27.3	94.2299
27.3	6.3947	27.3	9.5336	27.3	18.6845	27.3	18.2695	27.3	9.7383	27.3	11.2935	27.3	49.1552	27.3	44.0455	27.4	107.188	27.4	94.5586
27.4	6.4241	27.4	9.56821	27.4	18.7649	27.4	18.3349	27.4	9.7762	27.4	11.3347	27.4	49.2958	27.4	44.1901	27.5	107.552	27.5	94.8873
27.5	6.452	27.5	9.60282	27.5	18.8364	27.5	18.4003	27.5	9.8114	27.5	11.3758	27.5	49.4389	27.5	44.3345	27.6	107.92	27.6	95.2158
27.6	6.4793	27.6	9.63742	27.6	18.906	27.6	18.4657	27.6	9.8505	27.6	11.417	27.6	49.5856	27.6	44.4789	27.7	108.277	27.7	95.5442
27.7	6.5032	27.7	9.67202	27.7	18.9774	27.7	18.531	27.7	9.8903	27.7	11.4581	27.7	49.7384	27.7	44.6231	27.8	108.644	27.8	95.8724
27.8	6.528	27.8	9.70661	27.8	19.0543	27.8	18.5963	27.8	9.9266	27.8	11.4992	27.8	49.8908	27.8	44.7672	27.9	109.027	27.9	96.2006
27.9	6.5556	27.9	9.7412	27.9	19.1242	27.9	18.6617	27.9	9.9633	27.9	11.5404	27.9	50.0433	27.9	44.9113	28	109.402	28	96.5286
28	6.5819	28	9.77579	28	19.1942	28	18.727	28	10.0013	28	11.5815	28	50.1941	28	45.0551	28.1	109.775	28.1	96.8565
28.1	6.6108	28.1	9.81038	28.1	19.2663	28.1	18.7923	28.1	10.0379	28.1	11.6226	28.1	50.3506	28.1	45.1989	28.2	110.135	28.2	97.1842
28.2	6.6436	28.2	9.84496	28.2	19.3476	28.2	18.8576	28.2	10.0737	28.2	11.6638	28.2	50.5076	28.2	45.3425	28.3	110.497	28.3	97.5118
28.3	6.6739	28.3	9.87954	28.3	19.4289	28.3	18.9229	28.3	10.1158	28.3	11.7049	28.3	50.6509	28.3	45.4861	28.4	110.867	28.4	97.8394
28.4	6.6954	28.4	9.91411	28.4	19.5048	28.4	18.9881	28.4	10.1543	28.4	11.746	28.4	50.7936	28.4	45.6295	28.5	111.234	28.5	98.1668
28.5	6.7222	28.5	9.94869	28.5	19.5795	28.5	19.0534	28.5	10.1947	28.5	11.7871	28.5	50.9377	28.5	45.7728	28.6	111.605	28.6	98.494
28.6	6.748	28.6	9.98325	28.6	19.6514	28.6	19.1186	28.6	10.2349	28.6	11.8282	28.6	51.0852	28.6	45.916	28.7	111.975	28.7	98.8212
28.7	6.7703	28.7	10.0178	28.7	19.7195	28.7	19.1839	28.7	10.2767	28.7	11.8694	28.7	51.2354	28.7	46.059	28.8	112.356	28.8	99.1482
28.8	6.7962	28.8	10.0524	28.8	19.7924	28.8	19.2491	28.8	10.3153	28.8	11.9105	28.8	51.3923	28.8	46.2019	28.9	112.717	28.9	99.475
28.9	6.8271	28.9	10.0869	28.9	19.8606	28.9	19.3143	28.9	10.3541	28.9	11.9516	28.9	51.5465	28.9	46.3448	29	113.075	29	99.8018
29	6.8511	29	10.1215	29	19.9319	29	19.3795	29	10.392	29	11.9927	29	51.6983	29	46.4875	29.1	113.431	29.1	100.128
29.1	6.8743	29.1	10.1561	29.1	20.0049	29.1	19.4446	29.1	10.4289	29.1	12.0338	29.1	51.8496	29.1	46.6301	29.2	113.798	29.2	100.455
29.2	6.9006	29.2	10.1906	29.2	20.0787	29.2	19.5098	29.2	10.4651	29.2	12.0749	29.2	51.9936	29.2	46.7725	29.3	114.175	29.3	100.781
29.3	6.9335	29.3	10.2251	29.3	20.154	29.3	19.5749	29.3	10.5044	29.3	12.116	29.3	52.1384	29.3	46.9149	29.4	114.544	29.4	101.108
29.4	6.9566	29.4	10.2597	29.4	20.2273	29.4	19.6401	29.4	10.5428	29.4	12.1571	29.4	52.2852	29.4	47.0571	29.5	114.916	29.5	101.434
29.5	6.9859	29.5	10.2942	29.5	20.2969	29.5	19.7052	29.5	10.5782	29.5	12.1982	29.5	52.4293	29.5	47.1992	29.6	115.28	29.6	101.76
29.6	7.0145	29.6	10.3288	29.6	20.3761	29.6	19.7703	29.6	10.6174	29.6	12.2393	29.6	52.5701	29.6	47.3412	29.7	115.639	29.7	102.086
29.7	7.0426	29.7	10.3633	29.7	20.4554	29.7	19.8354	29.7	10.6504	29.7	12.2804	29.7	52.7044	29.7	47.4831	29.8	115.996	29.8	102.411
29.8	7.0694	29.8	10.3978	29.8	20.5318	29.8	19.9005	29.8	10.6894	29.8	12.3214	29.8	52.8447	29.8	47.6249	29.9	116.355	29.9	102.737
29.9	7.0983	29.9	10.4324	29.9	20.6019	29.9	19.9656	29.9	10.7317	29.9	12.3625	29.9	52.9877	29.9	47.7665	30	116.721	30	103.063
30	7.1232	30	10.4669	30	20.6703	30	20.0306	30	10.7754	30	12.4036	30	53.1285	30	47.9081	30.1	117.084	30.1	103.388
30.1	7.153	30.1	10.5014	30.1	20.7433	30.1	20.0957	30.1	10.8134	30.1	12.4447	30.1	53.2665	30.1	48.0495	30.2	117.452	30.2	103.713
30.2	7.1822	30.2	10.5359	30.2	20.8209	30.2	20.1607	30.2	10.8541	30.2	12.4858	30.2	53.3976	30.2	48.1908	30.3	117.813	30.3	104.038
30.3	7.211	30.3	10.5704	30.3	20.8947	30.3	20.2258	30.3	10.8957	30.3	12.5268	30.3	53.5301	30.3	48.332	30.4	118.169	30.4	104.363
30.4	7.2363	30.4	10.6049	30.4	20.9635	30.4	20.2908	30.4	10.9336	30.4	12.5679	30.4	53.6794	30.4	48.473	30.5	118.537	30.5	104.688
30.5	7.2617	30.5	10.6395	30.5	21.0364	30.5	20.3558	30.5	10.9737	30.5	12.609	30.5	53.8227	30.5	48.614	30.6	118.902	30.6	105.013
30.6	7.2901	30.6	10.674	30.6	21.1085	30.6	20.4207	30.6	11.0112	30.6	12.65	30.6	53.9767	30.6	48.7548	30.7	119.261	30.7	105.338
30.7	7.314	30.7	10.7085	30.7	21.1835	30.7	20.4857	30.7	11.0515	30.7	12.6911	30.7	54.1242	30.7	48.8955	30.8	119.619	30.8	105.662
30.8	7.3374	30.8	10.743	30.8	21.2581	30.8	20.5507	30.8	11.0912	30.8	12.7322	30.8	54.274	30.8	49.0361	30.9	119.98	30.9	105.987
30.9	7.3696	30.9	10.7775	30.9	21.3283	30.9	20.6156	30.9	11.1349	30.9	12.7732	30.9	54.4215	30.9	49.1766	31	120.353	31	106.311
31	7.4002	31	10.8119	31	21.4029	31	20.6806	31	11.1707	31	12.8143	31	54.565	31	49.317	31.1	120.717	31.1	106.635
31.1	7.4314	31.1	10.8464	31.1	21.4747	31.1	20.7455	31.1	11.2104	31.1	12.8553	31.1	54.7185	31.1	49.4572	31.2	121.071	31.2	106.959
31.2	7.4619	31.2	10.8809	31.2	21.5407	31.2	20.8104	31.2	11.2554	31.2	12.8964	31.2	54.8703	31.2	49.5974	31.3	121.438	31.3	107.283
31.3	7.4925	31.3	10.9154	31.3	21.6154	31.3	20.8753	31.3	11.3042	31.3	12.9374	31.3	55.016	31.3	49.7374	31.4	121.813	31.4	107.607
31.4	7.5252	31.4	10.9499	31.4	21.6936	31.4	20.9402	31.4	11.344	31.4	12.9784	31.4	55.1613	31.4	49.8773	31.5	122.18	31.5	107.931
31.5	7.5549	31.5	10.9844	31.5	21.7667	31.5	21.005	31.5	11.3829	31.5	13.0195	31.5	55.3027	31.5	50.0171	31.6	122.538	31.6	108.254
31.6	7.5843	31.6	11.0188	31.6	21.8421	31.6	21.0699	31.6	11.4204	31.6	13.0605	31.6	55.4462	31.6	50.1568	31.7	122.898	31.7	108.578
31.7	7.6202	31.7	11.0533	31.7	21.9144	31.7	21.1347	31.7	11.4593	31.7	13.1016	31.7	55.5969	31.7	50.2964	31.8	123.268	31.8	108.901
31.8	7.6497	31.8	11.0878	31.8	21.9895	31.8	21.1996	31.8	11.4982	31.8	13.1426	31.8	55.7459	31.8	50.4358	31.9	123.627	31.9	109.224
31.9	7.6713	31.9	11.1222	31.9	22.067	31.9	21.2644	31.9	11.5418	31.9	13.1836	31.9	55.8947	31.9	50.5751	32	123.985	32	109.547
32	7.7007	32	11.1567	32	22.1403	32	21.3292	32	11.5766	32	13.2246	32	56.0437	32	50.7144	32.1	124.342	32.1	109.87
32.1	7.7248	32.1	11.1911	32.1	22.2107	32.1	21.394	32.1	11.6168	32.1	13.2657	32.1	56.1958	32.1	50.8535	32.2	124.711	32.2	110.193
32.2	7.756	32.2	11.2256	32.2	22.2834	32.2	21.4588	32.2	11.6545	32.2	13.3067	32.2	56.3384	32.2	50.9924	32.3	125.077	32.3	110.516
32.3	7.7831	32.3	11.26	32.3	22.3576	32.3	21.5236	32.3	11.6935	32.3	13.3477	32.3	56.4752	32.3	51.1313	32.4	125.438	32.4	110.838
32.4	7.812	32.4	11.2945	32.4	22.43	32.4	21.5883	32.4	11.7338	32.4	13.3887	32.4	56.6086	32.4	51.2701	32.5	125.785	32.5	111.161
32.5	7.8359	32.5	11.3289	32.5	22.5	32.5	21.6531	32.5	11.7802	32.5	13.4297	32.5	56.7483	32.5	51.4087	32.6	126.142	32.6	111.483
32.6	7.8653	32.6	11.3634	32.6	22.5731	32.6	21.7178	32.6	11.8238	32.6	13.4707	32.6	56.8881	32.6	51.5472	32.7	126.5	32.7	111.805
32.7	7.8965	32.7	11.3978	32.7	22.6471	32.7	21.7825	32.7	11.8637	32.7	13.5117	32.7	57.0227	32.7	51.6857	32.8	126.854	32.8	112.127
32.8	7.9317	32.8	11.4322	32.8	22.7247	32.8	21.8472	32.8	11.8954	32.8	13.5527	32.8	57.1644	32.8	51.824	32.9	127.201	32.9	112.449
32.9	7.9591	32.9	11.4667	32.9	22.8018	32.9	21.9119	32.9	11.9339	32.9	13.5938	32.9	57.3008	32.9	51.9622	33	127.548	33	112.771
33	7.9852	33	11.5011	33	22.8766	33	21.9766	33	11.977	33	13.6348	33	57.4382	33	52.1002	33.1	127.909	33.1	113.093
33.1	8.0106	33.1	11.5355	33.1	22.9478	33.1	22.0413	33.1	12.0207	33.1	13.6757	33.1	57.5783	33.1	52.2382	33.2	128.263	33.2	113.414
33.2	8.0376	33.2	11.5699	33.2	23.0131	33.2	22.1059	33.2	12.0549	33.2	13.7167	33.2	57.7133	33.2	52.376	33.3	128.61	33.3	113.736
33.3	8.0709	33.3	11.6044	33.3	23.0881	33.3	22.1706	33.3	12.0895	33.3	13.7577	33.3	57.8514	33.3	52.5138	33.4	128.957	33.4	114.057
33.4	8.099	33.4	11.6388	33.4	23.1623	33.4	22.2352	33.4	12.1273	33.4	13.7987	33.4	57.9912	33.4	52.6514	33.5	129.307	33.5	114.378
33.5	8.1247	33.5	11.6732	33.5	23.2303	33.5	22.2998	33.5	12.1637	33.5	13.8397	33.5	58.1254	33.5	52.7889	33.6	129.658	33.6	114.699
33.6	8.1501	33.6	11.7076	33.6	23.3008	33.6	22.3644	33.6	12.1974	33.6	13.8807	33.6	58.2572	33.6	52.9263	33.7	130.012	33.7	115.02
33.7	8.178	33.7	11.742	33.7	23.3719	33.7	22.429	33.7	12.2378	33.7	13.9217	33.7	58.3989	33.7	53.0635	33.8	130.377	33.8	115.341
33.8	8.2059	33.8	11.7764	33.8	23.443	33.8	22.4936	33.8	12.2759	33.8	13.9626	33.8	58.5339	33.8	53.2007	33.9	130.738	33.9	115.662
33.9	8.2335	33.9	11.8108	33.9	23.5161	33.9	22.5582	33.9	12.3129	33.9	14.0036	33.9	58.6729	33.9	53.3378	34	131.09	34	115.983
34	8.2589	34	11.8452	34	23.5878	34	22.6227	34	12.3502	34	14.0446	34	58.8124	34	53.4747	34.1	131.448	34.1	116.303
34.1	8.2901	34.1	11.8796	34.1	23.6553	34.1	22.6873	34.1	12.391	34.1	14.0856	34.1	58.9511	34.1	53.6115	34.2	131.8	34.2	116.623
34.2	8.3213	34.2	11.914	34.2	23.7254	34.2	22.7518	34.2	12.4361	34.2	14.1265	34.2	59.0843	34.2	53.7482	34.3	132.146	34.3	116.944
34.3	8.3475	34.3	11.9483	34.3	23.7933	34.3	22.8163	34.3	12.4727	34.3	14.1675	34.3	59.2231	34.3	53.8848	34.4	132.493	34.4	117.264
34.4	8.3774	34.4	11.9827	34.4	23.867	34.4	22.8808	34.4	12.5057	34.4	14.2085	34.4	59.3664	34.4	54.0213	34.5	132.846	34.5	117.584
34.5	8.4088	34.5	12.0171	34.5	23.9406	34.5	22.9453	34.5	12.5417	34.5	14.2494	34.5	59.5053	34.5	54.1577	34.6	133.193	34.6	117.904
34.6	8.4356	34.6	12.0515	34.6	24.018	34.6	23.0098	34.6	12.5835	34.6	14.2904	34.6	59.6362	34.6	54.2939	34.7	133.541	34.7	118.223
34.7	8.4615	34.7	12.0859	34.7	24.0915	34.7	23.0742	34.7	12.6253	34.7	14.3313	34.7	59.7666	34.7	54.4301	34.8	133.89	34.8	118.543
34.8	8.4917	34.8	12.1202	34.8	24.1708	34.8	23.1387	34.8	12.6566	34.8	14.3723	34.8	59.8987	34.8	54.5661	34.9	134.232	34.9	118.863
34.9	8.5202	34.9	12.1546	34.9	24.2431	34.9	23.2031	34.9	12.6981	34.9	14.4132	34.9	60.0253	34.9	54.702	35	134.578	35	119.182
35	8.5477	35	12.189	35	24.3192	35	23.2676	35	12.7436	35	14.4542	35	60.1547	35	54.8378	35.1	134.927	35.1	119.501
35.1	8.5773	35.1	12.2233	35.1	24.3972	35.1	23.332	35.1	12.7848	35.1	14.4951	35.1	60.2855	35.1	54.9735	35.2	135.277	35.2	119.82
35.2	8.6085	35.2	12.2577	35.2	24.4684	35.2	23.3964	35.2	12.8221	35.2	14.536	35.2	60.4197	35.2	55.1091	35.3	135.636	35.3	120.139
35.3	8.6355	35.3	12.292	35.3	24.5412	35.3	23.4608	35.3	12.859	35.3	14.577	35.3	60.566	35.3	55.2446	35.4	136	35.4	120.458
35.4	8.6619	35.4	12.3264	35.4	24.6113	35.4	23.5252	35.4	12.906	35.4	14.6179	35.4	60.706	35.4	55.3799	35.5	136.361	35.5	120.777
35.5	8.6982	35.5	12.3607	35.5	24.679	35.5	23.5895	35.5	12.9527	35.5	14.6588	35.5	60.8493	35.5	55.5152	35.6	136.715	35.6	121.096
35.6	8.7318	35.6	12.3951	35.6	24.744	35.6	23.6539	35.6	12.9913	35.6	14.6998	35.6	60.9849	35.6	55.6503	35.7	137.065	35.7	121.414
35.7	8.7605	35.7	12.4294	35.7	24.8108	35.7	23.7182	35.7	13.0275	35.7	14.7407	35.7	61.1195	35.7	55.7853	35.8	137.422	35.8	121.733
35.8	8.7889	35.8	12.4637	35.8	24.8874	35.8	23.7826	35.8	13.0644	35.8	14.7816	35.8	61.2543	35.8	55.9203	35.9	137.781	35.9	122.051
35.9	8.819	35.9	12.4981	35.9	24.9607	35.9	23.8469	35.9	13.1008	35.9	14.8225	35.9	61.3908	35.9	56.0551	36	138.128	36	122.369
36	8.8476	36	12.5324	36	25.0327	36	23.9112	36	13.1385	36	14.8635	36	61.5289	36	56.1897	36.1	138.471	36.1	122.687
36.1	8.8776	36.1	12.5667	36.1	25.099	36.1	23.9755	36.1	13.1725	36.1	14.9044	36.1	61.6693	36.1	56.3243	36.2	138.818	36.2	123.005
36.2	8.9061	36.2	12.6011	36.2	25.1729	36.2	24.0397	36.2	13.2094	36.2	14.9453	36.2	61.8059	36.2	56.4588	36.3	139.166	36.3	123.323
36.3	8.9339	36.3	12.6354	36.3	25.2522	36.3	24.104	36.3	13.2473	36.3	14.9862	36.3	61.9359	36.3	56.5931	36.4	139.51	36.4	123.641
36.4	8.966	36.4	12.6697	36.4	25.3214	36.4	24.1683	36.4	13.285	36.4	15.0271	36.4	62.0642	36.4	56.7274	36.5	139.86	36.5	123.958
36.5	8.9948	36.5	12.704	36.5	25.3963	36.5	24.2325	36.5	13.3247	36.5	15.068	36.5	62.1922	36.5	56.8615	36.6	140.209	36.6	124.276
36.6	9.0251	36.6	12.7383	36.6	25.4671	36.6	24.2967	36.6	13.3631	36.6	15.1089	36.6	62.3246	36.6	56.9955	36.7	140.557	36.7	124.593
36.7	9.0578	36.7	12.7726	36.7	25.5371	36.7	24.3609	36.7	13.4023	36.7	15.1498	36.7	62.4624	36.7	57.1294	36.8	140.907	36.8	124.91
36.8	9.0892	36.8	12.8069	36.8	25.6036	36.8	24.4252	36.8	13.4386	36.8	15.1907	36.8	62.6032	36.8	57.2632	36.9	141.255	36.9	125.227
36.9	9.1195	36.9	12.8412	36.9	25.6748	36.9	24.4893	36.9	13.4723	36.9	15.2316	36.9	62.7359	36.9	57.3969	37	141.599	37	125.544
37	9.1484	37	12.8755	37	25.7447	37	24.5535	37	13.5091	37	15.2725	37	62.8701	37	57.5305	37.1	141.949	37.1	125.861
37.1	9.1777	37.1	12.9098	37.1	25.8167	37.1	24.6177	37.1	13.5495	37.1	15.3134	37.1	63.0091	37.1	57.664	37.2	142.303	37.2	126.178
37.2	9.208	37.2	12.9441	37.2	25.8918	37.2	24.6818	37.2	13.5953	37.2	15.3543	37.2	63.1422	37.2	57.7973	37.3	142.654	37.3	126.495
37.3	9.2375	37.3	12.9784	37.3	25.9693	37.3	24.746	37.3	13.6339	37.3	15.3952	37.3	63.2607	37.3	57.9306	37.4	143.007	37.4	126.811
37.4	9.2649	37.4	13.0127	37.4	26.0331	37.4	24.8101	37.4	13.6677	37.4	15.436	37.4	63.3875	37.4	58.0637	37.5	143.357	37.5	127.127
37.5	9.2924	37.5	13.047	37.5	26.1011	37.5	24.8742	37.5	13.7039	37.5	15.4769	37.5	63.5079	37.5	58.1967	37.6	143.704	37.6	127.444
37.6	9.3207	37.6	13.0812	37.6	26.1761	37.6	24.9383	37.6	13.7423	37.6	15.5178	37.6	63.6361	37.6	58.3296	37.7	144.049	37.7	127.76
37.7	9.3537	37.7	13.1155	37.7	26.244	37.7	25.0024	37.7	13.7759	37.7	15.5587	37.7	63.7682	37.7	58.4624	37.8	144.393	37.8	128.076
37.8	9.383	37.8	13.1498	37.8	26.311	37.8	25.0665	37.8	13.8111	37.8	15.5995	37.8	63.8966	37.8	58.5951	37.9	144.737	37.9	128.392
37.9	9.4122	37.9	13.1841	37.9	26.3787	37.9	25.1306	37.9	13.8519	37.9	15.6404	37.9	64.0227	37.9	58.7277	38	145.082	38	128.708
38	9.4424	38	13.2183	38	26.4473	38	25.1946	38	13.8866	38	15.6813	38	64.1485	38	58.8602	38.1	145.425	38.1	129.023
38.1	9.4699	38.1	13.2526	38.1	26.5102	38.1	25.2587	38.1	13.9247	38.1	15.7221	38.1	64.2784	38.1	58.9926	38.2	145.766	38.2	129.339
38.2	9.5041	38.2	13.2869	38.2	26.5807	38.2	25.3227	38.2	13.9626	38.2	15.763	38.2	64.4088	38.2	59.1248	38.3	146.107	38.3	129.654
38.3	9.5315	38.3	13.3211	38.3	26.6501	38.3	25.3867	38.3	13.9975	38.3	15.8038	38.3	64.5377	38.3	59.2569	38.4	146.446	38.4	129.969
38.4	9.5619	38.4	13.3554	38.4	26.7184	38.4	25.4507	38.4	14.0333	38.4	15.8447	38.4	64.6602	38.4	59.389	38.5	146.78	38.5	130.285
38.5	9.5929	38.5	13.3896	38.5	26.7848	38.5	25.5147	38.5	14.0671	38.5	15.8855	38.5	64.7926	38.5	59.5209	38.6	147.118	38.6	130.6
38.6	9.6195	38.6	13.4239	38.6	26.8494	38.6	25.5787	38.6	14.1108	38.6	15.9264	38.6	64.926	38.6	59.6527	38.7	147.454	38.7	130.915
38.7	9.6475	38.7	13.4581	38.7	26.9154	38.7	25.6426	38.7	14.1501	38.7	15.9672	38.7	65.0555	38.7	59.7844	38.8	147.791	38.8	131.229
38.8	9.6741	38.8	13.4923	38.8	26.9885	38.8	25.7066	38.8	14.1925	38.8	16.0081	38.8	65.1893	38.8	59.916	38.9	148.134	38.9	131.544
38.9	9.7	38.9	13.5266	38.9	27.0511	38.9	25.7705	38.9	14.2318	38.9	16.0489	38.9	65.3221	38.9	60.0475	39	148.491	39	131.859
39	9.7276	39	13.5608	39	27.1185	39	25.8345	39	14.2702	39	16.0898	39	65.4514	39	60.1789	39.1	148.835	39.1	132.173
39.1	9.7545	39.1	13.595	39.1	27.1914	39.1	25.8984	39.1	14.3082	39.1	16.1306	39.1	65.5786	39.1	60.3102	39.2	149.174	39.2	132.487
39.2	9.7859	39.2	13.6293	39.2	27.2581	39.2	25.9623	39.2	14.3398	39.2	16.1714	39.2	65.703	39.2	60.4413	39.3	149.512	39.3	132.802
39.3	9.8203	39.3	13.6635	39.3	27.331	39.3	26.0262	39.3	14.3685	39.3	16.2123	39.3	65.8284	39.3	60.5724	39.4	149.855	39.4	133.116
39.4	9.8509	39.4	13.6977	39.4	27.4037	39.4	26.09	39.4	14.4106	39.4	16.2531	39.4	65.9584	39.4	60.7033	39.5	150.2	39.5	133.43
39.5	9.8881	39.5	13.7319	39.5	27.4732	39.5	26.1539	39.5	14.4514	39.5	16.2939	39.5	66.0909	39.5	60.8341	39.6	150.544	39.6	133.744
39.6	9.9214	39.6	13.7661	39.6	27.5442	39.6	26.2178	39.6	14.4924	39.6	16.3347	39.6	66.2242	39.6	60.9649	39.7	150.893	39.7	134.057
39.7	9.9526	39.7	13.8004	39.7	27.6172	39.7	26.2816	39.7	14.5174	39.7	16.3755	39.7	66.3594	39.7	61.0955	39.8	151.242	39.8	134.371
39.8	9.9859	39.8	13.8346	39.8	27.6869	39.8	26.3454	39.8	14.5523	39.8	16.4164	39.8	66.4914	39.8	61.226	39.9	151.586	39.9	134.684
39.9	10.0231	39.9	13.8688	39.9	27.757	39.9	26.4092	39.9	14.5871	39.9	16.4572	39.9	66.6248	39.9	61.3564	40	151.93	40	134.998
40	10.0534	40	13.903	40	27.8356	40	26.473	40	14.6198	40	16.498	40	66.7599	40	61.4867	40.1	152.277	40.1	135.311
40.1	10.0842	40.1	13.9372	40.1	27.9114	40.1	26.5368	40.1	14.6506	40.1	16.5388	40.1	66.8946	40.1	61.6169	40.2	152.618	40.2	135.624
40.2	10.1087	40.2	13.9714	40.2	27.9751	40.2	26.6006	40.2	14.6924	40.2	16.5796	40.2	67.0218	40.2	61.7469	40.3	152.961	40.3	135.937
40.3	10.1397	40.3	14.0056	40.3	28.0397	40.3	26.6644	40.3	14.7383	40.3	16.6204	40.3	67.1517	40.3	61.8769	40.4	153.3	40.4	136.25
40.4	10.1653	40.4	14.0397	40.4	28.1124	40.4	26.7281	40.4	14.773	40.4	16.6612	40.4	67.2824	40.4	62.0068	40.5	153.645	40.5	136.563
40.5	10.195	40.5	14.0739	40.5	28.1843	40.5	26.7919	40.5	14.8208	40.5	16.702	40.5	67.4047	40.5	62.1365	40.6	153.982	40.6	136.876
40.6	10.232	40.6	14.1081	40.6	28.257	40.6	26.8556	40.6	14.8881	40.6	16.7428	40.6	67.5322	40.6	62.2661	40.7	154.31	40.7	137.188
40.7	10.2658	40.7	14.1423	40.7	28.3241	40.7	26.9193	40.7	14.9549	40.7	16.7836	40.7	67.651	40.7	62.3957	40.8	154.636	40.8	137.5
40.8	10.2938	40.8	14.1765	40.8	28.3914	40.8	26.983	40.8	14.988	40.8	16.8244	40.8	67.7817	40.8	62.5251	40.9	154.971	40.9	137.813
40.9	10.3249	40.9	14.2106	40.9	28.4613	40.9	27.0467	40.9	15.0214	40.9	16.8652	40.9	67.9005	40.9	62.6544	41	155.304	41	138.125
41	10.3504	41	14.2448	41	28.5257	41	27.1104	41	15.1081	41	16.9059	41	68.0256	41	62.7836	41.1	155.629	41.1	138.437
41.1	10.3784	41.1	14.279	41.1	28.5947	41.1	27.1741	41.1	15.1422	41.1	16.9467	41.1	68.1581	41.1	62.9127	41.2	155.959	41.2	138.749
41.2	10.4067	41.2	14.3131	41.2	28.6619	41.2	27.2377	41.2	15.1779	41.2	16.9875	41.2	68.2841	41.2	63.0417	41.3	156.301	41.3	139.061
41.3	10.4325	41.3	14.3473	41.3	28.7371	41.3	27.3014	41.3	15.2049	41.3	17.0283	41.3	68.4234	41.3	63.1706	41.4	156.648	41.4	139.373
41.4	10.4629	41.4	14.3815	41.4	28.8026	41.4	27.365	41.4	15.2387	41.4	17.0691	41.4	68.55	41.4	63.2994	41.5	156.986	41.5	139.684
41.5	10.4865	41.5	14.4156	41.5	28.8771	41.5	27.4286	41.5	15.2881	41.5	17.1098	41.5	68.6796	41.5	63.4281	41.6	157.318	41.6	139.996
41.6	10.5076	41.6	14.4498	41.6	28.9481	41.6	27.4922	41.6	15.3459	41.6	17.1506	41.6	68.807	41.6	63.5566	41.7	157.653	41.7	140.307
41.7	10.5312	41.7	14.4839	41.7	29.0147	41.7	27.5558	41.7	15.3735	41.7	17.1914	41.7	68.9315	41.7	63.6851	41.8	158.006	41.8	140.618
41.8	10.5589	41.8	14.518	41.8	29.0813	41.8	27.6194	41.8	15.403	41.8	17.2321	41.8	69.0548	41.8	63.8135	41.9	158.356	41.9	140.929
41.9	10.5836	41.9	14.5522	41.9	29.1549	41.9	27.6829	41.9	15.4304	41.9	17.2729	41.9	69.1821	41.9	63.9417	42	158.688	42	141.24
42	10.6121	42	14.5863	42	29.2255	42	27.7465	42	15.4458	42	17.3136	42	69.2954	42	64.0699	42.1	159.026	42.1	141.551
42.1	10.6399	42.1	14.6205	42.1	29.3015	42.1	27.81	42.1	15.466	42.1	17.3544	42.1	69.4127	42.1	64.1979	42.2	159.368	42.2	141.862
42.2	10.6724	42.2	14.6546	42.2	29.3693	42.2	27.8736	42.2	15.492	42.2	17.3951	42.2	69.5401	42.2	64.3258	42.3	159.7	42.3	142.173
42.3	10.704	42.3	14.6887	42.3	29.4418	42.3	27.9371	42.3	15.5263	42.3	17.4359	42.3	69.67	42.3	64.4536	42.4	160.033	42.4	142.483
42.4	10.7342	42.4	14.7228	42.4	29.5145	42.4	28.0006	42.4	15.5705	42.4	17.4766	42.4	69.7982	42.4	64.5813	42.5	160.362	42.5	142.794
42.5	10.7678	42.5	14.757	42.5	29.5885	42.5	28.0641	42.5	15.6044	42.5	17.5174	42.5	69.9224	42.5	64.709	42.6	160.682	42.6	143.104
42.6	10.8027	42.6	14.7911	42.6	29.6601	42.6	28.1276	42.6	15.6433	42.6	17.5581	42.6	70.0562	42.6	64.8365	42.7	161.015	42.7	143.414
42.7	10.8401	42.7	14.8252	42.7	29.7327	42.7	28.191	42.7	15.6578	42.7	17.5989	42.7	70.1876	42.7	64.9638	42.8	161.356	42.8	143.724
42.8	10.8726	42.8	14.8593	42.8	29.8005	42.8	28.2545	42.8	15.6484	42.8	17.6396	42.8	70.3183	42.8	65.0911	42.9	161.688	42.9	144.034
42.9	10.8993	42.9	14.8934	42.9	29.8708	42.9	28.3179	42.9	15.6345	42.9	17.6803	42.9	70.4458	42.9	65.2183	43	162.014	43	144.344
43	10.9329	43	14.9275	43	29.9397	43	28.3814	43	15.6112	43	17.7211	43	70.5712	43	65.3454	43.1	162.349	43.1	144.654
43.1	10.9579	43.1	14.9616	43.1	30.0086	43.1	28.4448	43.1	15.6017	43.1	17.7618	43.1	70.6871	43.1	65.4724	43.2	162.68	43.2	144.963
43.2	10.9895	43.2	14.9957	43.2	30.0854	43.2	28.5082	43.2	15.66	43.2	17.8025	43.2	70.8054	43.2	65.5992	43.3	162.999	43.3	145.273
43.3	11.0175	43.3	15.0298	43.3	30.1602	43.3	28.5716	43.3	15.712	43.3	17.8432	43.3	70.9284	43.3	65.726	43.4	163.335	43.4	145.582
43.4	11.0511	43.4	15.0639	43.4	30.225	43.4	28.635	43.4	15.7554	43.4	17.8839	43.4	71.038	43.4	65.8527	43.5	163.673	43.5	145.891
43.5	11.0811	43.5	15.098	43.5	30.2924	43.5	28.6983	43.5	15.7967	43.5	17.9247	43.5	71.1554	43.5	65.9792	43.6	164.014	43.6	146.2
43.6	11.1112	43.6	15.1321	43.6	30.3542	43.6	28.7617	43.6	15.8282	43.6	17.9654	43.6	71.2804	43.6	66.1056	43.7	164.356	43.7	146.509
43.7	11.1345	43.7	15.1662	43.7	30.424	43.7	28.825	43.7	15.8641	43.7	18.0061	43.7	71.4034	43.7	66.232	43.8	164.691	43.8	146.818
43.8	11.1603	43.8	15.2002	43.8	30.4921	43.8	28.8884	43.8	15.8989	43.8	18.0468	43.8	71.5238	43.8	66.3582	43.9	165.02	43.9	147.127
43.9	11.1812	43.9	15.2343	43.9	30.5604	43.9	28.9517	43.9	15.9425	43.9	18.0875	43.9	71.6423	43.9	66.4843	44	165.348	44	147.436
44	11.1991	44	15.2684	44	30.6292	44	29.015	44	15.9804	44	18.1282	44	71.7587	44	66.6104	44.1	165.686	44.1	147.744
44.1	11.2276	44.1	15.3025	44.1	30.7015	44.1	29.0783	44.1	16.0218	44.1	18.1689	44.1	71.8761	44.1	66.7363	44.2	166.027	44.2	148.052
44.2	11.2577	44.2	15.3365	44.2	30.7752	44.2	29.1416	44.2	16.0701	44.2	18.2096	44.2	72.0012	44.2	66.8621	44.3	166.378	44.3	148.361
44.3	11.2827	44.3	15.3706	44.3	30.847	44.3	29.2048	44.3	16.1358	44.3	18.2503	44.3	72.1252	44.3	66.9878	44.4	166.724	44.4	148.669
44.4	11.3037	44.4	15.4046	44.4	30.9182	44.4	29.2681	44.4	16.2167	44.4	18.291	44.4	72.2421	44.4	67.1134	44.5	167.051	44.5	148.977
44.5	11.3308	44.5	15.4387	44.5	30.9921	44.5	29.3313	44.5	16.2832	44.5	18.3317	44.5	72.3631	44.5	67.2389	44.6	167.374	44.6	149.285
44.6	11.362	44.6	15.4728	44.6	31.0653	44.6	29.3946	44.6	16.3503	44.6	18.3724	44.6	72.4809	44.6	67.3643	44.7	167.701	44.7	149.593
44.7	11.391	44.7	15.5068	44.7	31.1343	44.7	29.4578	44.7	16.405	44.7	18.4131	44.7	72.592	44.7	67.4896	44.8	168.032	44.8	149.9
44.8	11.4199	44.8	15.5409	44.8	31.2034	44.8	29.521	44.8	16.4642	44.8	18.4537	44.8	72.7035	44.8	67.6148	44.9	168.359	44.9	150.208
44.9	11.4503	44.9	15.5749	44.9	31.272	44.9	29.5842	44.9	16.5153	44.9	18.4944	44.9	72.8166	44.9	67.7399	45	168.698	45	150.516
45	11.4835	45	15.6089	45	31.3423	45	29.6474	45	16.5664	45	18.5351	45	72.9279	45	67.8648	45.1	169.043	45.1	150.823
45.1	11.5163	45.1	15.643	45.1	31.4154	45.1	29.7105	45.1	16.6161	45.1	18.5758	45.1	73.0445	45.1	67.9897	45.2	169.374	45.2	151.13
45.2	11.5493	45.2	15.677	45.2	31.4825	45.2	29.7737	45.2	16.6689	45.2	18.6164	45.2	73.1632	45.2	68.1145	45.3	169.696	45.3	151.437
45.3	11.5802	45.3	15.711	45.3	31.5519	45.3	29.8368	45.3	16.6985	45.3	18.6571	45.3	73.2774	45.3	68.2391	45.4	170.022	45.4	151.744
45.4	11.6147	45.4	15.7451	45.4	31.6262	45.4	29.9	45.4	16.7072	45.4	18.6978	45.4	73.3967	45.4	68.3637	45.5	170.357	45.5	152.051
45.5	11.6463	45.5	15.7791	45.5	31.7007	45.5	29.9631	45.5	16.7233	45.5	18.7384	45.5	73.5206	45.5	68.4881	45.6	170.69	45.6	152.358
45.6	11.6742	45.6	15.8131	45.6	31.7758	45.6	30.0262	45.6	16.7658	45.6	18.7791	45.6	73.643	45.6	68.6125	45.7	171.023	45.7	152.665
45.7	11.7061	45.7	15.8471	45.7	31.8495	45.7	30.0893	45.7	16.8018	45.7	18.8198	45.7	73.7611	45.7	68.7367	45.8	171.356	45.8	152.971
45.8	11.737	45.8	15.8811	45.8	31.9268	45.8	30.1524	45.8	16.833	45.8	18.8604	45.8	73.8823	45.8	68.8609	45.9	171.679	45.9	153.278
45.9	11.7767	45.9	15.9152	45.9	32.001	45.9	30.2155	45.9	16.8577	45.9	18.9011	45.9	74.01	45.9	68.9849	46	172.015	46	153.584
46	11.8097	46	15.9492	46	32.0687	46	30.2785	46	16.898	46	18.9417	46	74.1292	46	69.1089	46.1	172.35	46.1	153.89
46.1	11.8349	46.1	15.9832	46.1	32.1291	46.1	30.3416	46.1	16.9386	46.1	18.9824	46.1	74.2498	46.1	69.2327	46.2	172.667	46.2	154.196
46.2	11.8637	46.2	16.0172	46.2	32.1897	46.2	30.4046	46.2	16.9867	46.2	19.023	46.2	74.3689	46.2	69.3564	46.3	172.991	46.3	154.502
46.3	11.889	46.3	16.0512	46.3	32.2518	46.3	30.4676	46.3	17.0266	46.3	19.0636	46.3	74.4848	46.3	69.48	46.4	173.323	46.4	154.808
46.4	11.9178	46.4	16.0852	46.4	32.3157	46.4	30.5306	46.4	17.0647	46.4	19.1043	46.4	74.6068	46.4	69.6036	46.5	173.656	46.5	155.114
46.5	11.9471	46.5	16.1192	46.5	32.3776	46.5	30.5936	46.5	17.0984	46.5	19.1449	46.5	74.7279	46.5	69.727	46.6	173.983	46.6	155.419
46.6	11.9749	46.6	16.1532	46.6	32.4432	46.6	30.6566	46.6	17.1409	46.6	19.1856	46.6	74.8448	46.6	69.8503	46.7	174.311	46.7	155.725
46.7	12.0054	46.7	16.1871	46.7	32.5097	46.7	30.7196	46.7	17.1885	46.7	19.2262	46.7	74.9554	46.7	69.9735	46.8	174.648	46.8	156.03
46.8	12.0341	46.8	16.2211	46.8	32.5738	46.8	30.7826	46.8	17.2298	46.8	19.2668	46.8	75.0734	46.8	70.0966	46.9	174.977	46.9	156.335
46.9	12.0682	46.9	16.2551	46.9	32.6386	46.9	30.8455	46.9	17.2721	46.9	19.3074	46.9	75.185	46.9	70.2196	47	175.307	47	156.641
47	12.0959	47	16.2891	47	32.7027	47	30.9085	47	17.3	47	19.3481	47	75.2982	47	70.3425	47.1	175.631	47.1	156.946
47.1	12.1249	47.1	16.323	47.1	32.7706	47.1	30.9714	47.1	17.3339	47.1	19.3887	47.1	75.4173	47.1	70.4653	47.2	175.948	47.2	157.25
47.2	12.1526	47.2	16.357	47.2	32.8414	47.2	31.0343	47.2	17.3664	47.2	19.4293	47.2	75.5385	47.2	70.588	47.3	176.275	47.3	157.555
47.3	12.1852	47.3	16.391	47.3	32.908	47.3	31.0972	47.3	17.4028	47.3	19.4699	47.3	75.6551	47.3	70.7106	47.4	176.608	47.4	157.86
47.4	12.2155	47.4	16.4249	47.4	32.9749	47.4	31.1601	47.4	17.4424	47.4	19.5105	47.4	75.7706	47.4	70.8331	47.5	176.938	47.5	158.164
47.5	12.2477	47.5	16.4589	47.5	33.0404	47.5	31.223	47.5	17.4811	47.5	19.5511	47.5	75.8866	47.5	70.9555	47.6	177.261	47.6	158.469
47.6	12.2812	47.6	16.4929	47.6	33.1123	47.6	31.2858	47.6	17.5182	47.6	19.5917	47.6	76.0107	47.6	71.0778	47.7	177.575	47.7	158.773
47.7	12.3156	47.7	16.5268	47.7	33.1857	47.7	31.3487	47.7	17.5542	47.7	19.6323	47.7	76.1379	47.7	71.2	47.8	177.884	47.8	159.077
47.8	12.3454	47.8	16.5608	47.8	33.2535	47.8	31.4115	47.8	17.5881	47.8	19.6729	47.8	76.2637	47.8	71.3221	47.9	178.206	47.9	159.382
47.9	12.3821	47.9	16.5947	47.9	33.3195	47.9	31.4743	47.9	17.6292	47.9	19.7135	47.9	76.3867	47.9	71.4441	48	178.536	48	159.686
48	12.4185	48	16.6287	48	33.3845	48	31.5371	48	17.6658	48	19.7541	48	76.5087	48	71.5659	48.1	178.872	48.1	159.989
48.1	12.449	48.1	16.6626	48.1	33.4508	48.1	31.5999	48.1	17.7017	48.1	19.7947	48.1	76.6227	48.1	71.6877	48.2	179.211	48.2	160.293
48.2	12.4833	48.2	16.6965	48.2	33.5204	48.2	31.6627	48.2	17.7387	48.2	19.8353	48.2	76.7388	48.2	71.8094	48.3	179.543	48.3	160.597
48.3	12.5101	48.3	16.7305	48.3	33.5811	48.3	31.7255	48.3	17.772	48.3	19.8759	48.3	76.8583	48.3	71.931	48.4	179.869	48.4	160.9
48.4	12.5399	48.4	16.7644	48.4	33.6453	48.4	31.7883	48.4	17.8074	48.4	19.9165	48.4	76.976	48.4	72.0524	48.5	180.194	48.5	161.204
48.5	12.5688	48.5	16.7983	48.5	33.7133	48.5	31.851	48.5	17.8474	48.5	19.9571	48.5	77.0873	48.5	72.1738	48.6	180.516	48.6	161.507
48.6	12.6041	48.6	16.8323	48.6	33.781	48.6	31.9138	48.6	17.8837	48.6	19.9977	48.6	77.2017	48.6	72.2951	48.7	180.839	48.7	161.81
48.7	12.6333	48.7	16.8662	48.7	33.8445	48.7	31.9765	48.7	17.9206	48.7	20.0382	48.7	77.3228	48.7	72.4163	48.8	181.163	48.8	162.113
48.8	12.665	48.8	16.9001	48.8	33.9129	48.8	32.0392	48.8	17.9558	48.8	20.0788	48.8	77.4403	48.8	72.5373	48.9	181.492	48.9	162.416
48.9	12.6972	48.9	16.934	48.9	33.9744	48.9	32.1019	48.9	17.9906	48.9	20.1194	48.9	77.5471	48.9	72.6583	49	181.813	49	162.719
49	12.725	49	16.9679	49	34.0391	49	32.1646	49	18.0315	49	20.16	49	77.653	49	72.7792	49.1	182.126	49.1	163.022
49.1	12.7549	49.1	17.0018	49.1	34.1088	49.1	32.2273	49.1	18.0692	49.1	20.2005	49.1	77.7638	49.1	72.8999	49.2	182.43	49.2	163.324
49.2	12.7845	49.2	17.0357	49.2	34.1716	49.2	32.29	49.2	18.1057	49.2	20.2411	49.2	77.8735	49.2	73.0206	49.3	182.742	49.3	163.627
49.3	12.8143	49.3	17.0696	49.3	34.2317	49.3	32.3526	49.3	18.141	49.3	20.2816	49.3	77.989	49.3	73.1411	49.4	183.063	49.4	163.929
49.4	12.8425	49.4	17.1035	49.4	34.2982	49.4	32.4153	49.4	18.1695	49.4	20.3222	49.4	78.1074	49.4	73.2616	49.5	183.388	49.5	164.231
49.5	12.87	49.5	17.1374	49.5	34.3694	49.5	32.4779	49.5	18.2066	49.5	20.3628	49.5	78.223	49.5	73.382	49.6	183.709	49.6	164.534
49.6	12.895	49.6	17.1713	49.6	34.4307	49.6	32.5405	49.6	18.2477	49.6	20.4033	49.6	78.3395	49.6	73.5022	49.7	184.033	49.7	164.836
49.7	12.9224	49.7	17.2052	49.7	34.5037	49.7	32.6031	49.7	18.2839	49.7	20.4439	49.7	78.4512	49.7	73.6224	49.8	184.363	49.8	165.138
49.8	12.9495	49.8	17.2391	49.8	34.5688	49.8	32.6657	49.8	18.323	49.8	20.4844	49.8	78.5674	49.8	73.7424	49.9	184.688	49.9	165.439
49.9	12.977	49.9	17.273	49.9	34.6318	49.9	32.7283	49.9	18.3609	49.9	20.525	49.9	78.6774	49.9	73.8624	50	185.012	50	165.741
50	13.0032	50	17.3069	50	34.7014	50	32.7909	50	18.3983	50	20.5655	50	78.7866	50	73.9823	50.1	185.341	50.1	166.043
50.1	13.032	50.1	17.3407	50.1	34.7751	50.1	32.8534	50.1	18.4292	50.1	20.606	50.1	78.9036	50.1	74.102	50.2	185.676	50.2	166.344
50.2	13.061	50.2	17.3746	50.2	34.8356	50.2	32.916	50.2	18.4676	50.2	20.6466	50.2	79.0087	50.2	74.2217	50.3	186.007	50.3	166.645
50.3	13.0919	50.3	17.4085	50.3	34.9033	50.3	32.9785	50.3	18.5059	50.3	20.6871	50.3	79.1168	50.3	74.3412	50.4	186.338	50.4	166.947
50.4	13.1251	50.4	17.4424	50.4	34.982	50.4	33.041	50.4	18.5488	50.4	20.7277	50.4	79.2286	50.4	74.4607	50.5	186.665	50.5	167.248
50.5	13.1543	50.5	17.4762	50.5	35.0544	50.5	33.1035	50.5	18.5853	50.5	20.7682	50.5	79.3402	50.5	74.58	50.6	186.977	50.6	167.549
50.6	13.1854	50.6	17.5101	50.6	35.1244	50.6	33.166	50.6	18.6195	50.6	20.8087	50.6	79.4544	50.6	74.6993	50.7	187.294	50.7	167.85
50.7	13.2194	50.7	17.5439	50.7	35.1961	50.7	33.2285	50.7	18.6635	50.7	20.8492	50.7	79.5733	50.7	74.8184	50.8	187.615	50.8	168.15
50.8	13.2576	50.8	17.5778	50.8	35.2585	50.8	33.291	50.8	18.7005	50.8	20.8898	50.8	79.687	50.8	74.9375	50.9	187.941	50.9	168.451
50.9	13.2928	50.9	17.6116	50.9	35.3247	50.9	33.3534	50.9	18.7303	50.9	20.9303	50.9	79.8066	50.9	75.0565	51	188.268	51	168.752
51	13.3202	51	17.6455	51	35.394	51	33.4159	51	18.7645	51	20.9708	51	79.9262	51	75.1753	51.1	188.596	51.1	169.052
51.1	13.3555	51.1	17.6793	51.1	35.4611	51.1	33.4783	51.1	18.8002	51.1	21.0113	51.1	80.0398	51.1	75.2941	51.2	188.924	51.2	169.352
51.2	13.3866	51.2	17.7132	51.2	35.5238	51.2	33.5407	51.2	18.8347	51.2	21.0518	51.2	80.1422	51.2	75.4127	51.3	189.24	51.3	169.652
51.3	13.409	51.3	17.747	51.3	35.5881	51.3	33.6031	51.3	18.8719	51.3	21.0923	51.3	80.2521	51.3	75.5313	51.4	189.555	51.4	169.953
51.4	13.4331	51.4	17.7809	51.4	35.652	51.4	33.6655	51.4	18.907	51.4	21.1328	51.4	80.3699	51.4	75.6497	51.5	189.866	51.5	170.252
51.5	13.4675	51.5	17.8147	51.5	35.7219	51.5	33.7279	51.5	18.9421	51.5	21.1733	51.5	80.4819	51.5	75.7681	51.6	190.185	51.6	170.552
51.6	13.5039	51.6	17.8485	51.6	35.793	51.6	33.7903	51.6	18.9801	51.6	21.2138	51.6	80.5925	51.6	75.8864	51.7	190.507	51.7	170.852
51.7	13.5291	51.7	17.8823	51.7	35.866	51.7	33.8527	51.7	19.0159	51.7	21.2543	51.7	80.7007	51.7	76.0045	51.8	190.822	51.8	171.152
51.8	13.5597	51.8	17.9162	51.8	35.9458	51.8	33.915	51.8	19.0489	51.8	21.2948	51.8	80.8131	51.8	76.1226	51.9	191.135	51.9	171.451
51.9	13.5946	51.9	17.95	51.9	36.0178	51.9	33.9774	51.9	19.0851	51.9	21.3353	51.9	80.924	51.9	76.2405	52	191.448	52	171.751
52	13.6224	52	17.9838	52	36.0853	52	34.0397	52	19.123	52	21.3758	52	81.0394	52	76.3584	52.1	191.764	52.1	172.05
52.1	13.6513	52.1	18.0176	52.1	36.1558	52.1	34.102	52.1	19.155	52.1	21.4163	52.1	81.1493	52.1	76.4762	52.2	192.079	52.2	172.349
52.2	13.6793	52.2	18.0514	52.2	36.2256	52.2	34.1643	52.2	19.1927	52.2	21.4568	52.2	81.2619	52.2	76.5938	52.3	192.39	52.3	172.648
52.3	13.7107	52.3	18.0852	52.3	36.2902	52.3	34.2266	52.3	19.2289	52.3	21.4973	52.3	81.3761	52.3	76.7114	52.4	192.707	52.4	172.947
52.4	13.7393	52.4	18.119	52.4	36.3634	52.4	34.2889	52.4	19.2665	52.4	21.5377	52.4	81.4921	52.4	76.8289	52.5	193.019	52.5	173.246
52.5	13.7685	52.5	18.1528	52.5	36.4371	52.5	34.3511	52.5	19.3026	52.5	21.5782	52.5	81.6025	52.5	76.9462	52.6	193.333	52.6	173.545
52.6	13.7922	52.6	18.1866	52.6	36.5068	52.6	34.4134	52.6	19.3471	52.6	21.6187	52.6	81.7145	52.6	77.0635	52.7	193.646	52.7	173.843
52.7	13.8196	52.7	18.2204	52.7	36.5775	52.7	34.4756	52.7	19.3832	52.7	21.6592	52.7	81.8212	52.7	77.1807	52.8	193.963	52.8	174.142
52.8	13.846	52.8	18.2542	52.8	36.6504	52.8	34.5378	52.8	19.4194	52.8	21.6996	52.8	81.933	52.8	77.2977	52.9	194.279	52.9	174.44
52.9	13.872	52.9	18.288	52.9	36.7145	52.9	34.6001	52.9	19.4579	52.9	21.7401	52.9	82.0473	52.9	77.4147	53	194.592	53	174.738
53	13.9006	53	18.3218	53	36.7784	53	34.6623	53	19.4949	53	21.7805	53	82.1498	53	77.5316	53.1	194.905	53.1	175.036
53.1	13.9302	53.1	18.3556	53.1	36.8477	53.1	34.7245	53.1	19.5306	53.1	21.821	53.1	82.2597	53.1	77.6484	53.2	195.216	53.2	175.334
53.2	13.9635	53.2	18.3893	53.2	36.9182	53.2	34.7866	53.2	19.5629	53.2	21.8615	53.2	82.3708	53.2	77.7651	53.3	195.535	53.3	175.632
53.3	13.9938	53.3	18.4231	53.3	36.9846	53.3	34.8488	53.3	19.598	53.3	21.9019	53.3	82.4796	53.3	77.8816	53.4	195.846	53.4	175.93
53.4	14.0248	53.4	18.4569	53.4	37.0496	53.4	34.911	53.4	19.6329	53.4	21.9424	53.4	82.588	53.4	77.9981	53.5	196.158	53.5	176.228
53.5	14.054	53.5	18.4907	53.5	37.1171	53.5	34.9731	53.5	19.6682	53.5	21.9828	53.5	82.6982	53.5	78.1145	53.6	196.482	53.6	176.525
53.6	14.0811	53.6	18.5244	53.6	37.1797	53.6	35.0352	53.6	19.7025	53.6	22.0233	53.6	82.8073	53.6	78.2308	53.7	196.799	53.7	176.823
53.7	14.1142	53.7	18.5582	53.7	37.2386	53.7	35.0973	53.7	19.7434	53.7	22.0637	53.7	82.914	53.7	78.347	53.8	197.115	53.8	177.12
53.8	14.1447	53.8	18.5919	53.8	37.3059	53.8	35.1595	53.8	19.7834	53.8	22.1042	53.8	83.021	53.8	78.4631	53.9	197.444	53.9	177.417
53.9	14.1752	53.9	18.6257	53.9	37.376	53.9	35.2215	53.9	19.8178	53.9	22.1446	53.9	83.1325	53.9	78.5791	54	197.768	54	177.715
54	14.2059	54	18.6594	54	37.4418	54	35.2836	54	19.8573	54	22.185	54	83.2414	54	78.695	54.1	198.081	54.1	178.012
54.1	14.236	54.1	18.6932	54.1	37.5067	54.1	35.3457	54.1	19.8984	54.1	22.2255	54.1	83.3481	54.1	78.8108	54.2	198.399	54.2	178.309
54.2	14.263	54.2	18.7269	54.2	37.5721	54.2	35.4078	54.2	19.936	54.2	22.2659	54.2	83.4597	54.2	78.9265	54.3	198.717	54.3	178.605
54.3	14.2855	54.3	18.7607	54.3	37.6363	54.3	35.4698	54.3	19.9764	54.3	22.3063	54.3	83.5705	54.3	79.0421	54.4	199.027	54.4	178.902
54.4	14.317	54.4	18.7944	54.4	37.6987	54.4	35.5318	54.4	20.019	54.4	22.3467	54.4	83.6837	54.4	79.1576	54.5	199.345	54.5	179.199
54.5	14.3492	54.5	18.8282	54.5	37.7694	54.5	35.5939	54.5	20.0554	54.5	22.3872	54.5	83.7926	54.5	79.273	54.6	199.672	54.6	179.495
54.6	14.3835	54.6	18.8619	54.6	37.8383	54.6	35.6559	54.6	20.0946	54.6	22.4276	54.6	83.8933	54.6	79.3884	54.7	199.991	54.7	179.791
54.7	14.4131	54.7	18.8956	54.7	37.9034	54.7	35.7179	54.7	20.1312	54.7	22.468	54.7	84.0001	54.7	79.5036	54.8	200.298	54.8	180.088
54.8	14.4454	54.8	18.9293	54.8	37.9712	54.8	35.7799	54.8	20.1688	54.8	22.5084	54.8	84.1072	54.8	79.6187	54.9	200.607	54.9	180.384
54.9	14.4742	54.9	18.9631	54.9	38.0365	54.9	35.8418	54.9	20.2069	54.9	22.5488	54.9	84.2189	54.9	79.7337	55	200.915	55	180.68
55	14.5099	55	18.9968	55	38.1048	55	35.9038	55	20.2443	55	22.5892	55	84.3306	55	79.8487	55.1	201.228	55.1	180.976
55.1	14.5386	55.1	19.0305	55.1	38.1761	55.1	35.9657	55.1	20.277	55.1	22.6296	55.1	84.4411	55.1	79.9635	55.2	201.538	55.2	181.271
55.2	14.5682	55.2	19.0642	55.2	38.2404	55.2	36.0277	55.2	20.3139	55.2	22.6701	55.2	84.5482	55.2	80.0782	55.3	201.85	55.3	181.567
55.3	14.6016	55.3	19.0979	55.3	38.3032	55.3	36.0896	55.3	20.3447	55.3	22.7105	55.3	84.6569	55.3	80.1929	55.4	202.166	55.4	181.863
55.4	14.6385	55.4	19.1316	55.4	38.3755	55.4	36.1515	55.4	20.3831	55.4	22.7509	55.4	84.7631	55.4	80.3074	55.5	202.476	55.5	182.158
55.5	14.6641	55.5	19.1653	55.5	38.4389	55.5	36.2134	55.5	20.4211	55.5	22.7912	55.5	84.8688	55.5	80.4218	55.6	202.783	55.6	182.453
55.6	14.6923	55.6	19.199	55.6	38.5035	55.6	36.2753	55.6	20.4554	55.6	22.8316	55.6	84.974	55.6	80.5362	55.7	203.085	55.7	182.749
55.7	14.7234	55.7	19.2327	55.7	38.576	55.7	36.3372	55.7	20.4899	55.7	22.872	55.7	85.078	55.7	80.6504	55.8	203.384	55.8	183.044
55.8	14.7533	55.8	19.2664	55.8	38.6389	55.8	36.399	55.8	20.5275	55.8	22.9124	55.8	85.185	55.8	80.7646	55.9	203.705	55.9	183.339
55.9	14.7827	55.9	19.3001	55.9	38.7055	55.9	36.4609	55.9	20.5651	55.9	22.9528	55.9	85.2896	55.9	80.8787	56	204.03	56	183.633
56	14.8146	56	19.3338	56	38.7707	56	36.5227	56	20.5991	56	22.9932	56	85.3959	56	80.9926	56.1	204.34	56.1	183.928
56.1	14.8466	56.1	19.3675	56.1	38.8365	56.1	36.5846	56.1	20.6394	56.1	23.0336	56.1	85.5004	56.1	81.1065	56.2	204.649	56.2	184.223
56.2	14.8779	56.2	19.4012	56.2	38.9024	56.2	36.6464	56.2	20.68	56.2	23.0739	56.2	85.6029	56.2	81.2203	56.3	204.962	56.3	184.517
56.3	14.9103	56.3	19.4348	56.3	38.9728	56.3	36.7082	56.3	20.7191	56.3	23.1143	56.3	85.7078	56.3	81.334	56.4	205.274	56.4	184.812
56.4	14.9454	56.4	19.4685	56.4	39.0407	56.4	36.77	56.4	20.7581	56.4	23.1547	56.4	85.8172	56.4	81.4475	56.5	205.586	56.5	185.106
56.5	14.979	56.5	19.5022	56.5	39.1126	56.5	36.8318	56.5	20.8044	56.5	23.1951	56.5	85.9296	56.5	81.561	56.6	205.903	56.6	185.4
56.6	15.0089	56.6	19.5359	56.6	39.175	56.6	36.8935	56.6	20.8329	56.6	23.2354	56.6	86.0396	56.6	81.6744	56.7	206.224	56.7	185.694
56.7	15.0338	56.7	19.5695	56.7	39.2313	56.7	36.9553	56.7	20.8547	56.7	23.2758	56.7	86.1529	56.7	81.7877	56.8	206.539	56.8	185.988
56.8	15.0593	56.8	19.6032	56.8	39.2959	56.8	37.017	56.8	20.8899	56.8	23.3162	56.8	86.2606	56.8	81.9009	56.9	206.85	56.9	186.282
56.9	15.0849	56.9	19.6369	56.9	39.3658	56.9	37.0788	56.9	20.9218	56.9	23.3565	56.9	86.3647	56.9	82.014	57	207.152	57	186.576
57	15.1201	57	19.6705	57	39.4369	57	37.1405	57	20.952	57	23.3969	57	86.468	57	82.127	57.1	207.453	57.1	186.87
57.1	15.1498	57.1	19.7042	57.1	39.5058	57.1	37.2022	57.1	20.9839	57.1	23.4372	57.1	86.5727	57.1	82.2399	57.2	207.77	57.2	187.163
57.2	15.1885	57.2	19.7378	57.2	39.5748	57.2	37.2639	57.2	21.0171	57.2	23.4776	57.2	86.681	57.2	82.3528	57.3	208.074	57.3	187.457
57.3	15.2142	57.3	19.7715	57.3	39.6452	57.3	37.3256	57.3	21.0532	57.3	23.5179	57.3	86.7924	57.3	82.4655	57.4	208.381	57.4	187.75
57.4	15.2499	57.4	19.8051	57.4	39.7271	57.4	37.3872	57.4	21.0936	57.4	23.5583	57.4	86.8983	57.4	82.5781	57.5	208.686	57.5	188.043
57.5	15.2804	57.5	19.8387	57.5	39.7935	57.5	37.4489	57.5	21.1303	57.5	23.5986	57.5	87.0071	57.5	82.6907	57.6	208.979	57.6	188.336
57.6	15.3096	57.6	19.8724	57.6	39.8564	57.6	37.5105	57.6	21.1703	57.6	23.6389	57.6	87.1149	57.6	82.8031	57.7	209.276	57.7	188.629
57.7	15.3405	57.7	19.906	57.7	39.9154	57.7	37.5722	57.7	21.1978	57.7	23.6793	57.7	87.2146	57.7	82.9154	57.8	209.578	57.8	188.922
57.8	15.3693	57.8	19.9396	57.8	39.9851	57.8	37.6338	57.8	21.2303	57.8	23.7196	57.8	87.3263	57.8	83.0277	57.9	209.88	57.9	189.215
57.9	15.4014	57.9	19.9733	57.9	40.0639	57.9	37.6954	57.9	21.2656	57.9	23.76	57.9	87.4378	57.9	83.1399	58	210.179	58	189.507
58	15.4372	58	20.0069	58	40.1408	58	37.757	58	21.3053	58	23.8003	58	87.536	58	83.2519	58.1	210.488	58.1	189.8
58.1	15.465	58.1	20.0405	58.1	40.2139	58.1	37.8186	58.1	21.3422	58.1	23.8406	58.1	87.6592	58.1	83.3639	58.2	210.798	58.2	190.092
58.2	15.5029	58.2	20.0741	58.2	40.2941	58.2	37.8802	58.2	21.3912	58.2	23.8809	58.2	87.7696	58.2	83.4758	58.3	211.111	58.3	190.385
58.3	15.5308	58.3	20.1077	58.3	40.3622	58.3	37.9417	58.3	21.4283	58.3	23.9213	58.3	87.8767	58.3	83.5875	58.4	211.422	58.4	190.677
58.4	15.5608	58.4	20.1414	58.4	40.4269	58.4	38.0033	58.4	21.4502	58.4	23.9616	58.4	87.9917	58.4	83.6992	58.5	211.734	58.5	190.969
58.5	15.5935	58.5	20.175	58.5	40.4924	58.5	38.0648	58.5	21.4833	58.5	24.0019	58.5	88.1068	58.5	83.8108	58.6	212.038	58.6	191.261
58.6	15.6346	58.6	20.2086	58.6	40.5593	58.6	38.1264	58.6	21.5016	58.6	24.0422	58.6	88.2177	58.6	83.9223	58.7	212.35	58.7	191.553
58.7	15.6521	58.7	20.2422	58.7	40.6215	58.7	38.1879	58.7	21.5352	58.7	24.0825	58.7	88.3312	58.7	84.0337	58.8	212.667	58.8	191.845
58.8	15.6827	58.8	20.2758	58.8	40.6901	58.8	38.2494	58.8	21.5596	58.8	24.1228	58.8	88.4364	58.8	84.145	58.9	212.969	58.9	192.136
58.9	15.6952	58.9	20.3094	58.9	40.7299	58.9	38.3109	58.9	21.5782	58.9	24.1631	58.9	88.5319	58.9	84.2562	59	213.28	59	192.428
59	15.7076	59	20.3429	59	40.7797	59	38.3723	59	21.5879	59	24.2034	59	88.6241	59	84.3674	59.1	213.595	59.1	192.719
59.1	15.7076	59.1	20.3765	59.1	40.9072	59.1	38.4338	59.1	21.6466	59.1	24.2437	59.1	88.5412	59.1	84.4784	59.2	213.917	59.2	193.01
59.2	15.812	59.2	20.4101	59.2	40.9773	59.2	38.4953	59.2	21.6751	59.2	24.284	59.2	88.5319	59.2	84.5893	59.3		59.3	193.302
59.3		59.3	20.4437	59.3		59.3	38.5567	59.3		59.3	24.3243	59.3		59.3	84.7001	59.4		59.4	193.593
59.4		59.4	20.4773	59.4		59.4	38.6181	59.4		59.4	24.3646	59.4		59.4	84.8109	59.5		59.5	193.884
59.5		59.5	20.5109	59.5		59.5	38.6796	59.5		59.5	24.4049	59.5		59.5	84.9215	59.6		59.6	194.175
59.6		59.6	20.5444	59.6		59.6	38.741	59.6		59.6	24.4452	59.6		59.6	85.0321	59.7		59.7	194.465
59.7		59.7	20.578	59.7		59.7	38.8024	59.7		59.7	24.4855	59.7		59.7	85.1426	59.8		59.8	194.756
59.8		59.8	20.6116	59.8		59.8	38.8637	59.8		59.8	24.5258	59.8		59.8	85.2529	59.9		59.9	195.046
59.9		59.9	20.6451	59.9		59.9	38.9251	59.9		59.9	24.566	59.9		59.9	85.3632	60		60	195.046
60		60	20.6787	60		60	38.9865	60		60	24.6063	60		60	85.4734	60.1		60.1	195
60.1		60.1	20.6787	60.1		60.1	38.9865	60.1		60.1	24.6063	60.1		60.1	85.4734	60.2		60.2	194.954
60.2		60.2	20.6771	60.2		60.2	38.9824	60.2		60.2	24.6054	60.2		60.2	85.4099	60.3		60.3	194.908
60.3		60.3	20.6754	60.3		60.3	38.9784	60.3		60.3	24.6045	60.3		60.3	85.3465	60.4		60.4	194.862
60.4		60.4	20.6738	60.4		60.4	38.9744	60.4		60.4	24.6035	60.4		60.4	85.2831	60.5		60.5	194.816
60.5		60.5	20.6722	60.5		60.5	38.9703	60.5		60.5	24.6026	60.5		60.5	85.2198	60.6		60.6	194.77
60.6		60.6	20.6705	60.6		60.6	38.9663	60.6		60.6	24.6017	60.6		60.6	85.1565	60.7		60.7	194.724
60.7		60.7	20.6689	60.7		60.7	38.9622	60.7		60.7	24.6008	60.7		60.7	85.0933	60.8		60.8	194.678
60.8		60.8	20.6673	60.8		60.8	38.9582	60.8		60.8	24.5999	60.8		60.8	85.0301	60.9		60.9	194.632
60.9		60.9	20.6656	60.9		60.9	38.9542	60.9		60.9	24.5989	60.9		60.9	84.967	61		61	194.587
61		61	20.664	61		61	38.9501	61		61	24.598	61		61	84.9039	61.1		61.1	194.541
61.1		61.1	20.6624	61.1		61.1	38.9461	61.1		61.1	24.5971	61.1		61.1	84.8409	61.2		61.2	194.495
61.2		61.2	20.6607	61.2		61.2	38.9421	61.2		61.2	24.5962	61.2		61.2	84.7779	61.3		61.3	194.449
61.3		61.3	20.6591	61.3		61.3	38.938	61.3		61.3	24.5952	61.3		61.3	84.7149	61.4		61.4	194.403
61.4		61.4	20.6575	61.4		61.4	38.934	61.4		61.4	24.5943	61.4		61.4	84.652	61.5		61.5	194.357
61.5		61.5	20.6558	61.5		61.5	38.93	61.5		61.5	24.5934	61.5		61.5	84.5892	61.6		61.6	194.311
61.6		61.6	20.6542	61.6		61.6	38.9259	61.6		61.6	24.5925	61.6		61.6	84.5264	61.7		61.7	194.265
61.7		61.7	20.6526	61.7		61.7	38.9219	61.7		61.7	24.5916	61.7		61.7	84.4636	61.8	218.288	61.8	194.219
61.8	16.0873	61.8	20.6509	61.8	42.4287	61.8	38.9179	61.8	22.5682	61.8	24.5906	61.8	88.0437	61.8	84.4009	61.9	218.304	61.9	194.174
61.9	16.0873	61.9	20.6493	61.9	42.4515	61.9	38.9138	61.9	22.5437	61.9	24.5897	61.9	88.0975	61.9	84.3383	62	218.305	62	194.128
62	16.0624	62	20.6477	62	42.7916	62	38.9098	62	22.5242	62	24.5888	62	88.1109	62	84.2757	62.1	218.304	62.1	194.082
62.1	16.0619	62.1	20.646	62.1	42.8891	62.1	38.9058	62.1	22.5006	62.1	24.5879	62.1	88.1299	62.1	84.2131	62.2	218.304	62.2	194.036
62.2	16.038	62.2	20.6444	62.2	43.0501	62.2	38.9017	62.2	22.4687	62.2	24.5869	62.2	88.1299	62.2	84.1506	62.3	218.279	62.3	193.99
62.3	16.0285	62.3	20.6428	62.3	43.1119	62.3	38.8977	62.3	22.4687	62.3	24.586	62.3	88.1299	62.3	84.0881	62.4	218.267	62.4	193.944
62.4	16.0285	62.4	20.6411	62.4	43.2982	62.4	38.8937	62.4	22.5006	62.4	24.5851	62.4	88.0975	62.4	84.0257	62.5	218.235	62.5	193.899
62.5	16.0285	62.5	20.6395	62.5	43.4607	62.5	38.8897	62.5	22.4379	62.5	24.5842	62.5	88.0437	62.5	83.9633	62.6	218.213	62.6	193.853
62.6	16.0434	62.6	20.6379	62.6	43.4999	62.6	38.8856	62.6	22.4709	62.6	24.5833	62.6	87.9357	62.6	83.901	62.7	218.144	62.7	193.807
62.7	16.0427	62.7	20.6362	62.7	43.5091	62.7	38.8816	62.7	22.3839	62.7	24.5823	62.7	87.7961	62.7	83.8388	62.8	218.047	62.8	193.761
62.8	16.0677	62.8	20.6346	62.8	43.5339	62.8	38.8776	62.8	22.4573	62.8	24.5814	62.8	87.6322	62.8	83.7765	62.9	217.984	62.9	193.716
62.9	16.0669	62.9	20.633	62.9	43.5392	62.9	38.8735	62.9	22.4448	62.9	24.5805	62.9	87.5175	62.9	83.7143	63	217.937	63	193.67
63	16.1037	63	20.6313	63	43.5451	63	38.8695	63	22.4694	63	24.5796	63	87.4814	63	83.6522	63.1	217.826	63.1	193.624
63.1	16.1044	63.1	20.6297	63.1	43.5857	63.1	38.8655	63.1	22.496	63.1	24.5787	63.1	87.4295	63.1	83.5901	63.2	217.772	63.2	193.578
63.2	16.1038	63.2	20.6281	63.2	43.654	63.2	38.8615	63.2	22.4878	63.2	24.5777	63.2	87.3444	63.2	83.5281	63.3	217.693	63.3	193.533
63.3	16.1292	63.3	20.6265	63.3	43.6319	63.3	38.8574	63.3	22.483	63.3	24.5768	63.3	87.2218	63.3	83.4661	63.4	217.634	63.4	193.487
63.4	16.1406	63.4	20.6248	63.4	43.6372	63.4	38.8534	63.4	22.49	63.4	24.5759	63.4	87.1304	63.4	83.4042	63.5	217.548	63.5	193.441
63.5	16.1453	63.5	20.6232	63.5	43.6466	63.5	38.8494	63.5	22.4779	63.5	24.575	63.5	87.0318	63.5	83.3423	63.6	217.491	63.6	193.396
63.6	16.1518	63.6	20.6216	63.6	43.6601	63.6	38.8454	63.6	22.4912	63.6	24.574	63.6	86.9333	63.6	83.2804	63.7	217.391	63.7	193.35
63.7	16.1659	63.7	20.6199	63.7	43.6626	63.7	38.8413	63.7	22.4732	63.7	24.5731	63.7	86.8297	63.7	83.2186	63.8	217.328	63.8	193.304
63.8	16.1626	63.8	20.6183	63.8	43.6578	63.8	38.8373	63.8	22.5171	63.8	24.5722	63.8	86.7274	63.8	83.1569	63.9	217.249	63.9	193.259
63.9	16.1628	63.9	20.6167	63.9	43.6406	63.9	38.8333	63.9	22.5149	63.9	24.5713	63.9	86.6613	63.9	83.0952	64	217.162	64	193.213
64	16.1711	64	20.615	64	43.6278	64	38.8293	64	22.5593	64	24.5704	64	86.5808	64	83.0335	64.1	217.096	64.1	193.168
64.1	16.1937	64.1	20.6134	64.1	43.6383	64.1	38.8252	64.1	22.5636	64.1	24.5694	64.1	86.4832	64.1	82.9719	64.2	217.042	64.2	193.122
64.2	16.191	64.2	20.6118	64.2	43.6451	64.2	38.8212	64.2	22.5676	64.2	24.5685	64.2	86.388	64.2	82.9103	64.3	216.968	64.3	193.076
64.3	16.1762	64.3	20.6102	64.3	43.6186	64.3	38.8172	64.3	22.5479	64.3	24.5676	64.3	86.3051	64.3	82.8488	64.4	216.912	64.4	193.031
64.4	16.1996	64.4	20.6085	64.4	43.6079	64.4	38.8132	64.4	22.5672	64.4	24.5667	64.4	86.2408	64.4	82.7873	64.5	216.843	64.5	192.985
64.5	16.1968	64.5	20.6069	64.5	43.6152	64.5	38.8092	64.5	22.5628	64.5	24.5658	64.5	86.139	64.5	82.7259	64.6	216.778	64.6	192.94
64.6	16.1997	64.6	20.6053	64.6	43.6268	64.6	38.8051	64.6	22.5724	64.6	24.5648	64.6	86.0539	64.6	82.6645	64.7	216.701	64.7	192.894
64.7	16.202	64.7	20.6036	64.7	43.5976	64.7	38.8011	64.7	22.5664	64.7	24.5639	64.7	85.9709	64.7	82.6032	64.8	216.623	64.8	192.849
64.8	16.2191	64.8	20.602	64.8	43.5883	64.8	38.7971	64.8	22.5817	64.8	24.563	64.8	85.8952	64.8	82.5419	64.9	216.56	64.9	192.803
64.9	16.2185	64.9	20.6004	64.9	43.5916	64.9	38.7931	64.9	22.5806	64.9	24.5621	64.9	85.7942	64.9	82.4807	65	216.504	65	192.758
65	16.218	65	20.5988	65	43.5828	65	38.7891	65	22.5778	65	24.5612	65	85.7185	65	82.4195	65.1	216.424	65.1	192.712
65.1	16.2197	65.1	20.5971	65.1	43.5694	65.1	38.785	65.1	22.5673	65.1	24.5602	65.1	85.6334	65.1	82.3583	65.2	216.353	65.2	192.667
65.2	16.2216	65.2	20.5955	65.2	43.5559	65.2	38.781	65.2	22.5787	65.2	24.5593	65.2	85.532	65.2	82.2972	65.3	216.285	65.3	192.621
65.3	16.2251	65.3	20.5939	65.3	43.5529	65.3	38.777	65.3	22.5789	65.3	24.5584	65.3	85.4471	65.3	82.2362	65.4	216.229	65.4	192.576
65.4	16.2277	65.4	20.5922	65.4	43.5457	65.4	38.773	65.4	22.5869	65.4	24.5575	65.4	85.3526	65.4	82.1752	65.5	216.142	65.5	192.53
65.5	16.2323	65.5	20.5906	65.5	43.5437	65.5	38.769	65.5	22.5846	65.5	24.5566	65.5	85.2552	65.5	82.1142	65.6	216.078	65.6	192.485
65.6	16.2335	65.6	20.589	65.6	43.5366	65.6	38.765	65.6	22.5919	65.6	24.5556	65.6	85.1625	65.6	82.0533	65.7	216.008	65.7	192.439
65.7	16.242	65.7	20.5874	65.7	43.532	65.7	38.7609	65.7	22.6036	65.7	24.5547	65.7	85.0697	65.7	81.9924	65.8	215.948	65.8	192.394
65.8	16.244	65.8	20.5857	65.8	43.5221	65.8	38.7569	65.8	22.6006	65.8	24.5538	65.8	84.9787	65.8	81.9316	65.9	215.874	65.9	192.348
65.9	16.2536	65.9	20.5841	65.9	43.5135	65.9	38.7529	65.9	22.5997	65.9	24.5529	65.9	84.8968	65.9	81.8709	66	215.812	66	192.303
66	16.262	66	20.5825	66	43.5089	66	38.7489	66	22.5963	66	24.5519	66	84.8084	66	81.8101	66.1	215.737	66.1	192.258
66.1	16.2668	66.1	20.5809	66.1	43.5086	66.1	38.7449	66.1	22.601	66.1	24.551	66.1	84.7266	66.1	81.7494	66.2	215.67	66.2	192.212
66.2	16.2722	66.2	20.5792	66.2	43.5093	66.2	38.7409	66.2	22.6086	66.2	24.5501	66.2	84.6378	66.2	81.6888	66.3	215.587	66.3	192.167
66.3	16.2737	66.3	20.5776	66.3	43.5113	66.3	38.7369	66.3	22.6131	66.3	24.5492	66.3	84.5456	66.3	81.6282	66.4	215.507	66.4	192.121
66.4	16.2694	66.4	20.576	66.4	43.5028	66.4	38.7328	66.4	22.6175	66.4	24.5483	66.4	84.4514	66.4	81.5677	66.5	215.449	66.5	192.076
66.5	16.2622	66.5	20.5744	66.5	43.496	66.5	38.7288	66.5	22.6168	66.5	24.5473	66.5	84.3772	66.5	81.5072	66.6	215.373	66.6	192.031
66.6	16.2648	66.6	20.5727	66.6	43.5027	66.6	38.7248	66.6	22.6193	66.6	24.5464	66.6	84.3023	66.6	81.4467	66.7	215.308	66.7	191.985
66.7	16.2691	66.7	20.5711	66.7	43.5015	66.7	38.7208	66.7	22.6278	66.7	24.5455	66.7	84.2105	66.7	81.3863	66.8	215.225	66.8	191.94
66.8	16.2686	66.8	20.5695	66.8	43.5046	66.8	38.7168	66.8	22.6266	66.8	24.5446	66.8	84.13	66.8	81.326	66.9	215.17	66.9	191.895
66.9	16.2691	66.9	20.5679	66.9	43.5012	66.9	38.7128	66.9	22.6303	66.9	24.5437	66.9	84.0516	66.9	81.2657	67	215.106	67	191.849
67	16.2705	67	20.5662	67	43.5024	67	38.7088	67	22.6405	67	24.5427	67	83.9708	67	81.2054	67.1	215.042	67.1	191.804
67.1	16.2747	67.1	20.5646	67.1	43.5008	67.1	38.7048	67.1	22.6398	67.1	24.5418	67.1	83.8833	67.1	81.1452	67.2	214.973	67.2	191.759
67.2	16.2791	67.2	20.563	67.2	43.486	67.2	38.7008	67.2	22.6428	67.2	24.5409	67.2	83.795	67.2	81.085	67.3	214.903	67.3	191.714
67.3	16.2805	67.3	20.5614	67.3	43.4737	67.3	38.6967	67.3	22.6558	67.3	24.54	67.3	83.6992	67.3	81.0249	67.4	214.837	67.4	191.668
67.4	16.2835	67.4	20.5597	67.4	43.4606	67.4	38.6927	67.4	22.6679	67.4	24.5391	67.4	83.6149	67.4	80.9648	67.5	214.76	67.5	191.623
67.5	16.2908	67.5	20.5581	67.5	43.4488	67.5	38.6887	67.5	22.6735	67.5	24.5381	67.5	83.5305	67.5	80.9048	67.6	214.677	67.6	191.578
67.6	16.2856	67.6	20.5565	67.6	43.4383	67.6	38.6847	67.6	22.6727	67.6	24.5372	67.6	83.4496	67.6	80.8448	67.7	214.602	67.7	191.533
67.7	16.2853	67.7	20.5549	67.7	43.4316	67.7	38.6807	67.7	22.6729	67.7	24.5363	67.7	83.3637	67.7	80.7848	67.8	214.526	67.8	191.487
67.8	16.2851	67.8	20.5532	67.8	43.4221	67.8	38.6767	67.8	22.6759	67.8	24.5354	67.8	83.2837	67.8	80.7249	67.9	214.457	67.9	191.442
67.9	16.2821	67.9	20.5516	67.9	43.4173	67.9	38.6727	67.9	22.6713	67.9	24.5345	67.9	83.1938	67.9	80.6651	68	214.394	68	191.397
68	16.2778	68	20.55	68	43.4046	68	38.6687	68	22.6695	68	24.5335	68	83.1156	68	80.6053	68.1	214.345	68.1	191.352
68.1	16.2809	68.1	20.5484	68.1	43.4021	68.1	38.6647	68.1	22.6655	68.1	24.5326	68.1	83.0373	68.1	80.5455	68.2	214.279	68.2	191.307
68.2	16.2822	68.2	20.5467	68.2	43.3867	68.2	38.6607	68.2	22.6658	68.2	24.5317	68.2	82.953	68.2	80.4858	68.3	214.223	68.3	191.262
68.3	16.2857	68.3	20.5451	68.3	43.3965	68.3	38.6567	68.3	22.6716	68.3	24.5308	68.3	82.8619	68.3	80.4261	68.4	214.155	68.4	191.216
68.4	16.293	68.4	20.5435	68.4	43.3908	68.4	38.6527	68.4	22.6737	68.4	24.5299	68.4	82.7651	68.4	80.3665	68.5	214.1	68.5	191.171
68.5	16.2963	68.5	20.5419	68.5	43.3927	68.5	38.6487	68.5	22.6804	68.5	24.5289	68.5	82.6708	68.5	80.3069	68.6	214.03	68.6	191.126
68.6	16.2939	68.6	20.5402	68.6	43.3881	68.6	38.6447	68.6	22.6734	68.6	24.528	68.6	82.568	68.6	80.2474	68.7	213.978	68.7	191.081
68.7	16.2963	68.7	20.5386	68.7	43.3827	68.7	38.6407	68.7	22.6684	68.7	24.5271	68.7	82.4693	68.7	80.1879	68.8	213.932	68.8	191.036
68.8	16.3035	68.8	20.537	68.8	43.3846	68.8	38.6367	68.8	22.6772	68.8	24.5262	68.8	82.3682	68.8	80.1284	68.9	213.877	68.9	190.991
68.9	16.305	68.9	20.5354	68.9	43.3854	68.9	38.6327	68.9	22.6839	68.9	24.5253	68.9	82.2805	68.9	80.069	69	213.823	69	190.946
69	16.3149	69	20.5337	69	43.3835	69	38.6287	69	22.6904	69	24.5244	69	82.1783	69	80.0097	69.1	213.76	69.1	190.901
69.1	16.3186	69.1	20.5321	69.1	43.3725	69.1	38.6247	69.1	22.6867	69.1	24.5234	69.1	82.0824	69.1	79.9504	69.2	213.713	69.2	190.856
69.2	16.3208	69.2	20.5305	69.2	43.3695	69.2	38.6207	69.2	22.6896	69.2	24.5225	69.2	81.9922	69.2	79.8911	69.3	213.665	69.3	190.81
69.3	16.3262	69.3	20.5289	69.3	43.3679	69.3	38.6167	69.3	22.691	69.3	24.5216	69.3	81.8978	69.3	79.8319	69.4	213.616	69.4	190.765
69.4	16.3336	69.4	20.5273	69.4	43.3569	69.4	38.6127	69.4	22.7055	69.4	24.5207	69.4	81.8145	69.4	79.7727	69.5	213.562	69.5	190.72
69.5	16.3262	69.5	20.5256	69.5	43.3604	69.5	38.6087	69.5	22.7015	69.5	24.5198	69.5	81.7251	69.5	79.7136	69.6	213.501	69.6	190.675
69.6	16.3344	69.6	20.524	69.6	43.3528	69.6	38.6047	69.6	22.708	69.6	24.5188	69.6	81.6444	69.6	79.6545	69.7	213.456	69.7	190.63
69.7	16.3438	69.7	20.5224	69.7	43.3443	69.7	38.6007	69.7	22.7202	69.7	24.5179	69.7	81.5593	69.7	79.5954	69.8	213.376	69.8	190.585
69.8	16.326	69.8	20.5208	69.8	43.3359	69.8	38.5967	69.8	22.7307	69.8	24.517	69.8	81.4838	69.8	79.5364	69.9	213.325	69.9	190.54
69.9	16.3153	69.9	20.5191	69.9	43.3219	69.9	38.5927	69.9	22.7386	69.9	24.5161	69.9	81.3968	69.9	79.4775	70	213.288	70	190.495
70	16.2943	70	20.5175	70	43.3139	70	38.5887	70	22.7492	70	24.5152	70	81.2852	70	79.4186	70.1	213.234	70.1	190.45
70.1	16.2449	70.1	20.5159	70.1	43.2996	70.1	38.5847	70.1	22.748	70.1	24.5142	70.1	81.2698	70.1	79.3597	70.2	213.171	70.2	190.405
70.2	16.2708	70.2	20.5143	70.2	43.2857	70.2	38.5807	70.2	22.7425	70.2	24.5133	70.2	81.1389	70.2	79.3009	70.3	213.1	70.3	190.361
70.3	16.2631	70.3	20.5127	70.3	43.2573	70.3	38.5767	70.3	22.7059	70.3	24.5124	70.3	81.0325	70.3	79.2421	70.4	213.125	70.4	190.316
70.4	16.2457	70.4	20.511	70.4	43.2683	70.4	38.5727	70.4	22.7053	70.4	24.5115	70.4	80.945	70.4	79.1834	70.5	212.932	70.5	190.271
70.5	16.2296	70.5	20.5094	70.5	43.2694	70.5	38.5687	70.5	22.7084	70.5	24.5106	70.5	80.823	70.5	79.1247	70.6	212.862	70.6	190.226
70.6	16.0703	70.6	20.5078	70.6	43.2857	70.6	38.5647	70.6	22.8316	70.6	24.5096	70.6	80.7312	70.6	79.0661	70.7	212.872	70.7	190.181
70.7	16.0046	70.7	20.5062	70.7	43.5443	70.7	38.5607	70.7	23.1141	70.7	24.5087	70.7	80.6038	70.7	79.0075	70.8	212.842	70.8	190.136
70.8	16.3017	70.8	20.5046	70.8	43.949	70.8	38.5567	70.8	23.2502	70.8	24.5078	70.8	80.4624	70.8	78.9489	70.9	212.846	70.9	190.091
70.9	16.413	70.9	20.5029	70.9	43.8616	70.9	38.5527	70.9	23.2574	70.9	24.5069	70.9	80.4497	70.9	78.8904	71	212.869	71	190.046
71	16.5678	71	20.5013	71	43.6032	71	38.5487	71	23.1286	71	24.506	71	81.7606	71	78.832	71.1	212.554	71.1	190.001
71.1	17.1152	71.1	20.4997	71.1	43.7478	71.1	38.5447	71.1	23.5345	71.1	24.5051	71.1	81.4874	71.1	78.7736	71.2	212.746	71.2	189.956
71.2	16.2426	71.2	20.4981	71.2	42.8157	71.2	38.5407	71.2	23.1637	71.2	24.5041	71.2	79.21	71.2	78.7152	71.3	213.301	71.3	189.912
71.3	15.7502	71.3	20.4965	71.3	41.7044	71.3	38.5367	71.3	21.6176	71.3	24.5032	71.3	79.1402	71.3	78.6569	71.4	212.444	71.4	189.867
71.4	15.9482	71.4	20.4948	71.4	42.7577	71.4	38.5327	71.4	21.3164	71.4	24.5023	71.4	79.8938	71.4	78.5986	71.5	212.318	71.5	189.822
71.5	16.1515	71.5	20.4932	71.5	43.0905	71.5	38.5287	71.5	21.9475	71.5	24.5014	71.5	80.0254	71.5	78.5404	71.6	212.376	71.6	189.777
71.6	16.2459	71.6	20.4916	71.6	43.1399	71.6	38.5247	71.6	22.2591	71.6	24.5005	71.6	79.949	71.6	78.4822	71.7	212.37	71.7	189.732
71.7	16.3399	71.7	20.49	71.7	43.2582	71.7	38.5208	71.7	22.4589	71.7	24.4995	71.7	80.0949	71.7	78.424	71.8	212.314	71.8	189.688
71.8	16.4218	71.8	20.4884	71.8	43.363	71.8	38.5168	71.8	22.5733	71.8	24.4986	71.8	79.9617	71.8	78.3659	71.9	212.269	71.9	189.643
71.9	16.4772	71.9	20.4867	71.9	43.2586	71.9	38.5128	71.9	22.6561	71.9	24.4977	71.9	79.7568	71.9	78.3078	72	212.192	72	189.598
72	16.4533	72	20.4851	72	43.2553	72	38.5088	72	22.7151	72	24.4968	72	79.6311	72	78.2498	72.1	212.131	72.1	189.553
72.1	16.3419	72.1	20.4835	72.1	43.2573	72.1	38.5048	72.1	22.7515	72.1	24.4959	72.1	79.5387	72.1	78.1919	72.2	212.068	72.2	189.508
72.2	16.3217	72.2	20.4819	72.2	43.2376	72.2	38.5008	72.2	22.7826	72.2	24.4949	72.2	79.4348	72.2	78.1339	72.3	212.001	72.3	189.464
72.3	16.2771	72.3	20.4803	72.3	43.2787	72.3	38.4968	72.3	22.761	72.3	24.494	72.3	79.3555	72.3	78.076	72.4	212.057	72.4	189.419
72.4	16.251	72.4	20.4786	72.4	43.2269	72.4	38.4928	72.4	22.7032	72.4	24.4931	72.4	79.2535	72.4	78.0182	72.5	212.076	72.5	189.374
72.5	16.1395	72.5	20.477	72.5	43.1928	72.5	38.4888	72.5	22.6165	72.5	24.4922	72.5	79.1963	72.5	77.9604	72.6	211.869	72.6	189.33
72.6	16.089	72.6	20.4754	72.6	43.1318	72.6	38.4849	72.6	22.5598	72.6	24.4913	72.6	79.1148	72.6	77.9027	72.7	211.818	72.7	189.285
72.7	16.2144	72.7	20.4738	72.7	42.9751	72.7	38.4809	72.7	22.6239	72.7	24.4904	72.7	78.9882	72.7	77.8449	72.8	211.832	72.8	189.24
72.8	16.2773	72.8	20.4722	72.8	42.9633	72.8	38.4769	72.8	22.6997	72.8	24.4894	72.8	78.7005	72.8	77.7873	72.9	211.796	72.9	189.196
72.9	16.2876	72.9	20.4706	72.9	43.0909	72.9	38.4729	72.9	22.7811	72.9	24.4885	72.9	78.6332	72.9	77.7297	73	211.731	73	189.151
73	16.3053	73	20.4689	73	43.1527	73	38.4689	73	22.8718	73	24.4876	73	79.9474	73	77.6721	73.1	211.662	73.1	189.106
73.1	16.3401	73.1	20.4673	73.1	43.1289	73.1	38.4649	73.1	22.9468	73.1	24.4867	73.1	80.0448	73.1	77.6145	73.2	211.688	73.2	189.062
73.2	16.2784	73.2	20.4657	73.2	43.3293	73.2	38.4609	73.2	23.175	73.2	24.4858	73.2	78.8681	73.2	77.5571	73.3	211.638	73.3	189.017
73.3	16.2985	73.3	20.4641	73.3	43.3637	73.3	38.457	73.3	23.2616	73.3	24.4849	73.3	78.0572	73.3	77.4996	73.4	211.667	73.4	188.972
73.4	16.3551	73.4	20.4625	73.4	43.2779	73.4	38.453	73.4	23.0836	73.4	24.4839	73.4	77.7689	73.4	77.4422	73.5	211.413	73.5	188.928
73.5	16.3885	73.5	20.4609	73.5	43.2096	73.5	38.449	73.5	22.7951	73.5	24.483	73.5	78.0798	73.5	77.3848	73.6	211.356	73.6	188.883
73.6	16.3203	73.6	20.4592	73.6	43.2732	73.6	38.445	73.6	22.4993	73.6	24.4821	73.6	78.2142	73.6	77.3275	73.7	211.21	73.7	188.839
73.7	16.2075	73.7	20.4576	73.7	43.2382	73.7	38.441	73.7	22.3408	73.7	24.4812	73.7	78.412	73.7	77.2703	73.8	211.128	73.8	188.794
73.8	16.2316	73.8	20.456	73.8	43.2253	73.8	38.437	73.8	22.2514	73.8	24.4803	73.8	78.3906	73.8	77.213	73.9	211.122	73.9	188.749
73.9	16.2343	73.9	20.4544	73.9	43.218	73.9	38.4331	73.9	22.1995	73.9	24.4793	73.9	78.4372	73.9	77.1558	74	211.11	74	188.705
74	16.1987	74	20.4528	74	43.233	74	38.4291	74	22.271	74	24.4784	74	78.4432	74	77.0987	74.1	211.049	74.1	188.66
74.1	16.1183	74.1	20.4512	74.1	43.3143	74.1	38.4251	74.1	22.3521	74.1	24.4775	74.1	78.1531	74.1	77.0416	74.2	211.039	74.2	188.616
74.2	16.0694	74.2	20.4495	74.2	43.3341	74.2	38.4211	74.2	22.4393	74.2	24.4766	74.2	77.8421	74.2	76.9845	74.3	210.995	74.3	188.571
74.3	16.0201	74.3	20.4479	74.3	43.3509	74.3	38.4171	74.3	22.4825	74.3	24.4757	74.3	77.7701	74.3	76.9275	74.4	210.944	74.4	188.527
74.4	15.9877	74.4	20.4463	74.4	43.3003	74.4	38.4132	74.4	22.5068	74.4	24.4748	74.4	77.6928	74.4	76.8706	74.5	210.902	74.5	188.482
74.5	16.0304	74.5	20.4447	74.5	43.2638	74.5	38.4092	74.5	22.521	74.5	24.4738	74.5	77.5662	74.5	76.8136	74.6	210.862	74.6	188.438
74.6	16.0811	74.6	20.4431	74.6	43.262	74.6	38.4052	74.6	22.5579	74.6	24.4729	74.6	77.4535	74.6	76.7568	74.7	210.82	74.7	188.393
74.7	16.0855	74.7	20.4415	74.7	43.2486	74.7	38.4012	74.7	22.5641	74.7	24.472	74.7	77.3038	74.7	76.6999	74.8	210.827	74.8	188.349
74.8	16.066	74.8	20.4398	74.8	43.2391	74.8	38.3972	74.8	22.5745	74.8	24.4711	74.8	77.1658	74.8	76.6431	74.9	210.765	74.9	188.304
74.9	16.0689	74.9	20.4382	74.9	43.2312	74.9	38.3933	74.9	22.5806	74.9	24.4702	74.9	77.0146	74.9	76.5864	75	210.747	75	188.26
75	16.0743	75	20.4366	75	43.2189	75	38.3893	75	22.5727	75	24.4693	75	76.8338	75	76.5297	75.1	210.703	75.1	188.215
75.1	16.0991	75.1	20.435	75.1	43.1902	75.1	38.3853	75.1	22.5952	75.1	24.4683	75.1	76.7718	75.1	76.473	75.2	210.679	75.2	188.171
75.2	16.0906	75.2	20.4334	75.2	43.1931	75.2	38.3813	75.2	22.6062	75.2	24.4674	75.2	76.7327	75.2	76.4164	75.3	210.598	75.3	188.127
75.3	16.0891	75.3	20.4318	75.3	43.1817	75.3	38.3774	75.3	22.6281	75.3	24.4665	75.3	76.7932	75.3	76.3598	75.4	210.568	75.4	188.082
75.4	16.0941	75.4	20.4302	75.4	43.1814	75.4	38.3734	75.4	22.625	75.4	24.4656	75.4	76.781	75.4	76.3033	75.5	210.519	75.5	188.038
75.5	16.0944	75.5	20.4285	75.5	43.1846	75.5	38.3694	75.5	22.6265	75.5	24.4647	75.5	76.7943	75.5	76.2468	75.6	210.482	75.6	187.993
75.6	16.0857	75.6	20.4269	75.6	43.1769	75.6	38.3654	75.6	22.6234	75.6	24.4637	75.6	76.6864	75.6	76.1903	75.7	210.428	75.7	187.949
75.7	16.0874	75.7	20.4253	75.7	43.1665	75.7	38.3615	75.7	22.6205	75.7	24.4628	75.7	76.5935	75.7	76.1339	75.8	210.387	75.8	187.905
75.8	16.0832	75.8	20.4237	75.8	43.1576	75.8	38.3575	75.8	22.6051	75.8	24.4619	75.8	76.5016	75.8	76.0775	75.9	210.346	75.9	187.86
75.9	16.0859	75.9	20.4221	75.9	43.1547	75.9	38.3535	75.9	22.6116	75.9	24.461	75.9	76.4075	75.9	76.0212	76	210.307	76	187.816
76	16.0814	76	20.4205	76	43.1497	76	38.3495	76	22.6153	76	24.4601	76	76.3234	76	75.9649	76.1	210.238	76.1	187.772
76.1	16.0649	76.1	20.4189	76.1	43.1395	76.1	38.3456	76.1	22.6272	76.1	24.4592	76.1	76.2524	76.1	75.9087	76.2	210.198	76.2	187.727
76.2	16.0691	76.2	20.4172	76.2	43.143	76.2	38.3416	76.2	22.6214	76.2	24.4582	76.2	76.1637	76.2	75.8525	76.3	210.153	76.3	187.683
76.3	16.0725	76.3	20.4156	76.3	43.1386	76.3	38.3376	76.3	22.625	76.3	24.4573	76.3	76.0894	76.3	75.7963	76.4	210.108	76.4	187.639
76.4	16.0871	76.4	20.414	76.4	43.1335	76.4	38.3336	76.4	22.6229	76.4	24.4564	76.4	75.9992	76.4	75.7402	76.5	210.036	76.5	187.594
76.5	16.0924	76.5	20.4124	76.5	43.1335	76.5	38.3297	76.5	22.6273	76.5	24.4555	76.5	75.9123	76.5	75.6842	76.6	209.974	76.6	187.55
76.6	16.0944	76.6	20.4108	76.6	43.1278	76.6	38.3257	76.6	22.6275	76.6	24.4546	76.6	75.826	76.6	75.6281	76.7	209.932	76.7	187.506
76.7	16.0849	76.7	20.4092	76.7	43.1176	76.7	38.3217	76.7	22.6264	76.7	24.4537	76.7	75.738	76.7	75.5722	76.8	209.877	76.8	187.461
76.8	16.0799	76.8	20.4076	76.8	43.1136	76.8	38.3178	76.8	22.629	76.8	24.4527	76.8	75.6499	76.8	75.5162	76.9	209.82	76.9	187.417
76.9	16.0838	76.9	20.406	76.9	43.1171	76.9	38.3138	76.9	22.6213	76.9	24.4518	76.9	75.5625	76.9	75.4603	77	209.768	77	187.373
77	16.0825	77	20.4043	77	43.1174	77	38.3098	77	22.6259	77	24.4509	77	75.4691	77	75.4045	77.1	209.721	77.1	187.329
77.1	16.0755	77.1	20.4027	77.1	43.1247	77.1	38.3059	77.1	22.6189	77.1	24.45	77.1	75.3923	77.1	75.3486	77.2	209.653	77.2	187.285
77.2	16.0758	77.2	20.4011	77.2	43.1152	77.2	38.3019	77.2	22.623	77.2	24.4491	77.2	75.3192	77.2	75.2929	77.3	209.583	77.3	187.24
77.3	16.0694	77.3	20.3995	77.3	43.1135	77.3	38.2979	77.3	22.6204	77.3	24.4482	77.3	75.2445	77.3	75.2372	77.4	209.518	77.4	187.196
77.4	16.0712	77.4	20.3979	77.4	43.1028	77.4	38.294	77.4	22.6178	77.4	24.4472	77.4	75.1718	77.4	75.1815	77.5	209.454	77.5	187.152
77.5	16.0775	77.5	20.3963	77.5	43.0972	77.5	38.29	77.5	22.6187	77.5	24.4463	77.5	75.0862	77.5	75.1258	77.6	209.384	77.6	187.108
77.6	16.0747	77.6	20.3947	77.6	43.0904	77.6	38.286	77.6	22.6221	77.6	24.4454	77.6	75.006	77.6	75.0702	77.7	209.313	77.7	187.064
77.7	16.0851	77.7	20.3931	77.7	43.0878	77.7	38.2821	77.7	22.6221	77.7	24.4445	77.7	74.9352	77.7	75.0147	77.8	209.242	77.8	187.019
77.8	16.0871	77.8	20.3914	77.8	43.0883	77.8	38.2781	77.8	22.6224	77.8	24.4436	77.8	74.859	77.8	74.9591	77.9	209.18	77.9	186.975
77.9	16.0907	77.9	20.3898	77.9	43.0848	77.9	38.2741	77.9	22.6277	77.9	24.4427	77.9	74.7807	77.9	74.9037	78	209.11	78	186.931
78	16.0871	78	20.3882	78	43.0825	78	38.2702	78	22.6284	78	24.4417	78	74.6988	78	74.8482	78.1	209.045	78.1	186.887
78.1	16.0835	78.1	20.3866	78.1	43.0787	78.1	38.2662	78.1	22.6298	78.1	24.4408	78.1	74.6254	78.1	74.7928	78.2	208.98	78.2	186.843
78.2	16.0796	78.2	20.385	78.2	43.0706	78.2	38.2622	78.2	22.6303	78.2	24.4399	78.2	74.5506	78.2	74.7375	78.3	208.913	78.3	186.799
78.3	16.0803	78.3	20.3834	78.3	43.0716	78.3	38.2583	78.3	22.631	78.3	24.439	78.3	74.4737	78.3	74.6822	78.4	208.856	78.4	186.755
78.4	16.0795	78.4	20.3818	78.4	43.0673	78.4	38.2543	78.4	22.6305	78.4	24.4381	78.4	74.3987	78.4	74.6269	78.5	208.801	78.5	186.711
78.5	16.0788	78.5	20.3802	78.5	43.0647	78.5	38.2503	78.5	22.6343	78.5	24.4372	78.5	74.3194	78.5	74.5717	78.6	208.738	78.6	186.666
78.6	16.0812	78.6	20.3786	78.6	43.0614	78.6	38.2464	78.6	22.6343	78.6	24.4363	78.6	74.244	78.6	74.5165	78.7	208.676	78.7	186.622
78.7	16.077	78.7	20.3769	78.7	43.0572	78.7	38.2424	78.7	22.6262	78.7	24.4353	78.7	74.1744	78.7	74.4614	78.8	208.624	78.8	186.578
78.8	16.0764	78.8	20.3753	78.8	43.0524	78.8	38.2385	78.8	22.6174	78.8	24.4344	78.8	74.09	78.8	74.4063	78.9	208.57	78.9	186.534
78.9	16.0711	78.9	20.3737	78.9	43.0525	78.9	38.2345	78.9	22.613	78.9	24.4335	78.9	74.0178	78.9	74.3512	79	208.515	79	186.49
79	16.0674	79	20.3721	79	43.0542	79	38.2305	79	22.6139	79	24.4326	79	73.9377	79	74.2962	79.1	208.464	79.1	186.446
79.1	16.0591	79.1	20.3705	79.1	43.0512	79.1	38.2266	79.1	22.6155	79.1	24.4317	79.1	73.8575	79.1	74.2412	79.2	208.413	79.2	186.402
79.2	16.0539	79.2	20.3689	79.2	43.0481	79.2	38.2226	79.2	22.6164	79.2	24.4308	79.2	73.7768	79.2	74.1863	79.3	208.368	79.3	186.358
79.3	16.0555	79.3	20.3673	79.3	43.0438	79.3	38.2186	79.3	22.6117	79.3	24.4298	79.3	73.6934	79.3	74.1314	79.4	208.309	79.4	186.314
79.4	16.0524	79.4	20.3657	79.4	43.0422	79.4	38.2147	79.4	22.6079	79.4	24.4289	79.4	73.6119	79.4	74.0766	79.5	208.25	79.5	186.27
79.5	16.0539	79.5	20.3641	79.5	43.0418	79.5	38.2107	79.5	22.6045	79.5	24.428	79.5	73.5291	79.5	74.0218	79.6	208.197	79.6	186.226
79.6	16.0537	79.6	20.3625	79.6	43.0397	79.6	38.2068	79.6	22.6033	79.6	24.4271	79.6	73.4496	79.6	73.967	79.7	208.147	79.7	186.182
79.7	16.0497	79.7	20.3609	79.7	43.0369	79.7	38.2028	79.7	22.6008	79.7	24.4262	79.7	73.376	79.7	73.9123	79.8	208.097	79.8	186.138
79.8	16.0456	79.8	20.3592	79.8	43.0358	79.8	38.1989	79.8	22.606	79.8	24.4253	79.8	73.2942	79.8	73.8576	79.9	208.049	79.9	186.094
79.9	16.0404	79.9	20.3576	79.9	43.0311	79.9	38.1949	79.9	22.6041	79.9	24.4243	79.9	73.2127	79.9	73.8029	80	207.993	80	186.05
80	16.0311	80	20.356	80	43.0302	80	38.1909	80	22.6071	80	24.4234	80	73.1338	80	73.7483	80.1	207.935	80.1	186.007
80.1	16.0303	80.1	20.3544	80.1	43.0336	80.1	38.187	80.1	22.6025	80.1	24.4225	80.1	73.0546	80.1	73.6938	80.2	207.885	80.2	185.963
80.2	16.0248	80.2	20.3528	80.2	43.0299	80.2	38.183	80.2	22.6009	80.2	24.4216	80.2	72.9748	80.2	73.6393	80.3	207.832	80.3	185.919
80.3	16.0197	80.3	20.3512	80.3	43.028	80.3	38.1791	80.3	22.6014	80.3	24.4207	80.3	72.8918	80.3	73.5848	80.4	207.783	80.4	185.875
80.4	16.0174	80.4	20.3496	80.4	43.0305	80.4	38.1751	80.4	22.601	80.4	24.4198	80.4	72.8114	80.4	73.5304	80.5	207.728	80.5	185.831
80.5	16.0124	80.5	20.348	80.5	43.0246	80.5	38.1712	80.5	22.5991	80.5	24.4189	80.5	72.7357	80.5	73.476	80.6	207.671	80.6	185.787
80.6	16.0073	80.6	20.3464	80.6	43.0238	80.6	38.1672	80.6	22.6021	80.6	24.4179	80.6	72.6549	80.6	73.4216	80.7	207.613	80.7	185.743
80.7	16.0029	80.7	20.3448	80.7	43.0178	80.7	38.1633	80.7	22.6069	80.7	24.417	80.7	72.5741	80.7	73.3673	80.8	207.564	80.8	185.699
80.8	16.001	80.8	20.3432	80.8	43.0086	80.8	38.1593	80.8	22.6067	80.8	24.4161	80.8	72.4983	80.8	73.313	80.9	207.508	80.9	185.656
80.9	16	80.9	20.3416	80.9	43.0006	80.9	38.1554	80.9	22.6034	80.9	24.4152	80.9	72.4225	80.9	73.2588	81	207.454	81	185.612
81	16.0004	81	20.3399	81	42.9978	81	38.1514	81	22.6013	81	24.4143	81	72.3457	81	73.2046	81.1	207.398	81.1	185.568
81.1	15.9983	81.1	20.3383	81.1	42.9936	81.1	38.1474	81.1	22.6007	81.1	24.4134	81.1	72.2689	81.1	73.1505	81.2	207.343	81.2	185.524
81.2	15.9962	81.2	20.3367	81.2	42.992	81.2	38.1435	81.2	22.6022	81.2	24.4124	81.2	72.1912	81.2	73.0964	81.3	207.287	81.3	185.48
81.3	15.9897	81.3	20.3351	81.3	42.989	81.3	38.1395	81.3	22.6052	81.3	24.4115	81.3	72.1115	81.3	73.0423	81.4	207.223	81.4	185.437
81.4	15.9851	81.4	20.3335	81.4	42.9885	81.4	38.1356	81.4	22.6041	81.4	24.4106	81.4	72.0328	81.4	72.9883	81.5	207.165	81.5	185.393
81.5	15.9781	81.5	20.3319	81.5	42.9852	81.5	38.1316	81.5	22.6047	81.5	24.4097	81.5	71.9568	81.5	72.9343	81.6	207.112	81.6	185.349
81.6	15.9665	81.6	20.3303	81.6	42.9833	81.6	38.1277	81.6	22.601	81.6	24.4088	81.6	71.8771	81.6	72.8804	81.7	207.061	81.7	185.305
81.7	15.9592	81.7	20.3287	81.7	42.9794	81.7	38.1237	81.7	22.6004	81.7	24.4079	81.7	71.7994	81.7	72.8265	81.8	207.003	81.8	185.261
81.8	15.9554	81.8	20.3271	81.8	42.972	81.8	38.1198	81.8	22.5978	81.8	24.407	81.8	71.7182	81.8	72.7726	81.9	206.941	81.9	185.218
81.9	15.9537	81.9	20.3255	81.9	42.9683	81.9	38.1158	81.9	22.5964	81.9	24.406	81.9	71.6402	81.9	72.7188	82	206.884	82	185.174
82	15.9532	82	20.3239	82	42.9654	82	38.1119	82	22.5932	82	24.4051	82	71.5598	82	72.665	82.1	206.827	82.1	185.13
82.1	15.9504	82.1	20.3223	82.1	42.9648	82.1	38.1079	82.1	22.5917	82.1	24.4042	82.1	71.4803	82.1	72.6113	82.2	206.768	82.2	185.087
82.2	15.9506	82.2	20.3207	82.2	42.9582	82.2	38.104	82.2	22.5854	82.2	24.4033	82.2	71.4002	82.2	72.5576	82.3	206.716	82.3	185.043
82.3	15.9504	82.3	20.3191	82.3	42.9515	82.3	38.1001	82.3	22.5889	82.3	24.4024	82.3	71.3193	82.3	72.5039	82.4	206.66	82.4	184.999
82.4	15.9406	82.4	20.3175	82.4	42.9456	82.4	38.0961	82.4	22.5888	82.4	24.4015	82.4	71.2357	82.4	72.4503	82.5	206.616	82.5	184.956
82.5	15.9289	82.5	20.3159	82.5	42.9372	82.5	38.0922	82.5	22.5862	82.5	24.4006	82.5	71.1537	82.5	72.3967	82.6	206.574	82.6	184.912
82.6	15.9198	82.6	20.3143	82.6	42.9296	82.6	38.0882	82.6	22.585	82.6	24.3996	82.6	71.0794	82.6	72.3432	82.7	206.519	82.7	184.868
82.7	15.9151	82.7	20.3126	82.7	42.9231	82.7	38.0843	82.7	22.5828	82.7	24.3987	82.7	71.0061	82.7	72.2897	82.8	206.466	82.8	184.825
82.8	15.9052	82.8	20.311	82.8	42.9141	82.8	38.0803	82.8	22.5843	82.8	24.3978	82.8	70.9292	82.8	72.2362	82.9	206.419	82.9	184.781
82.9	15.9048	82.9	20.3094	82.9	42.9013	82.9	38.0764	82.9	22.5795	82.9	24.3969	82.9	70.8526	82.9	72.1828	83	206.368	83	184.737
83	15.9009	83	20.3078	83	42.8924	83	38.0724	83	22.5778	83	24.396	83	70.7766	83	72.1294	83.1	206.315	83.1	184.694
83.1	15.8938	83.1	20.3062	83.1	42.8862	83.1	38.0685	83.1	22.5772	83.1	24.3951	83.1	70.6951	83.1	72.0761	83.2	206.263	83.2	184.65
83.2	15.8905	83.2	20.3046	83.2	42.8742	83.2	38.0645	83.2	22.579	83.2	24.3941	83.2	70.6174	83.2	72.0228	83.3	206.209	83.3	184.607
83.3	15.8879	83.3	20.303	83.3	42.8669	83.3	38.0606	83.3	22.577	83.3	24.3932	83.3	70.5417	83.3	71.9696	83.4	206.158	83.4	184.563
83.4	15.8819	83.4	20.3014	83.4	42.8577	83.4	38.0567	83.4	22.5763	83.4	24.3923	83.4	70.4604	83.4	71.9164	83.5	206.104	83.5	184.519
83.5	15.8717	83.5	20.2998	83.5	42.8506	83.5	38.0527	83.5	22.5767	83.5	24.3914	83.5	70.3867	83.5	71.8632	83.6	206.044	83.6	184.476
83.6	15.8643	83.6	20.2982	83.6	42.8436	83.6	38.0488	83.6	22.5775	83.6	24.3905	83.6	70.3058	83.6	71.8101	83.7	205.989	83.7	184.432
83.7	15.858	83.7	20.2966	83.7	42.8358	83.7	38.0448	83.7	22.5825	83.7	24.3896	83.7	70.2322	83.7	71.757	83.8	205.932	83.8	184.389
83.8	15.8555	83.8	20.295	83.8	42.8247	83.8	38.0409	83.8	22.5778	83.8	24.3887	83.8	70.1652	83.8	71.7039	83.9	205.881	83.9	184.345
83.9	15.8494	83.9	20.2934	83.9	42.8179	83.9	38.0369	83.9	22.5792	83.9	24.3877	83.9	70.0986	83.9	71.6509	84	205.828	84	184.302
84	15.8466	84	20.2918	84	42.8103	84	38.033	84	22.5764	84	24.3868	84	70.0269	84	71.5979	84.1	205.773	84.1	184.258
84.1	15.8413	84.1	20.2902	84.1	42.8008	84.1	38.0291	84.1	22.5746	84.1	24.3859	84.1	69.9532	84.1	71.545	84.2	205.716	84.2	184.215
84.2	15.8369	84.2	20.2886	84.2	42.7952	84.2	38.0251	84.2	22.5733	84.2	24.385	84.2	69.881	84.2	71.4921	84.3	205.663	84.3	184.171
84.3	15.8334	84.3	20.287	84.3	42.7892	84.3	38.0212	84.3	22.573	84.3	24.3841	84.3	69.8057	84.3	71.4393	84.4	205.605	84.4	184.128
84.4	15.8305	84.4	20.2854	84.4	42.7834	84.4	38.0173	84.4	22.5729	84.4	24.3832	84.4	69.7267	84.4	71.3865	84.5	205.551	84.5	184.084
[truncated: 7,535 more rows]

## Sheet: Fig5-Rabbit ACE2
BA.1 RBD				BA.2 RBD				BA.2-R493Q RBD				BA.4/5 RBD
[truncated: 8,180 more rows]

[truncated: 9 more sheets: Fig5-Mouse ACE2, Fig5-Rat ACE2, Fig5-Golden hamster ACE2, Fig5-Cat ACE2, Fig5-Dog ACE2, Fig5-Horse ACE2, Fig5-Pig ACE2, Fig5-Goat ACE2, Fig5-Sheep ACE2]
